# Supplementary material for: Direct Cloning and Heterologous Expression of the Dmxorosin Biosynthetic Gene Cluster from Streptomyces thermolilacinus SPC6, a Halotolerant Actinomycete Isolated from the Desert in China
Source: Int J Mol Sci. 2025 Feb 11;26(4):1492. doi: 10.3390/ijms26041492 (PMC11855644; doi:10.3390/ijms26041492)
Supplement: Supplementary file 1 [file ijms-26-01492-s001.zip]

Archive with 2 entries (2 files):
- ijms-3458587-supplementary.pdf
- Table S4. Analysis results of  the MS  from the six fermentation cultures searched in the COCONUT compound database.xlsx
