# Supplementary material for: Direct Cloning and Heterologous Expression of the Dmxorosin Biosynthetic Gene Cluster from Streptomyces thermolilacinus SPC6, a Halotolerant Actinomycete Isolated from the Desert in China
Source: Int J Mol Sci. 2025 Feb 11;26(4):1492. doi: 10.3390/ijms26041492 (PMC11855644; doi:10.3390/ijms26041492)
Supplement: Supplementary file 1 [file ijms-26-01492-s001.zip › Table S4. Analysis results of the MS from the six fermentation cultures searched in the COCONUT compound database.xlsx]

## Sheet: FilteredList
	mz	rt	isotopes	adduct	exactmass	EA-ISP1-Y	EA-ISP2-Y	EA-ISP3-Y	EA-ISP4-Y	EA-ISP5-Y	EA-ISP7-Y	match
1	120.044	216.44	[44][M]+	18.01248 [M+H]+ 119.038 [M+H]+ 119.038 [M+H-H2O]+ 137.049	115.0656,119.0383,119.0382,137.0492	87698280	-1	9.44808e+06	-1	1.16353e+07	57819740	ONIBWKKTOPOVIA-SCSAIBSYSA-N,FVTVMQPGKVHSEY-UHFFFAOYSA-N,ONIBWKKTOPOVIA-BYPYZUCNSA-N,ONIBWKKTOPOVIA-UHFFFAOYSA-N,LQNRQHXPYZSWHH-GSVOUGTGSA-N,CHZCERSEMVWNHL-UHFFFAOYSA-N,CHZCERSEMVWNHL-UHFFFAOYSA-N,RWZYAGGXGHYGMB-UHFFFAOYSA-N,ALYNCZNDIQEVRV-UHFFFAOYSA-N,WWNNZCOKKKDOPX-UHFFFAOYSA-N,BPSNETAIJADFTO-UHFFFAOYSA-N,BRTLKRNVNFIOPJ-UHFFFAOYSA-N,NMMIHXMBOZYNET-UHFFFAOYSA-N,YNBADRVTZLEFNH-UHFFFAOYSA-N,QXSAKPU…
2	120.044	123.178	[356][M]+		119.037	6215149	11194920	-1	-1	-1	-1	CHZCERSEMVWNHL-UHFFFAOYSA-N
3	120.044	381.773	[771][M]+	[M+K]+ 81.0786	81.0786	716908	-1	-1	-1	-1	-1	-1
4	120.081	382.231	[922][M]+	[M+Na]+ 97.0952 [M+H]+ 119.073 [M+H-HCOOH]+ 165.083	97.0952,119.0726,165.083,119.0737	-1	785356	740502	-1	715915	568036	-1
5	122.06	200.017	[83][M]+		121.0528,121.0529	9.25866e+06	6993472	9361960	-1	-1	-1	KXDAEFPNCMNJSK-UHFFFAOYSA-N,KXDAEFPNCMNJSK-UHFFFAOYSA-N
6	122.06	112.525	[839][M]+		121.053	-1	1.82792e+06	-1	-1	-1	-1	KXDAEFPNCMNJSK-UHFFFAOYSA-N
7	122.081	37.341	[706][M]+	9.982505 [M+Na]+ 99.0934	109.0811,99.0934	5927026	-1	-1	-1	4.53552e+06	-1	-1
8	122.081	85.6917	[540][M]+	[M+Na]+ 99.0898	99.0898,121.074	-1	4.91864e+06	4634181	-1	-1	-1	-1
9	122.081	202.385	[493][M]+		121.074	-1	-1	-1	3.60606e+06	-1	-1	-1
10	123.044	49.8437	[917][M]+		122.037	356477	-1	-1	-1	-1	-1	IAVREABSGIHHMO-UHFFFAOYSA-N,WPYMKLBDIGXBTP-UHFFFAOYSA-N,RGHHSNMVTDWUBI-UHFFFAOYSA-N
11	123.055	77.4399	[628][M]+	[M+H-HCOOH]+ 168.046 [M+H-NH3]+ 139.067	122.048,168.0461,139.0667	-1	3.34004e+06	-1	-1	1.32861e+06	2.48499e+06	DFPAKSUCGFBDDF-UHFFFAOYSA-N
12	123.092	39.2526	[760][M]+	[M+H]+ 122.085 [M+H-HCOOH]+ 168.09 88.05227 [M+Na]+ 100.094	122.0853,168.0903,256.1343,100.0943	-1	6.80963e+06	-1	7227098	-1	4.07492e+06	XPQIPUZPSLAZDV-UHFFFAOYSA-N,VHYFNPMBLIVWCW-UHFFFAOYSA-N,OXCKCFJIKRGXMM-UHFFFAOYSA-N,IAEGWXHKWJGQAZ-UHFFFAOYSA-N,NHZMQXZHNVQTQA-UHFFFAOYSA-N,XKEMMYSNKGUOCT-FKSUSPILSA-N,YBXACVMNCAABPZ-UHFFFAOYSA-N,JSXSFKUJRDZOID-ZWNOBZJWSA-N,JMLWBWKKDGTTAS-UMJHXOGRSA-N,HALOPVMAMHIPSK-HLHYAKIQSA-N,RBLYAPNDAMIDCY-DHZHZOJOSA-N,NSVBQXZBZSCZMM-NGPGYTDTSA-N,CDMKEGLENKKMCC-DHZHZOJOSA-N,JSXSFKUJRDZOID-GXFFZTMASA-N,ZEHLAUQ…
13	124.039	77.661	[431][M]+	42.0124 [M+Na]+ 101.047 [M+H-HCOOH]+ 169.036	123.032,183.0647,123.0321,101.0475,169.0357	1.00556e+07	59870092	7308649	8716518	-1	7350704	SIOXPEMLGUPBBT-UHFFFAOYSA-N,PVNIIMVLHYAWGP-UHFFFAOYSA-N,TWBYWOBDOCUKOW-UHFFFAOYSA-N,YHHSONZFOIEMCP-UHFFFAOYSA-N,SIOXPEMLGUPBBT-UHFFFAOYSA-N,PVNIIMVLHYAWGP-UHFFFAOYSA-N,TWBYWOBDOCUKOW-UHFFFAOYSA-N,PAJPWUMXBYXFCZ-UHFFFAOYSA-N,FMKJUUQOYOHLTF-OWOJBTEDSA-N,KSPQDMRTZZYQLM-UHFFFAOYSA-N
14	124.076	164.639	[905][M]+		123.068	-1	1.26084e+06	-1	-1	-1	-1	ZMXYNJXDULEQCK-UHFFFAOYSA-N,HDGMAACKJSBLMW-UHFFFAOYSA-N,QGNGOGOOPUYKMC-UHFFFAOYSA-N,BXGYBSJAZFGIPX-UHFFFAOYSA-N,BHAAPTBBJKJZER-UHFFFAOYSA-N,MDFRGUIAJMMLHO-UHFFFAOYSA-N,CBTWAEGIWMBHTC-UHFFFAOYSA-N
15	124.087	389.463	[622][M]+	[M+K]+ 85.1202 [M+Na]+ 101.095	123.0796,85.1202,101.095,123.0797	51524472	37967448	36420328	33299418	41312648	52786848	-1
16	125.071	40.4693	[788][M]+	46.0424	148.1235,124.0637	-1	-1	-1	1.71973e+06	-1	1.88224e+06	VKJIAEQRKBQLLA-UHFFFAOYSA-N
17	125.071	195.254	[532][M]+	[M+H-H2O]+ 142.074	142.074	-1	-1	-1	-1	2.3777e+06	-1	GMZVRMREEHBGGF-UHFFFAOYSA-N,WQXNXVUDBPYKBA-YFKPBYRVSA-N,ZNYIPTYJBRGSSL-UHFFFAOYSA-N,REYFUBFBDNTSBI-UHFFFAOYSA-N
18	125.071	139.02	[915][M]+		124.0637,124.0636	-1	2.79525e+06	-1	-1	9468100	6.35201e+06	VKJIAEQRKBQLLA-UHFFFAOYSA-N,VKJIAEQRKBQLLA-UHFFFAOYSA-N
19	125.071	83.5708	[897][M]+	30.0124	116.1232,171.093,172.0878	-1	-1	1.64803e+06	-1	-1	-1	KZNQNBZMBZJQJO-YFKPBYRVSA-N,DTXMRELKPKEPSO-UHFFFAOYSA-N,LNRDHBDBXMQVFJ-YFKPBYRVSA-N
20	126.055	167.301	[885][M]+	14.0175	139.07	-1	1.0579e+06	-1	-1	-1	-1	-1
21	127.039	89.8339	[609][M]+	[M+H]+ 126.036 [M+H-H2O]+ 144.044 [M+K]+ 88.0791 [M+H]+ 126.036	126.0361,144.0437,88.0791,126.036	3211886	-1	4608423	4.44863e+06	4.03051e+06	-1	WKRBKYFIJPGYQC-RQOWECAXSA-N,PBEXSRJMCVDBFK-UHFFFAOYSA-N,NCKMZWFKQTWDTD-NJGYIYPDSA-N,HSBSUGYTMJWPAX-HNQUOIGGSA-N
22	127.039	36.8968	[710][M]+	[M+H-NH3]+ 143.066 [M+K]+ 88.0742 [M+H-NH3]+ 143.064 [M+H]+ 126.031 21.98245	143.0657,88.0742,143.0641,126.0307,110.0629	6974918	-1	-1	8571690	8.22247e+06	1215258	QCDYQQDYXPDABM-UHFFFAOYSA-N,XPCTZQVDEJYUGT-UHFFFAOYSA-N,GGNQRNBDZQJCCN-UHFFFAOYSA-N,NSYSSMYQPLSPOD-UHFFFAOYSA-N,WQGWDDDVZFFDIG-UHFFFAOYSA-N,NOEGNKMFWQHSLB-UHFFFAOYSA-N
23	127.039	173.931	[884][M]+	41.0274	145.0751,167.058,126.0317	-1	16321014	7.83261e+06	9010562	-1	29482310	WPSSBBPLVMTKRN-UHFFFAOYSA-N,UZTFMUBKZQVKLK-UHFFFAOYSA-N,DCICDMMXFIELDF-UHFFFAOYSA-N,RADKZDMFGJYCBB-UHFFFAOYSA-N,SXOPCLUOUFQBJV-UHFFFAOYSA-N,LJCWONGJFPCTTL-ZETCQYMHSA-N,LJCWONGJFPCTTL-SSDOTTSWSA-N,NGBJXTBTFVALDW-UHFFFAOYSA-N,URIXODKPDPJHOG-SVRRBLITSA-N,BCYRZPCPWKCINY-UHFFFAOYSA-N,IBQRNQSJJZLSTK-UHFFFAOYSA-N,PGQRZOUYTNKEBE-QMMMGPOBSA-N,BZXLEEHULFONSG-UQCOIBPSSA-N,QCDYQQDYXPDABM-UHFFFAOYSA-N,XPCTZQV…
24	127.05	91.1301	[610][M]+	[M+H]+ 126.036 [M+H]+ 126.036	126.0361,126.036	2.74839e+06	-1	-1	-1	2.48039e+06	-1	-1
25	127.05	47.6894	[802][M]+	[M+Na]+ 104.068	104.068	-1	-1	575823	-1	-1	-1	-1
26	127.05	381.896	[724][M]+	[M+Na]+ 104.066	104.066	-1	-1	-1	-1	628330	-1	-1
27	128.049	185.887	[479][M]+	[M+Na]+ 105.062	105.062	3189245	-1	-1	-1	-1	-1	KKYSBGWCYXYOHA-UHFFFAOYSA-N
28	128.107	226.116	[192][M]+	[M+Na]+ 105.118	105.118	9.674e+06	-1	-1	-1	-1	-1	-1
29	129.066	90.5497	[531][M]+	[M+Na]+ 106.076	106.076	-1	3.53467e+06	-1	-1	-1	-1	-1
30	129.102	173.673	[859][M]+		128.095	2.24565e+06	-1	-1	-1	-1	-1	UZMVSVHUTOAPTD-UHFFFAOYSA-N,DPBWFNDFMCCGGJ-UHFFFAOYSA-N
31	129.102	203.552	[580][M]+	39.99239 44.02738	128.095,168.0908,189.1423	-1	-1	12258111	9.52694e+06	-1	81186944	UZMVSVHUTOAPTD-UHFFFAOYSA-N,DPBWFNDFMCCGGJ-UHFFFAOYSA-N,NHZMQXZHNVQTQA-UHFFFAOYSA-N,XKEMMYSNKGUOCT-FKSUSPILSA-N,YBXACVMNCAABPZ-UHFFFAOYSA-N
32	130.032	169.967	[886][M]+	44.0274	129.0248,135.0982	-1	2.32815e+06	-1	-1	-1	3.6583e+06	UZQVYLOFLQICCT-UHFFFAOYSA-N
33	130.05	107.544	[782][M]+		129.042	-1	-1	-1	-1	5699152	-1	ODHCTXKNWHHXJC-GSVOUGTGSA-N,ODHCTXKNWHHXJC-UHFFFAOYSA-N
34	130.05	36.4525	[711][M]+	[M+K]+ 91.0957 [M+Na]+ 107.07 [M+H]+ 129.052	91.0957,107.0696,129.0516	1.64393e+06	-1	-1	-1	-1	-1	-1
35	130.05	381.773	[772][M]+	[M+K]+ 91.0967 [M+H]+ 129.052 [M+H-NH3]+ 146.07 14.01747 [M+Na]+ 107.068	91.0967,129.0516,146.0703,129.0426,97.0599,107.0679	2.20396e+06	1.90541e+06	2.16959e+06	2.27014e+06	2.09787e+06	1.76126e+06	ZDXPYRJPNDTMRX-GSVOUGTGSA-N,ZDXPYRJPNDTMRX-UHFFFAOYSA-N,CXISPYVYMQWFLE-UHFFFAOYSA-N,PHENTZNALBMCQD-UHFFFAOYSA-N,ZDXPYRJPNDTMRX-VKHMYHEASA-N,BWHOZHOGCMHOBV-BQYQJAHWSA-N,BWHOZHOGCMHOBV-UHFFFAOYSA-N,VDBSEYQHNLRFFP-UHFFFAOYSA-N,GBMVLGTXGKHYSC-UHFFFAOYSA-N,ODHCTXKNWHHXJC-GSVOUGTGSA-N,ODHCTXKNWHHXJC-UHFFFAOYSA-N
36	130.05	80.8814	[630][M]+	[M+H-H2O]+ 147.05 [M+H-H2O]+ 147.054	147.0502,147.0537	-1	16320254	-1	-1	17529840	-1	VZXPDPZARILFQX-BYPYZUCNSA-N,HOKKHZGPKSLGJE-GSVOUGTGSA-N,WHUUTDBJXJRKMK-VKHMYHEASA-N,WHUUTDBJXJRKMK-UHFFFAOYSA-N,JJIHLJJYMXLCOY-UHFFFAOYSA-N,JJIHLJJYMXLCOY-BYPYZUCNSA-N,FRTKOPTWTJLHNO-BYPYZUCNSA-N
37	130.065	218.807	[798][M]+	[M+Na]+ 107.077 [M+Na]+ 107.075	129.0578,107.077,107.0751	-1	8765368	7.57382e+06	-1	5.00265e+06	-1	SMWDFEZZVXVKRB-UHFFFAOYSA-N,WGQKYBSKWIADBV-UHFFFAOYSA-N,AFBPFSWMIHJQDM-UHFFFAOYSA-N,RNVCVTLRINQCPJ-UHFFFAOYSA-N
38	130.065	238.858	[395][M]+		129.058	6869610	-1	-1	-1	-1	-1	SMWDFEZZVXVKRB-UHFFFAOYSA-N
39	130.086	75.4208	[377][M]+	[M+H]+ 129.082	129.082	-1	-1	-1	-1	2.50304e+06	-1	-1
40	130.086	184.632	[715][M]+	42.0124	188.121	-1	-1	2.3359e+06	-1	-1	-1	ODCSFCQFCURYEG-YRNVUSSQSA-N,UNXLTTXDLORHGO-VAWYXSNFSA-N
41	130.122	229.074	[189][M]+	[M+H]+ 129.112	129.1153,129.1115,129.1152	568399936	385835776	-1	70373200	3.52416e+06	-1	XWDCLPNMPBQWCW-UHFFFAOYSA-N,RSPBQSYWXAROOO-UHFFFAOYSA-N,XWDCLPNMPBQWCW-UHFFFAOYSA-N,RSPBQSYWXAROOO-UHFFFAOYSA-N
42	130.123	288.956	[155][M]+		129.1153,129.1152	9.20843e+07	48976048	-1	-1	-1	-1	XWDCLPNMPBQWCW-UHFFFAOYSA-N,RSPBQSYWXAROOO-UHFFFAOYSA-N,XWDCLPNMPBQWCW-UHFFFAOYSA-N,RSPBQSYWXAROOO-UHFFFAOYSA-N
43	130.123	381.773	[773][M]+		129.115	1.41615e+06	-1	-1	-1	-1	-1	XWDCLPNMPBQWCW-UHFFFAOYSA-N,RSPBQSYWXAROOO-UHFFFAOYSA-N
44	130.159	68.5175	[432][M]+		129.1517,129.1516	1.90894e+06	-1	4366297	2.59295e+06	-1	-1	-1
45	130.159	190.63	[480][M]+	[M+H-HCOOH]+ 175.151	175.1511,129.1517,129.1518	6.23754e+06	-1	8.27435e+06	9657551	9432623	8.4873e+06	-1
46	130.159	118.117	[907][M]+		129.1517,129.1516	-1	-1	2.0566e+06	1.97181e+06	-1	-1	-1
47	130.159	52.1418	[918][M]+	[M+H]+ 129.147	129.1468,129.1518	1.95805e+06	-1	-1	-1	-1	2.46661e+06	-1
48	131.001	57.0328	[838][M]+	[M+K]+ 92.0388	92.0388	-1	-1	1.76355e+06	-1	-1	-1	-1
49	131.049	128.869	[381][M]+		130.042	-1	1.95874e+06	-1	-1	-1	-1	YHYFPSUUJPWSGM-BQYQJAHWSA-N
50	132.044	185.887	[481][M]+	26.0175	119.0934,157.0473	5.29874e+06	-1	-1	-1	-1	-1	QSQKMLSXKVSYMJ-PKTZTGOHSA-N
51	132.065	83.7072	[611][M]+	[M+H-HCOOH]+ 177.064 [M+Na]+ 109.077	177.0644,109.0772	-1	-1	-1	-1	6.51769e+06	8413291	-1
52	132.065	36.8968	[712][M]+	[M+Na]+ 109.081 14.01747 44.02738 [M+Na]+ 109.078 [M+H]+ 131.059	109.0811,123.0916,131.0581,193.0968,109.0785,131.0586,131.0582	14158765	14383787	13935342	1.46946e+07	14091610	21851472	BJBUEDPLEOHJGE-BKLSDQPFSA-N,PMMYEEVYMWASQN-QWWZWVQMSA-N,KTHDTJVBEPMMGL-VKHMYHEASA-N,ZGXJTSGNIOSYLO-UHFFFAOYSA-N,WOMAZEJKVZLLFE-UHFFFAOYSA-N,PMMYEEVYMWASQN-DMTCNVIQSA-N,HWZKQIRJZPOEQF-UHFFFAOYSA-N,PMMYEEVYMWASQN-IMJSIDKUSA-N,BJBUEDPLEOHJGE-DMTCNVIQSA-N,PMMYEEVYMWASQN-BKLSDQPFSA-N,HLOPMQJRUIOMJO-ZPYNKGFJSA-N,QUPCOXZVKXONSC-MROZADKFSA-N,VDLOJRUTNRJDJO-ZYNSJIGGSA-N,BJBUEDPLEOHJGE-BKLSDQPFSA-N,PMMYEEV…
53	132.065	381.329	[774][M]+	44.0274 [M+K]+ 93.105 44.02736 [M+H]+ 131.064 [M+Na]+ 109.079	129.0845,93.105,175.0896,131.0582,131.0641,109.0786	9.46122e+06	7.60085e+06	8.66021e+06	8966521	8.29857e+06	8036714	BJBUEDPLEOHJGE-BKLSDQPFSA-N,PMMYEEVYMWASQN-QWWZWVQMSA-N,KTHDTJVBEPMMGL-VKHMYHEASA-N,ZGXJTSGNIOSYLO-UHFFFAOYSA-N,WOMAZEJKVZLLFE-UHFFFAOYSA-N,PMMYEEVYMWASQN-DMTCNVIQSA-N,HWZKQIRJZPOEQF-UHFFFAOYSA-N,PMMYEEVYMWASQN-IMJSIDKUSA-N,BJBUEDPLEOHJGE-DMTCNVIQSA-N,PMMYEEVYMWASQN-BKLSDQPFSA-N,HLOPMQJRUIOMJO-ZPYNKGFJSA-N,QUPCOXZVKXONSC-MROZADKFSA-N
54	132.065	124.353	[908][M]+	[M+K]+ 93.1044	93.1044	-1	-1	5.44954e+06	-1	-1	-1	-1
55	132.102	87.6737	[608][M]+	[M+H]+ 131.096 [M+H]+ 131.096	131.0945,131.0956,131.0955,131.0946	41168100	102632056	-1	-1	6.73208e+06	27664910	GLUJNGJDHCTUJY-UHFFFAOYSA-N,AGPKZVBTJJNPAG-CRCLSJGQSA-N,AKCRVYNORCOYQT-UHFFFAOYSA-N,LRQKBLKVPFOOQJ-YFKPBYRVSA-N,AGPKZVBTJJNPAG-UHNVWZDZSA-N,SLXKOJJOQWFEFD-UHFFFAOYSA-N,ROHFNLRQFUQHCH-YFKPBYRVSA-N,ROHFNLRQFUQHCH-UHFFFAOYSA-N,AGPKZVBTJJNPAG-WHFBIAKZSA-N,AGPKZVBTJJNPAG-UHFFFAOYSA-N,GLUJNGJDHCTUJY-UHFFFAOYSA-N,AGPKZVBTJJNPAG-CRCLSJGQSA-N,AKCRVYNORCOYQT-UHFFFAOYSA-N,LRQKBLKVPFOOQJ-YFKPBYRVSA-N,AGPKZVB…
56	132.102	380.026	[733][M]+		131.095	-1	-1	-1	-1	3.95113e+06	-1	GLUJNGJDHCTUJY-UHFFFAOYSA-N,AGPKZVBTJJNPAG-CRCLSJGQSA-N,AKCRVYNORCOYQT-UHFFFAOYSA-N,LRQKBLKVPFOOQJ-YFKPBYRVSA-N,AGPKZVBTJJNPAG-UHNVWZDZSA-N,SLXKOJJOQWFEFD-UHFFFAOYSA-N,ROHFNLRQFUQHCH-YFKPBYRVSA-N,ROHFNLRQFUQHCH-UHFFFAOYSA-N,AGPKZVBTJJNPAG-WHFBIAKZSA-N,AGPKZVBTJJNPAG-UHFFFAOYSA-N
57	133.076	121.879	[808][M]+		132.069	-1	-1	-1	16293625	-1	-1	-1
58	134.06	151.711	[693][M]+		133.053	1.19645e+06	-1	-1	-1	-1	-1	NLMQHXUGJIAKTH-UHFFFAOYSA-N,JYGFTBXVXVMTGB-UHFFFAOYSA-N,PCKPVGOLPKLUHR-UHFFFAOYSA-N,LMIQERWZRIFWNZ-UHFFFAOYSA-N,KEFOHTQURAOQPL-IHWYPQMZSA-N,KEFOHTQURAOQPL-NSCUHMNNSA-N
59	134.06	69.4268	[640][M]+	[M+H]+ 133.052	133.052	-1	-1	1.167e+06	-1	-1	-1	NLMQHXUGJIAKTH-UHFFFAOYSA-N,JYGFTBXVXVMTGB-UHFFFAOYSA-N,PCKPVGOLPKLUHR-UHFFFAOYSA-N,LMIQERWZRIFWNZ-UHFFFAOYSA-N,KEFOHTQURAOQPL-IHWYPQMZSA-N,KEFOHTQURAOQPL-NSCUHMNNSA-N
60	135.044	84.7528	[849][M]+	[M+H-NH3]+ 151.07	151.071	-1	-1	-1	1.20147e+06	-1	-1	-1
61	135.044	46.8212	[613][M]+	[M+H-NH3]+ 151.07 [M+H-NH3]+ 151.066	151.0705,151.0663,134.0366	-1	1.27448e+06	-1	1204815	1.23003e+06	-1	WVMBPWMAQDVZCM-UHFFFAOYSA-N,ZGUNAGUHMKGQNY-UHFFFAOYSA-N,CIFFBTOJCKSRJY-OLQVQODUSA-N,RZVAJINKPMORJF-UHFFFAOYSA-N,NPKSPKHJBVJUKB-UHFFFAOYSA-N,ADVGKWPZRIDURE-UHFFFAOYSA-N,ZGUNAGUHMKGQNY-ZETCQYMHSA-N,YBPAYPRLUDCSEY-UHFFFAOYSA-N,JCPDZXJDYRLFMC-UHFFFAOYSA-N,TVXJJNJGTDWFLD-TWGQIWQCSA-N,AYOUZDIFZXTTQH-SSDOTTSWSA-N
62	136.062	85.4844	[607][M]+		135.054	-1	-1	-1	-1	4.85591e+06	2.62738e+06	GFFGJBXGBJISGV-UHFFFAOYSA-N,JBNUARFQOCGDRK-GBXIJSLDSA-N,BTKRSPXVXZNYGV-UHFFFAOYSA-N,APCDJAFTHLPEKO-UHFFFAOYSA-N
63	136.062	51.2774	[919][M]+	[M+H]+ 135.062 [M+K]+ 97.0943 [M+H]+ 135.063 13.97747 [M+H]+ 135.05 [M+H-HCOOH]+ 181.051	135.0624,135.0544,97.0943,135.0634,99.0934,135.0501,181.0513	2.70121e+06	2.76718e+06	2.67529e+06	2.73179e+06	2.63677e+06	2928478	GFFGJBXGBJISGV-UHFFFAOYSA-N,JBNUARFQOCGDRK-GBXIJSLDSA-N,BTKRSPXVXZNYGV-UHFFFAOYSA-N,APCDJAFTHLPEKO-UHFFFAOYSA-N,DFHJWBVMALKEHL-UHFFFAOYSA-N
64	136.075	83.3249	[929][M]+	[M+K]+ 97.1053 [M+Na]+ 113.079 [M+H]+ 135.061	97.1053,113.0793,135.0612	1.81884e+06	-1	-1	-1	-1	-1	-1
65	136.075	208.424	[298][M]+		135.068	1.63529e+07	76511624	-1	-1	-1	-1	LSBDFXRDZJMBSC-UHFFFAOYSA-N,FZERHIULMFGESH-UHFFFAOYSA-N,HEQOJEGTZCTHCF-UHFFFAOYSA-N,CKQHAYFOPRIUOM-UHFFFAOYSA-N,KASJZXHXXNEULX-UHFFFAOYSA-N,IIBOGKHTXBPGEI-UHFFFAOYSA-N,GTDQGKWDWVUKTI-UHFFFAOYSA-N,NOLVHUDYFSBRFF-UHFFFAOYSA-N
66	136.075	232.047	[193][M]+	[M+H]+ 135.066 [M+H-HCOOH]+ 181.066	135.066,181.0662	1.94556e+07	-1	-1	-1	-1	9.48001e+06	LSBDFXRDZJMBSC-UHFFFAOYSA-N,FZERHIULMFGESH-UHFFFAOYSA-N,HEQOJEGTZCTHCF-UHFFFAOYSA-N,CKQHAYFOPRIUOM-UHFFFAOYSA-N,KASJZXHXXNEULX-UHFFFAOYSA-N,IIBOGKHTXBPGEI-UHFFFAOYSA-N,GTDQGKWDWVUKTI-UHFFFAOYSA-N,NOLVHUDYFSBRFF-UHFFFAOYSA-N
67	136.087	381.773	[759][M]+	[M+H-NH3]+ 152.1	152.1001,135.0794	884905	-1	-1	-1	1.06402e+06	-1	-1
68	137.071	80.8814	[631][M]+		136.064	-1	3.13291e+06	-1	-1	-1	-1	MXOQNVMDKHLYCZ-UHFFFAOYSA-N,QIKYZXDTTPVVAC-UHFFFAOYSA-N,MAXCWSIJKVASQC-UHFFFAOYSA-N,LUBJCRLGQSPQNN-UHFFFAOYSA-N,GSCPDZHWVNUUFI-UHFFFAOYSA-N,ZYVXHFWBYUDDBM-UHFFFAOYSA-N
69	137.071	123.178	[357][M]+	[M+H]+ 136.064	136.064	2.98012e+06	5592903	1.67479e+06	-1	-1	-1	MXOQNVMDKHLYCZ-UHFFFAOYSA-N,QIKYZXDTTPVVAC-UHFFFAOYSA-N,MAXCWSIJKVASQC-UHFFFAOYSA-N,LUBJCRLGQSPQNN-UHFFFAOYSA-N,GSCPDZHWVNUUFI-UHFFFAOYSA-N,ZYVXHFWBYUDDBM-UHFFFAOYSA-N
70	137.071	148.299	[811][M]+		136.064	-1	1887421	-1	-1	-1	-1	MXOQNVMDKHLYCZ-UHFFFAOYSA-N,QIKYZXDTTPVVAC-UHFFFAOYSA-N,MAXCWSIJKVASQC-UHFFFAOYSA-N,LUBJCRLGQSPQNN-UHFFFAOYSA-N,GSCPDZHWVNUUFI-UHFFFAOYSA-N,ZYVXHFWBYUDDBM-UHFFFAOYSA-N
71	137.107	117.799	[840][M]+		136.1	-1	1.91988e+06	-1	-1	-1	-1	FINHMKGKINIASC-UHFFFAOYSA-N,FDLQZKYLHJJBHD-UHFFFAOYSA-N,RMUCZJUITONUFY-UHFFFAOYSA-N,UUQMNUMQCIQDMZ-UHFFFAOYSA-N,WHMWOHBXYIZFPF-UHFFFAOYSA-N,JZBCTZLGKSYRSF-UHFFFAOYSA-N
72	138.055	40.889	[792][M]+		137.047	-1	-1	-1	1.51599e+06	-1	-1	RWZYAGGXGHYGMB-UHFFFAOYSA-N,ALYNCZNDIQEVRV-UHFFFAOYSA-N,WWNNZCOKKKDOPX-UHFFFAOYSA-N,BPSNETAIJADFTO-UHFFFAOYSA-N,BRTLKRNVNFIOPJ-UHFFFAOYSA-N,NMMIHXMBOZYNET-UHFFFAOYSA-N,YNBADRVTZLEFNH-UHFFFAOYSA-N,QXSAKPUBHTZHKW-UHFFFAOYSA-N,GTFWIYJIEXNAOL-GBXIJSLDSA-N
73	138.055	216.859	[45][M]+	[M+Na]+ 115.066 [M+H]+ 137.049 [M+H-NH3]+ 154.082 [M+K]+ 99.0918 [M+Na]+ 115.065 [M+H]+ 137.049	115.0656,137.049,154.082,99.0918,115.0654,137.0492	77510704	13309009	10597978	-1	1.20702e+07	57812888	ONIBWKKTOPOVIA-SCSAIBSYSA-N,FVTVMQPGKVHSEY-UHFFFAOYSA-N,ONIBWKKTOPOVIA-BYPYZUCNSA-N,ONIBWKKTOPOVIA-UHFFFAOYSA-N,LQNRQHXPYZSWHH-GSVOUGTGSA-N,RWZYAGGXGHYGMB-UHFFFAOYSA-N,ALYNCZNDIQEVRV-UHFFFAOYSA-N,WWNNZCOKKKDOPX-UHFFFAOYSA-N,BPSNETAIJADFTO-UHFFFAOYSA-N,BRTLKRNVNFIOPJ-UHFFFAOYSA-N,NMMIHXMBOZYNET-UHFFFAOYSA-N,YNBADRVTZLEFNH-UHFFFAOYSA-N,QXSAKPUBHTZHKW-UHFFFAOYSA-N,GTFWIYJIEXNAOL-GBXIJSLDSA-N,ONIBWKK…
74	138.055	151.711	[690][M]+	[M+Na]+ 115.065	137.0475,115.0647,137.0476,137.0474	11850876	34090828	4.99459e+06	11213569	5.24683e+06	25205830	RWZYAGGXGHYGMB-UHFFFAOYSA-N,ALYNCZNDIQEVRV-UHFFFAOYSA-N,WWNNZCOKKKDOPX-UHFFFAOYSA-N,BPSNETAIJADFTO-UHFFFAOYSA-N,BRTLKRNVNFIOPJ-UHFFFAOYSA-N,NMMIHXMBOZYNET-UHFFFAOYSA-N,YNBADRVTZLEFNH-UHFFFAOYSA-N,QXSAKPUBHTZHKW-UHFFFAOYSA-N,GTFWIYJIEXNAOL-GBXIJSLDSA-N,ONIBWKKTOPOVIA-SCSAIBSYSA-N,FVTVMQPGKVHSEY-UHFFFAOYSA-N,ONIBWKKTOPOVIA-BYPYZUCNSA-N,ONIBWKKTOPOVIA-UHFFFAOYSA-N,LQNRQHXPYZSWHH-GSVOUGTGSA-N,RWZYAGG…
75	138.091	206.322	[299][M]+		137.084	17567664	-1	-1	-1	-1	-1	DZGWFCGJZKJUFP-UHFFFAOYSA-N,ULSIYEODSMZIPX-UHFFFAOYSA-N,IJXJGQCXFSSHNL-QMMMGPOBSA-N,IMPPGHMHELILKG-UHFFFAOYSA-N,MESJRHHDBDCQTH-UHFFFAOYSA-N,CDGNLUSBENXDGG-UHFFFAOYSA-N,WXWCDTXEKCVRRO-UHFFFAOYSA-N,ULHFFAFDSSHFDA-UHFFFAOYSA-N,BSFALDPDRQICTI-SNAWJCMRSA-N
76	138.102	212.802	[433][M]2+	[M+2H]2+ 274.19	274.19	-1	-1	-1	7.03204e+06	-1	-1	NPAGDVCDWIYMMC-IZPLOLCNSA-N,DUGGXGNWQZWAAS-RAJPTAFASA-N,WQSRLGOQJXDJSY-UHFFFAOYSA-N,KOYAYWARYIFYSV-OQFOIZHKSA-N,GCPVNKGMEZZCJD-UNBCWUHVSA-N,AGSWTKCQYPFPKZ-ULNCKAKWSA-N,OQQQLESSZVHSFL-VWYCJHECSA-N,WCKLATQRIZRDKG-UHFFFAOYSA-N,LYJOUWBWJDKKEF-RCHUDCCISA-N,LYJOUWBWJDKKEF-JLNKQSITSA-N,ACHMRCSARDWYGC-AATRIKPKSA-N,ACHMRCSARDWYGC-WAYWQWQTSA-N,OASRDXXKKGHDJZ-UHFFFAOYSA-N,FWADMOZVPHIBNO-UHFFFAOYSA-N
77	139.086	182.015	[582][M]+	[M+H]+ 138.081 [M+Na]+ 116.104 [M+H]+ 138.081 14.01747	138.0807,116.1036,138.0792,142.0738,138.0793	13377984	12308042	4.06968e+06	3.84293e+06	5644398	1.91039e+06	BXKLSVWRSUPMBO-UHFFFAOYSA-N,SJFPWBFXBOZGTB-ONEGZZNKSA-N,BXKLSVWRSUPMBO-UHFFFAOYSA-N,SJFPWBFXBOZGTB-ONEGZZNKSA-N,GMZVRMREEHBGGF-UHFFFAOYSA-N,WQXNXVUDBPYKBA-YFKPBYRVSA-N,ZNYIPTYJBRGSSL-UHFFFAOYSA-N,REYFUBFBDNTSBI-UHFFFAOYSA-N,BXKLSVWRSUPMBO-UHFFFAOYSA-N,SJFPWBFXBOZGTB-ONEGZZNKSA-N
78	139.123	290.534	[136][M]+	[M+Na]+ 116.129	138.1154,116.1293	-1	-1	-1	6.31214e+06	-1	1.79932e+07	-1
79	139.123	381.976	[309][M]+	[M+H-H2O]+ 156.128 18.01245	156.1276,118.1657	-1	-1	706263	1767244	-1	-1	-1
80	139.123	185.023	[482][M]+		138.115	2.32662e+06	-1	-1	-1	-1	-1	-1
81	139.123	233.575	[459][M]+	60.0223	138.1156,216.1526	-1	-1	2.10453e+07	71664944	-1	80488640	WQIFRGNDJXGCFI-YTXTXJHMSA-N,CVIXDDABZMVCMV-SNPRPXQTSA-N,AGMIVVAYCIYLIV-OAHLLOKOSA-N,SVNPNOPENVFTBB-ZYHUDNBSSA-N,DIPYJSWOBDKTRL-UHFFFAOYSA-N,JZRJXZHBHSDLDS-ZDUSSCGKSA-N
82	140.029	186.751	[483][M]+	[M+H-H2O]+ 157.047	157.047	3.60797e+06	-1	-1	-1	-1	-1	QSQKMLSXKVSYMJ-PKTZTGOHSA-N
83	140.068	68.0974	[433][M]+	[M+Na]+ 117.079	139.0608,117.0786	25716733	1.83873e+07	-1	-1	-1	-1	NCKWCVAMHULDBD-UHFFFAOYSA-N,UHWVDQANLORLJQ-UHFFFAOYSA-N,KFNRJXCQEJIBER-UHFFFAOYSA-N,RNZVUWAMBDXWDJ-ZETCQYMHSA-N,DLAMVQGYEVKIRE-UHFFFAOYSA-N,KZSNJWFQEVHDMF-BYPYZUCNSA-N,JJMDCOVWQOJGCB-UHFFFAOYSA-N,SNDPXSYFESPGGJ-SCSAIBSYSA-N,KZSNJWFQEVHDMF-UHFFFAOYSA-N,KWIUHFFTVRNATP-UHFFFAOYSA-N,ABSTXSZPGHDTAF-SCSAIBSYSA-N,ABSTXSZPGHDTAF-BYPYZUCNSA-N,ABSTXSZPGHDTAF-UHFFFAOYSA-N
84	140.07	168.634	[887][M]+	[M+H]+ 139.07	139.07	-1	1.63097e+06	-1	-1	-1	-1	-1
85	140.082	380.884	[762][M]+	[M+K]+ 101.115 [M+K]+ 101.115 [M+H]+ 139.069	101.1152,139.0744,139.0691	3.59301e+06	2.7272e+06	-1	3.18829e+06	3.09947e+06	2.79634e+06	VUTBELPREDJDDH-UHFFFAOYSA-N,VYOIELONWKIZJS-UHFFFAOYSA-N
86	141.054	188.2	[716][M]+		140.0471,140.0472	-1	-1	3.93787e+06	2.12414e+06	-1	3.05008e+06	LPYUENQFPVNPHY-UHFFFAOYSA-N,PUZSUVGRVHEUQO-UHFFFAOYSA-N,YIKYNHJUKRTCJL-UHFFFAOYSA-N,MFJUYEZNIVTQBL-UHFFFAOYSA-N,WPFZLGOGWVNEID-UHFFFAOYSA-N,TUKPAHKFTVIHJX-UHFFFAOYSA-N,NGGPLHHTRNJSDT-UHFFFAOYSA-N,NGYYFWGABVVEPL-UHFFFAOYSA-N,LPYUENQFPVNPHY-UHFFFAOYSA-N,PUZSUVGRVHEUQO-UHFFFAOYSA-N,YIKYNHJUKRTCJL-UHFFFAOYSA-N,MFJUYEZNIVTQBL-UHFFFAOYSA-N,WPFZLGOGWVNEID-UHFFFAOYSA-N,TUKPAHKFTVIHJX-UHFFFAOYSA-N,NGGPLHH…
87	141.102	186.751	[474][M]+	32.0274	172.122	3.74818e+06	-1	-1	-1	-1	-1	-1
88	142.086	113.8	[811][M]+		141.079	-1	-1	-1	2.90101e+06	-1	-1	-1
89	142.122	233.875	[277][M]+	[M+K]+ 103.164 [M+Na]+ 119.137 [M+H]+ 141.119	103.1635,119.1374,141.1194	-1	5.39167e+06	-1	-1	-1	-1	-1
90	142.122	196.121	[912][M]+		141.115	-1	-1	2.93192e+06	-1	-1	-1	JEIZLWNUBXHADF-UHFFFAOYSA-N,CYHOMWAPJJPNMW-UHFFFAOYSA-N
91	143.081	77.1496	[371][M]+	[M+H]+ 142.074 [M+H-H2O]+ 160.086 [M+H-HCOOH]+ 188.079 [M+H]+ 142.075	142.0738,160.0861,188.0791,142.0746	-1	-1	-1	-1	7.29239e+07	9787528	GMZVRMREEHBGGF-UHFFFAOYSA-N,WQXNXVUDBPYKBA-YFKPBYRVSA-N,ZNYIPTYJBRGSSL-UHFFFAOYSA-N,REYFUBFBDNTSBI-UHFFFAOYSA-N,DEFJQIDDEAULHB-QWWZWVQMSA-N,DEFJQIDDEAULHB-IMJSIDKUSA-N,USGUVNUTPWXWBA-HNQUOIGGSA-N,URRXOUHZIHBLGJ-POHAHGRESA-N,KSMRODHGGIIXDV-YFKPBYRVSA-N,KSMRODHGGIIXDV-UHFFFAOYSA-N,GMZVRMREEHBGGF-UHFFFAOYSA-N,WQXNXVUDBPYKBA-YFKPBYRVSA-N,ZNYIPTYJBRGSSL-UHFFFAOYSA-N,REYFUBFBDNTSBI-UHFFFAOYSA-N
92	143.081	382.675	[931][M]+	[M+Na]+ 120.094 14.01746 [M+H-H2O]+ 160.094 26.01745	120.0939,134.1121,160.0944,168.0883,186.1047	-1	1.27625e+06	1.03689e+06	1.13186e+06	1.08441e+06	-1	HYFLWBNQFMXCPA-UHFFFAOYSA-N,NHZMQXZHNVQTQA-UHFFFAOYSA-N,XKEMMYSNKGUOCT-FKSUSPILSA-N,YBXACVMNCAABPZ-UHFFFAOYSA-N
93	143.081	107.544	[783][M]+	[M+K]+ 104.115	142.0741,104.1154	-1	-1	-1	-1	8.22017e+06	2.11343e+06	GMZVRMREEHBGGF-UHFFFAOYSA-N,WQXNXVUDBPYKBA-YFKPBYRVSA-N,ZNYIPTYJBRGSSL-UHFFFAOYSA-N,REYFUBFBDNTSBI-UHFFFAOYSA-N
94	144.047	106.969	[602][M]+		143.04	56962020	38433312	-1	-1	-1	-1	BKAWJIRCKVUVED-UHFFFAOYSA-N
95	144.063	60.7388	[827][M]+	[M+Na]+ 121.076	143.0557,121.0759	-1	-1	-1	5.22408e+06	-1	17122366	HAPOKOYCNZZHNP-RXMQYKEDSA-N,HHGQBMHJPJMZRN-RFZPGFLSSA-N,XGSXMDQVYYCSDA-UHFFFAOYSA-N
96	144.065	125.348	[383][M]+		143.058	-1	3.48195e+06	-1	-1	-1	-1	HAPOKOYCNZZHNP-RXMQYKEDSA-N,HHGQBMHJPJMZRN-RFZPGFLSSA-N,XGSXMDQVYYCSDA-UHFFFAOYSA-N
97	144.065	381.896	[735][M]+	[M+H+HCOOH]+ 97.0599	97.0599	-1	-1	-1	-1	597430	-1	-1
98	144.102	163.311	[917][M]+	[M+H-H2O]+ 161.116	161.116	-1	-1	829326	-1	-1	-1	-1
99	144.102	183.724	[484][M]+	[M+Na]+ 121.112	143.0945,121.1123	7.65367e+06	-1	-1	-1	1.03858e+06	-1	WOXWUZCRWJWTRT-UHFFFAOYSA-N,NAKLBXVLJBZSIP-RZKHNPSRSA-N,OYGZAERTQAIZGU-LURJTMIESA-N
100	144.138	238.438	[396][M]+	[M+H-NH3]+ 160.151	143.1308,160.1513,143.131	11631663	8.93186e+06	-1	-1	-1	33111938	-1
101	144.982	348.412	[464][M]+		143.975	-1	-1	-1	-1	5.3089e+07	-1	-1
102	144.982	374.315	[527][M]+	[M+K]+ 106.019	143.9747,106.0186,143.9748	49376584	56738468	54330852	55447932	59853936	6.13462e+07	-1
103	145.076	219.379	[46][M]+		144.069	138075024	-1	-1	-1	-1	-1	SVNCRRZKBNSMIV-UHFFFAOYSA-N,JWEOEZZCZCCPJL-UHFFFAOYSA-N
104	145.101	383.729	[857][M]+		144.094	-1	-1	-1	511945	-1	-1	-1
105	145.101	240.985	[592][M]+		144.094	-1	-1	-1	9166475	-1	-1	-1
106	146.043	106.538	[603][M]+		145.036	2.78757e+06	-1	-1	-1	-1	-1	HBAKIZJZZAZTAP-WJPDYIDTSA-N
107	146.06	225.29	[313][M]+	15.9925	145.0525,107.0751	-1	14964878	-1	-1	7.38208e+06	-1	OLNJUISKUQQNIM-UHFFFAOYSA-N,LISFMEBWQUVKPJ-UHFFFAOYSA-N,JFDDFGLNZWNJTK-UHFFFAOYSA-N,MCJGNVYPOGVAJF-UHFFFAOYSA-N,PMZDQRJGMBOQBF-UHFFFAOYSA-N,RZIAABRFQASVSW-UHFFFAOYSA-N,OVYWMEWYEJLIER-UHFFFAOYSA-N,VDBNYAPERZTOOF-UHFFFAOYSA-N,WGQKYBSKWIADBV-UHFFFAOYSA-N,AFBPFSWMIHJQDM-UHFFFAOYSA-N,RNVCVTLRINQCPJ-UHFFFAOYSA-N
108	146.06	37.5103	[803][M]+	[M+H-H2O]+ 163.068	163.0684,145.0524	-1	-1	2.31521e+06	2013518	-1	-1	YDBYJHTYSHBBAU-UHFFFAOYSA-N,OLNJUISKUQQNIM-UHFFFAOYSA-N,LISFMEBWQUVKPJ-UHFFFAOYSA-N,JFDDFGLNZWNJTK-UHFFFAOYSA-N,MCJGNVYPOGVAJF-UHFFFAOYSA-N,PMZDQRJGMBOQBF-UHFFFAOYSA-N,RZIAABRFQASVSW-UHFFFAOYSA-N,OVYWMEWYEJLIER-UHFFFAOYSA-N,VDBNYAPERZTOOF-UHFFFAOYSA-N
109	146.06	201.696	[77][M]+		145.0526,290.1053,145.0527	154797456	-1	-1	-1	1.25482e+07	8026629	OLNJUISKUQQNIM-UHFFFAOYSA-N,LISFMEBWQUVKPJ-UHFFFAOYSA-N,JFDDFGLNZWNJTK-UHFFFAOYSA-N,MCJGNVYPOGVAJF-UHFFFAOYSA-N,PMZDQRJGMBOQBF-UHFFFAOYSA-N,RZIAABRFQASVSW-UHFFFAOYSA-N,OVYWMEWYEJLIER-UHFFFAOYSA-N,VDBNYAPERZTOOF-UHFFFAOYSA-N,MTPQIGRKLLBYHA-UHFFFAOYSA-N,RFSUEJIDSYCCLL-UHFFFAOYSA-N,OLNJUISKUQQNIM-UHFFFAOYSA-N,LISFMEBWQUVKPJ-UHFFFAOYSA-N,JFDDFGLNZWNJTK-UHFFFAOYSA-N,MCJGNVYPOGVAJF-UHFFFAOYSA-N,PMZDQRJ…
110	146.081	43.5326	[933][M]+	[M+K]+ 107.123 [M+H-NH3]+ 162.102 [M+H-H2O]+ 163.087 [M+Na]+ 123.092 [M+Na]+ 123.09 30.01242 [M+H]+ 145.074 [M+H-H2O]+ 163.086	107.1228,162.1018,163.0873,123.0916,123.0903,193.0968,145.0737,163.0858	3.67754e+06	3.24357e+06	3.62411e+06	3.77024e+06	-1	3499415	QBQBSEZWJAWWCT-WEVVVXLNSA-N,YSMODUONRAFBET-UHNVWZDZSA-N,YSMODUONRAFBET-UHFFFAOYSA-N,XKGLSKVNOSHTAD-UHFFFAOYSA-N,FDDYPVBIHWFLOI-YFKPBYRVSA-N,IXMVWXRQTPARRA-UHFFFAOYSA-N,UWQTVOGCRQIRPD-UHFFFAOYSA-N,FSVCELGFZIQNCK-UHFFFAOYSA-N,BVIAOQMSVZHOJM-UHFFFAOYSA-N,NTBYIQWZAVDRHA-YMFWUOAHSA-N,LXBIFEVIBLOUGU-JGWLITMVSA-N,NTBYIQWZAVDRHA-DPYQTVNSSA-N,LXBIFEVIBLOUGU-KVTDHHQDSA-N,VDLOJRUTNRJDJO-ZYNSJIGGSA-N,WPSSBBP…
111	146.081	382.218	[757][M]+	30.01244 14.01747	129.0845,131.0641	2.11037e+06	-1	-1	-1	2230516	-1	-1
112	146.117	186.751	[485][M]+	[M+H]+ 145.11	145.1103,145.1101	1.64492e+06	3.20207e+06	-1	-1	-1	-1	XJODGRWDFZVTKW-UHFFFAOYSA-N,MLYMSIKVLAPCAK-LURJTMIESA-N,APGLTERDKORUHK-LURJTMIESA-N,KSPIYJQBLVDRRI-UHFFFAOYSA-N,JHPNVNIEXXLNTR-UHFFFAOYSA-N,RDFMDVXONNIGBC-ZCFIWIBFSA-N,RDFMDVXONNIGBC-LURJTMIESA-N,RDFMDVXONNIGBC-UHFFFAOYSA-N,XJODGRWDFZVTKW-UHFFFAOYSA-N,MLYMSIKVLAPCAK-LURJTMIESA-N,APGLTERDKORUHK-LURJTMIESA-N,KSPIYJQBLVDRRI-UHFFFAOYSA-N,JHPNVNIEXXLNTR-UHFFFAOYSA-N,RDFMDVXONNIGBC-ZCFIWIBFSA-N,RDFMDVX…
113	146.98	308.755	[136][M]3+	[M+H+HCOOH]+ 99.9657	437.9182,99.9657,437.9181	-1	-1	1.28122e+07	1.37303e+07	1.49982e+07	-1	-1
114	146.98	374.315	[528][M]+		145.973	23523234	2.6691e+07	25146222	26503952	27716240	-1	-1
115	146.98	350.364	[649][M]+		145.9729,145.9728	2.14853e+07	-1	2.14264e+07	1.79628e+07	26268390	-1	-1
116	147.055	206.362	[578][M]+		146.048	-1	5.98721e+06	-1	-1	-1	-1	VXOSGHMXAYBBBB-UHFFFAOYSA-N
117	147.091	201.696	[84][M]+	32.0274 [M+Na]+ 124.101 [M+H]+ 146.082	146.0842,224.1156,124.1008,146.0816	20548590	-1	10017773	16434539	-1	37428404	LJUQGASMPRMWIW-UHFFFAOYSA-N,DPNGWXJMIILTBS-UHFFFAOYSA-N,UWMXVJVTKRSOPW-UHFFFAOYSA-N,LJUQGASMPRMWIW-UHFFFAOYSA-N,DPNGWXJMIILTBS-UHFFFAOYSA-N
118	147.112	58.8015	[113][M]+		146.105	-1	1.2364e+07	-1	-1	5.35305e+06	-1	KDXKERNSBIXSRK-RXMQYKEDSA-N,KDXKERNSBIXSRK-YFKPBYRVSA-N,KDXKERNSBIXSRK-UHFFFAOYSA-N
119	148.06	63.9745	[114][M]+	9.98248 [M+H]+ 147.054 [M+H+HCOOH]+ 101.047	157.0362,147.0537,101.0475	-1	11557191	-1	-1	69775376	3827302	VZXPDPZARILFQX-BYPYZUCNSA-N,HOKKHZGPKSLGJE-GSVOUGTGSA-N,WHUUTDBJXJRKMK-VKHMYHEASA-N,WHUUTDBJXJRKMK-UHFFFAOYSA-N,JJIHLJJYMXLCOY-UHFFFAOYSA-N,JJIHLJJYMXLCOY-BYPYZUCNSA-N,FRTKOPTWTJLHNO-BYPYZUCNSA-N,PAJPWUMXBYXFCZ-UHFFFAOYSA-N,FMKJUUQOYOHLTF-OWOJBTEDSA-N
120	148.06	76.5831	[632][M]+	[M+H]+ 147.05	147.05	-1	20421906	-1	-1	-1	-1	-1
121	148.075	224.017	[194][M]+	[M+H-HCOOH]+ 193.069 [M+Na]+ 125.086 [M+H]+ 147.068 [M+K]+ 109.112 [M+Na]+ 125.086 [M+H-NH3]+ 164.096	193.0687,125.0856,147.068,109.1122,125.0861,164.0962	5847079	11065849	-1	-1	7.97884e+06	-1	BBZCPUCZKLTAJQ-UHFFFAOYSA-N,APEJMQOBVMLION-VOTSOKGWSA-N,XXOYNJXVWVNOOJ-UHFFFAOYSA-N,QLPVTIQQFGWSQQ-UHFFFAOYSA-N,VGDKCRMZIWPMPW-UHFFFAOYSA-N
122	148.097	382.662	[763][M]+	[M+H]+ 147.094 21.98245	147.0938,186.1047	1.53856e+06	-1	-1	-1	1602641	-1	-1
123	149.023	39.6968	[763][M]+	[M+Na]+ 126.036 [M+K]+ 110.057 [M+Na]+ 126.031 [M+H]+ 148.014 [M+K]+ 110.063	126.036,110.0568,126.0307,148.0142,110.0629	-1	3.53931e+06	-1	3586457	3.43423e+06	2.39168e+06	QCDYQQDYXPDABM-UHFFFAOYSA-N,XPCTZQVDEJYUGT-UHFFFAOYSA-N,GGNQRNBDZQJCCN-UHFFFAOYSA-N,NSYSSMYQPLSPOD-UHFFFAOYSA-N,WQGWDDDVZFFDIG-UHFFFAOYSA-N,NOEGNKMFWQHSLB-UHFFFAOYSA-N
124	149.023	382.662	[775][M]+	[M+Na]+ 126.036 [M+Na]+ 126.038 [M+H-H2O]+ 166.034	126.0361,126.0383,148.0159,166.0343,148.016	4489620	4.85914e+06	4.60391e+06	-1	4386539	4145785	UIJIQXGRFSPYQW-UHFFFAOYSA-N
125	149.023	275.414	[663][M]+		148.0159,296.0317	3.82814e+07	25461578	18155166	2.03719e+07	2.94083e+07	2.43186e+07	URMVEUAWRUQHON-UHFFFAOYSA-N
126	149.081	81.0622	[613][M]+	[M+K]+ 110.116	110.116	-1	-1	-1	-1	3.18314e+06	-1	-1
127	149.081	50.8332	[920][M]+		148.074	1.80093e+06	-1	-1	-1	-1	-1	KJTLQQUUPVSXIM-UHFFFAOYSA-N
128	149.096	287.691	[156][M]+	[M+H]+ 148.092 [M+Na]+ 126.11 [M+H]+ 148.083	148.0924,126.1096,148.0834	5664711	-1	-1	4.78047e+06	-1	-1	ZZSYRSFTGDFXHU-UHFFFAOYSA-N
129	149.763	313.476	[87][M]+		148.7558,446.2677,148.7559,446.2676	-1	1.08917e+07	1.35705e+07	9738749	10612977	-1	UMDXVAWHWXLGHX-SYBNVPMSSA-N,ZOXQKIRYCLFUCD-UHFFFAOYSA-N,LSVIDWGNANJIBB-BFBLSFCDSA-N,WQAFDIKVNMLDOJ-GTFHNBDISA-N,NNHHTFDBMMPBSL-JFPRQHOTSA-N,NQKXBADVXNZTJB-UHFFFAOYSA-N,GUSKPTPZRRTGAQ-IGZQQFENSA-N,DEIJYXBBTBAMIX-WRUUNCBUSA-N,UMDXVAWHWXLGHX-SYBNVPMSSA-N,ZOXQKIRYCLFUCD-UHFFFAOYSA-N,LSVIDWGNANJIBB-BFBLSFCDSA-N,WQAFDIKVNMLDOJ-GTFHNBDISA-N,NNHHTFDBMMPBSL-JFPRQHOTSA-N,NQKXBADVXNZTJB-UHFFFAOYSA-N,GUSKPTP…
130	150.058	77.4399	[621][M]+		149.05	-1	3.56398e+06	-1	-1	-1	-1	HOOOPXDSCKBLFG-UHFFFAOYSA-N,FFEARJCKVFRZRR-UHFFFAOYSA-N,FFEARJCKVFRZRR-BYPYZUCNSA-N,GFDNNKCENLWCOQ-UHFFFAOYSA-N
131	150.076	50.2879	[921][M]+	[M+H]+ 149.068 [M+H-HCOOH]+ 195.074 [M+Na+HCOOH]+ 81.077 [M+Na]+ 127.092 14.01746	149.0684,195.0738,81.077,127.0921,135.0634	1.5296e+06	1.37899e+06	1542021	1.31807e+06	-1	-1	ZPBYVFQJHWLTFB-UHFFFAOYSA-N,HCGHYQLFMPXSDU-UHFFFAOYSA-N,RQBSUMJKSOSGJJ-AGQMPKSLSA-N,UFYKDFXCZBTLOO-TXICZTDVSA-N,CWZRWYWOEQSMAI-UHFFFAOYSA-N
132	150.076	381.896	[739][M]+	18.0125	131.064	-1	-1	-1	-1	1386659	-1	-1
133	151.039	174.819	[888][M]+	[M+H-NH3]+ 167.058	167.058	-1	1.04112e+06	-1	-1	-1	-1	RADKZDMFGJYCBB-UHFFFAOYSA-N,SXOPCLUOUFQBJV-UHFFFAOYSA-N,LJCWONGJFPCTTL-ZETCQYMHSA-N,LJCWONGJFPCTTL-SSDOTTSWSA-N,NGBJXTBTFVALDW-UHFFFAOYSA-N,URIXODKPDPJHOG-SVRRBLITSA-N,BCYRZPCPWKCINY-UHFFFAOYSA-N,IBQRNQSJJZLSTK-UHFFFAOYSA-N,PGQRZOUYTNKEBE-QMMMGPOBSA-N,BZXLEEHULFONSG-UQCOIBPSSA-N
134	151.086	78.0811	[422][M]+	[M+H]+ 150.077 28.03243	150.0772,150.079,139.0667	10079830	-1	-1	-1	3.13557e+06	1.59101e+06	NKJXMLIWSJATEE-UHFFFAOYSA-N,UAKAWWHOQNNATR-UHFFFAOYSA-N,KJMNPGUHEUTHMR-UHFFFAOYSA-N,CMEWLCATCRTSGF-UHFFFAOYSA-N,VYBKAZXQKUFAHG-UHFFFAOYSA-N,CHMBIJAOCISYEW-UHFFFAOYSA-N,FMTRZMBJVKKIEF-UHFFFAOYSA-N,NKJXMLIWSJATEE-UHFFFAOYSA-N,UAKAWWHOQNNATR-UHFFFAOYSA-N,KJMNPGUHEUTHMR-UHFFFAOYSA-N,CMEWLCATCRTSGF-UHFFFAOYSA-N,VYBKAZXQKUFAHG-UHFFFAOYSA-N,CHMBIJAOCISYEW-UHFFFAOYSA-N,FMTRZMBJVKKIEF-UHFFFAOYSA-N
135	151.123	191.255	[535][M]+	[M+H-H2O]+ 168.129	168.129	-1	-1	-1	-1	2.25172e+06	-1	FIWXXQWEVIQSAB-UYXSQOIJSA-N
136	151.123	108.993	[780][M]+		150.115	-1	860841	-1	-1	-1	-1	FPOLJKZKOKXIFE-UHFFFAOYSA-N
137	152.056	107.661	[781][M]+		151.049	-1	8600862	-1	-1	-1	-1	UYTPUPDQBNUYGX-UHFFFAOYSA-N
138	152.056	94.4631	[541][M]+		151.049	-1	5.79852e+06	-1	-1	-1	-1	UYTPUPDQBNUYGX-UHFFFAOYSA-N
139	152.056	134.6	[384][M]+	[M+H-H2O]+ 169.071	169.071	-1	6.49987e+06	-1	-1	-1	-1	SFLSHLFXELFNJZ-QMMMGPOBSA-N,DIVDFFZHCJEHGG-UHFFFAOYSA-N,LXNHXLLTXMVWPM-UHFFFAOYSA-N,OJHXOUXLAAAJPT-NSCUHMNNSA-N,FOPIAQFUIMUKPU-UQCOIBPSSA-N
140	152.07	155.18	[694][M]+		151.063	5969954	-1	-1	-1	-1	-1	WVMBPWMAQDVZCM-UHFFFAOYSA-N,ZGUNAGUHMKGQNY-UHFFFAOYSA-N,CIFFBTOJCKSRJY-OLQVQODUSA-N,RZVAJINKPMORJF-UHFFFAOYSA-N,NPKSPKHJBVJUKB-UHFFFAOYSA-N,ADVGKWPZRIDURE-UHFFFAOYSA-N,ZGUNAGUHMKGQNY-ZETCQYMHSA-N,YBPAYPRLUDCSEY-UHFFFAOYSA-N,JCPDZXJDYRLFMC-UHFFFAOYSA-N,TVXJJNJGTDWFLD-TWGQIWQCSA-N,AYOUZDIFZXTTQH-SSDOTTSWSA-N
141	153.102	193.228	[626][M]+	[M+H]+ 152.097 [M+H-NH3]+ 169.124 [M+Na]+ 130.113	152.0966,456.2847,152.0948,169.1236,130.1127	9774032	8.4253e+06	2.59211e+06	4.51162e+06	-1	6.50357e+06	AJPIUNPJBFBUKK-UHFFFAOYSA-N,ZIMMLBWISNFYGV-KDHYMLRHSA-N,OYPWVSHNWVXFOC-XKOFLKQUSA-N,FRSKOLKLHJBWOV-QCRCLYHDSA-N,VDURTFXVMLMCFA-GISJPLNESA-N,NQJNHLHHPPGXNC-BBWXRXDESA-N,SQDNQGDELACKGB-QBWBGXLLSA-N,IRSLQXSSQAASGV-GPTGPEQGSA-N,JOTHWTICYBJQAR-BMMUFOGCSA-N,CAYGMWMWJUFODP-QSZRGTKASA-N,AGIKPYUAECMOAM-BJVZVNLHSA-N,ASOIHOGDYISNRH-GPTGPEQGSA-N,GYDAWNYQSVBMMP-ZJDVEIHBSA-N,NQNQLGPYASRQND-KNFPFGBTSA-N,JASZNDQ…
142	153.138	240.985	[593][M]+	[M+H-NH3]+ 169.152 [M+H-H2O]+ 170.137	169.1517,170.1373	-1	-1	-1	4.42668e+06	-1	-1	-1
143	154.05	204.864	[892][M]+		153.042	-1	-1	3.5366e+06	-1	-1	8809511	IQGMRVWUTCYCST-UHFFFAOYSA-N,WJXSWCUQABXPFS-UHFFFAOYSA-N,KBOPZPXVLCULAV-UHFFFAOYSA-N,MRBKRZAPGUCWOS-UHFFFAOYSA-N,WUBBRNOQWQTFEX-UHFFFAOYSA-N,HBROZNQEVUILML-UHFFFAOYSA-N,QPEJHSFTZVMSJH-UHFFFAOYSA-N
144	155.03	56.3232	[379][M]+	[M+Na]+ 132.045	132.045	-1	-1	-1	1.84286e+06	-1	-1	-1
145	155.081	49.9038	[616][M]+	[M+H]+ 154.078 [M+H-NH3]+ 171.092 16.03246 [M+H]+ 154.074	154.0779,171.0924,148.1235,154.0736	-1	3.27814e+06	-1	2.89503e+06	3046103	-1	VFFNZZXXTGXBOG-LURJTMIESA-N,UBRLOVCOJLAYPQ-AATRIKPKSA-N,ABIFCFYADLKZLB-RSHNMJPRSA-N,OWOHLURDBZHNGG-YFKPBYRVSA-N,OWOHLURDBZHNGG-UHFFFAOYSA-N
146	155.081	382.218	[776][M]+	30.01243 [M+H-H2O]+ 172.088 [M+K]+ 116.127	154.074,146.1374,172.0879,116.1274	3167337	3.47747e+06	3.62947e+06	-1	-1	2.87253e+06	OWOHLURDBZHNGG-YFKPBYRVSA-N,OWOHLURDBZHNGG-UHFFFAOYSA-N,KZNQNBZMBZJQJO-YFKPBYRVSA-N,DTXMRELKPKEPSO-UHFFFAOYSA-N,LNRDHBDBXMQVFJ-YFKPBYRVSA-N
147	155.081	98.6208	[891][M]+	[M+K]+ 116.123 [M+H-NH3]+ 171.093 [M+H-H2O]+ 172.088 [M+K]+ 116.123 [M+H-H2O]+ 172.087	154.074,116.1232,171.093,172.0878,116.1231,172.0868	1.11754e+07	-1	3541998	3.03177e+06	3.42263e+06	-1	OWOHLURDBZHNGG-YFKPBYRVSA-N,OWOHLURDBZHNGG-UHFFFAOYSA-N,KZNQNBZMBZJQJO-YFKPBYRVSA-N,DTXMRELKPKEPSO-UHFFFAOYSA-N,LNRDHBDBXMQVFJ-YFKPBYRVSA-N,KZNQNBZMBZJQJO-YFKPBYRVSA-N,DTXMRELKPKEPSO-UHFFFAOYSA-N,LNRDHBDBXMQVFJ-YFKPBYRVSA-N
148	155.081	192.359	[627][M]+	[M+H+HCOOH]+ 108.07	108.0702,154.074	10569537	-1	-1	3116594	-1	-1	CBCKQZAAMUWICA-UHFFFAOYSA-N,OWOHLURDBZHNGG-YFKPBYRVSA-N,OWOHLURDBZHNGG-UHFFFAOYSA-N
149	155.118	230.445	[346][M]+	[M+H]+ 154.109 [M+Na]+ 132.128	154.1088,132.1283	-1	-1	-1	19895644	1.87726e+06	-1	OPMNROCQHKJDAQ-KTUCCBJNSA-N,OPMNROCQHKJDAQ-JAFIHTMFSA-N
150	156.011	184.93	[855][M]+	[M+H-H2O]+ 173.015	173.015	-1	2.67449e+06	-1	-1	-1	-1	ZMCHBSMFKQYNKA-UHFFFAOYSA-N,HVBSAKJJOYLTQU-UHFFFAOYSA-N
151	156.042	66.599	[115][M]+	[M+K]+ 117.079	117.079	-1	69474528	-1	-1	-1	-1	DLAMVQGYEVKIRE-UHFFFAOYSA-N,KZSNJWFQEVHDMF-BYPYZUCNSA-N,JJMDCOVWQOJGCB-UHFFFAOYSA-N,SNDPXSYFESPGGJ-SCSAIBSYSA-N,KZSNJWFQEVHDMF-UHFFFAOYSA-N,KWIUHFFTVRNATP-UHFFFAOYSA-N,ABSTXSZPGHDTAF-SCSAIBSYSA-N,ABSTXSZPGHDTAF-BYPYZUCNSA-N,ABSTXSZPGHDTAF-UHFFFAOYSA-N
152	156.076	73.5307	[633][M]+	[M+H-H2O]+ 173.072	173.072	-1	5.7215e+06	-1	-1	-1	-1	-1
153	156.102	187.63	[486][M]+	[M+H-NH3]+ 172.122 27.01243	172.1223,200.1179	3.53339e+06	3.77828e+06	-1	-1	-1	-1	YXBDSGAPQHJCIN-ACZMJKKPSA-N
154	157.032	186.751	[487][M]+	[M+H]+ 156.024	156.024	41555196	-1	-1	-1	-1	-1	-1
155	157.097	382.675	[934][M]+	14.01747 [M+Na]+ 134.112	120.0939,188.1192,134.1121	-1	1.33761e+06	1.00585e+06	-1	-1	-1	HYFLWBNQFMXCPA-UHFFFAOYSA-N,LIWMQSWFLXEGMA-WDSKDSINSA-N,KGVHCTWYMPWEGN-UHFFFAOYSA-N,DKEXFJVMVGETOO-LURJTMIESA-N,VEYYWZRYIYDQJM-UHFFFAOYSA-N,DTERQYGMUDWYAZ-ZETCQYMHSA-N,VEYYWZRYIYDQJM-ZETCQYMHSA-N,LESXFEZIFXFIQR-UHFFFAOYSA-N,DKEXFJVMVGETOO-UHFFFAOYSA-N,ODCSFCQFCURYEG-YRNVUSSQSA-N,UNXLTTXDLORHGO-VAWYXSNFSA-N
156	157.133	33.7347	[713][M]+	13.97749 [M+H]+ 156.123	188.1176,156.1235	4.34691e+06	-1	-1	-1	2.04204e+06	-1	LIWMQSWFLXEGMA-WDSKDSINSA-N,KGVHCTWYMPWEGN-UHFFFAOYSA-N,DKEXFJVMVGETOO-LURJTMIESA-N,VEYYWZRYIYDQJM-UHFFFAOYSA-N,DTERQYGMUDWYAZ-ZETCQYMHSA-N,VEYYWZRYIYDQJM-ZETCQYMHSA-N,LESXFEZIFXFIQR-UHFFFAOYSA-N,DKEXFJVMVGETOO-UHFFFAOYSA-N,ODCSFCQFCURYEG-YRNVUSSQSA-N,UNXLTTXDLORHGO-VAWYXSNFSA-N
157	157.133	382.218	[777][M]+	[M+H]+ 156.121 [M+H+HCOOH]+ 110.112 [M+H]+ 156.128 [M+K]+ 118.166 27.99244 44.02738	156.1212,110.1119,156.1276,118.1657,116.1266,217.1739	1.15268e+06	1.01092e+06	1.72669e+06	1.86633e+06	1069365	3838482	-1
158	157.133	274.931	[607][M]+		156.126	-1	-1	20679356	-1	-1	-1	-1
159	157.133	237.356	[774][M]+	[M+H+HCOOH]+ 110.12	156.1262,156.1261,110.12	-1	-1	28499148	76088496	-1	152781952	-1
160	158.04	66.8277	[434][M]+	[M+Na]+ 135.04 [M+H]+ 157.036	135.0405,157.0362	3.02932e+06	5.72119e+06	-1	-1	-1	-1	-1
161	158.06	187.186	[488][M]+	[M+K]+ 119.093 [M+H]+ 157.047	119.0934,157.0473	19468436	-1	-1	-1	-1	-1	QSQKMLSXKVSYMJ-PKTZTGOHSA-N
162	158.06	142.011	[695][M]+		157.053	10285453	-1	-1	-1	-1	-1	-1
163	158.081	40.6027	[804][M]+	[M+Na]+ 135.091 [M+H-H2O]+ 175.086	135.0907,175.086	-1	-1	1063345	-1	-1	-1	SRGQUICKDUQCKO-UHFFFAOYSA-N
164	158.081	382.841	[855][M]+	15.9925	135.12	-1	-1	-1	955897	-1	-1	-1
165	158.081	153.893	[696][M]+		157.074	3.44556e+06	-1	-1	-1	-1	-1	WRUSVQOKJIDBLP-HWKANZROSA-N,PFWQSHXPNKRLIV-UHFFFAOYSA-N,UEGDICIJUUEIOL-FSPLSTOPSA-N,ABAOXDQXQHQRFA-UHFFFAOYSA-N,ABNUGWRZSYVEEW-INEUFUBQSA-N
166	158.092	74.6234	[435][M]+	[M+H]+ 157.087 18.01246 [M+H-HCOOH]+ 203.084	157.0866,129.0819,157.085,203.0839	7.37695e+06	20931024	3.05447e+06	-1	5.55018e+06	2.67328e+06	LDIRGNDMTOGVRB-UHFFFAOYSA-N
167	158.117	196.701	[884][M]+	[M+H]+ 157.114	157.114	-1	-1	-1	2.99383e+06	-1	-1	-1
168	158.154	245.645	[23][M]+		157.1465,157.1464	10912236	20612398	-1	-1	-1	-1	-1
169	159.008	74.6234	[436][M]+	[M+Na]+ 136.018	136.018	6.71084e+06	-1	-1	-1	-1	-1	-1
170	159.076	76.1389	[635][M]+	[M+Na]+ 136.092 [M+H]+ 158.069 [M+H-HCOOH]+ 204.074 14.01747	136.0916,158.0687,204.074,189.1056	-1	5.7603e+06	-1	-1	75478992	22253408	HLFSDGLLUJUHTE-SNVBAGLBSA-N,ACIJGUBIMXQCMF-SCSAIBSYSA-N,HLFSDGLLUJUHTE-UHFFFAOYSA-N,ACIJGUBIMXQCMF-UHFFFAOYSA-N,BZVATLSLUPKXJY-PUKYJHRVSA-N
171	159.113	381.773	[778][M]+	26.01745 [M+Na+HCOOH]+ 90.1071 [M+H+HCOOH]+ 112.096 [M+H-H2O]+ 176.12 [M+H+HCOOH]+ 112.095 [M+H-H2O]+ 176.119 [M+H-H2O]+ 176.118	81.0786,90.1071,112.0964,176.1197,112.0948,176.1185,176.1183	1205359	1.2041e+06	1.30616e+06	1201257	1.25906e+06	943517	VFFNZZXXTGXBOG-PLFILOGFSA-N,VFFNZZXXTGXBOG-PLFILOGFSA-N,VFFNZZXXTGXBOG-PLFILOGFSA-N
172	159.117	231.285	[339][M]+		158.109	-1	-1	-1	9180663	-1	-1	-1
173	159.149	215.501	[203][M]+		158.142	-1	-1	7.8905e+06	-1	-1	-1	YGJHZCLPZAZIHH-UHFFFAOYSA-N
174	160.06	41.3122	[797][M]+	[M+K]+ 121.106	159.0528,121.1062	-1	-1	-1	591174	-1	899393	-1
175	160.06	382.218	[779][M]+		159.053	337929	-1	-1	-1	-1	-1	-1
176	160.075	127.997	[355][M]+	[M+Na]+ 137.087	159.0682,137.0871	189030656	57214972	-1	-1	14702941	-1	HFDLDPJYCIEXJP-UHFFFAOYSA-N,WHOOUMGHGSPMGR-UHFFFAOYSA-N,UUCUQJHYUPXDHN-UHFFFAOYSA-N,KXYNLLGPBDUAHW-UHFFFAOYSA-N,OXFIOEDMLFSOAN-UQCOIBPSSA-N,HREHOXSRYOZKNT-UHFFFAOYSA-N
177	160.097	48.1503	[617][M]+		159.089	-1	1.2568e+06	-1	-1	-1	-1	ZRQXMKMBBMNNQC-UHFFFAOYSA-N,IHYJTAOFMMMOPX-UHFFFAOYSA-N,MUNWAHDYFVYIKH-RITPCOANSA-N,HOACIBQKYRHBOW-UHFFFAOYSA-N
178	161.029	56.1989	[915][M]+	[M+H-HCOOH]+ 206.024	160.022,206.0236	5.25329e+06	-1	-1	-1	-1	64670548	JYMIRUWYSKOKRU-UHFFFAOYSA-N
179	161.071	213.221	[233][M]+	[M+Na]+ 138.079 [M+H]+ 160.062	138.0787,160.0622	-1	14138298	12132413	-1	-1	-1	BXKLSVWRSUPMBO-UHFFFAOYSA-N,SJFPWBFXBOZGTB-ONEGZZNKSA-N,BMIMNRPAEPIYDN-UHFFFAOYSA-N
180	161.107	209.684	[300][M]+	[M+H-HCOOH]+ 206.112 [M+Na]+ 138.117	206.1118,138.117	12705572	-1	-1	3.90851e+06	-1	-1	CGJMAAGDQABEAL-HTQZYQBOSA-N
181	161.132	255.048	[423][M]+		160.125	-1	-1	6992457	-1	-1	-1	-1
182	162.055	202.924	[419][M]2+	[M+2Na]2+ 278.128	278.128	-1	1.16673e+07	-1	-1	-1	-1	UWVQIROCRJWDKL-UHFFFAOYSA-N,RRPLGXJSBDXTJL-SWXKCSOPSA-N,MJJGMIZYROXQLJ-LBPRGKRZSA-N,NLPWVJBBQRDFSC-FYWRMAATSA-N
183	162.066	176.739	[583][M]+	[M+Na]+ 139.07	161.0587,139.0699	4.37196e+06	9572226	-1	-1	-1	-1	-1
184	163.027	55.8789	[376][M]+	[M+H]+ 162.015 [M+H-HCOOH]+ 208.016	162.015,208.0162	-1	-1	-1	17656710	-1	-1	JDLKFOPOAOFWQN-UHFFFAOYSA-N,KVBGVZZKJNLNJU-UHFFFAOYSA-N,QCJKGBMZDGWKPO-UHFFFAOYSA-N
185	163.027	72.7589	[727][M]+		162.019	-1	-1	-1	4.15566e+06	-1	-1	JDLKFOPOAOFWQN-UHFFFAOYSA-N
186	163.039	239.042	[775][M]+	[M+K]+ 124.08 [M+K]+ 124.073 [M+H-H2O]+ 180.044	124.0798,124.0728,180.0435,162.0314	-1	-1	1.01769e+07	14356854	13581247	-1	QAIPRVGONGVQAS-DUXPYHPUSA-N,QAIPRVGONGVQAS-RQOWECAXSA-N,QAIPRVGONGVQAS-UHFFFAOYSA-N,FNJSWIPFHMKRAT-UHFFFAOYSA-N,VCKWCFFGRPFDLH-UHFFFAOYSA-N,NBPJTZQIOVMOFS-VOTSOKGWSA-N,QJBPRJDMIUSGLF-UHFFFAOYSA-N,WPJOUHBHNOSJMG-UHFFFAOYSA-N,QSHKTJIBMQTAFE-NSCUHMNNSA-N,JDIMLJKRRSXPAQ-UHFFFAOYSA-N,MKTAASUBWXZBNB-UHFFFAOYSA-N,VXIXUWQIVKSKSA-UHFFFAOYSA-N,QAYICIQNSGETAS-UHFFFAOYSA-N,OWBBAPRUYLEWRR-UHFFFAOYSA-N,ZOXBWJM…
187	163.087	217.699	[47][M]+	4.03252	166.112	7.4993e+06	-1	-1	-1	-1	-1	-1
188	163.097	382.218	[764][M]+	[M+H]+ 162.084 [M+H]+ 162.086 [M+H]+ 162.091	162.0902,162.0844,162.0857,162.0914,162.0903,162.0904	3.43596e+06	4.5312e+06	4.20508e+06	3.77991e+06	4292751	5162507	AMQCFCSHASFWRD-RKXXOXFUSA-N,IYGRJVIQVSHNEI-XRVVJQKQSA-N,AMQCFCSHASFWRD-RKXXOXFUSA-N,IYGRJVIQVSHNEI-XRVVJQKQSA-N,AMQCFCSHASFWRD-RKXXOXFUSA-N,IYGRJVIQVSHNEI-XRVVJQKQSA-N,AMQCFCSHASFWRD-RKXXOXFUSA-N,IYGRJVIQVSHNEI-XRVVJQKQSA-N
189	163.148	382.841	[861][M]+		162.141	-1	-1	-1	1.1554e+06	-1	-1	-1
190	163.148	252.949	[424][M]+	[M+H-H2O]+ 180.153	162.1405,180.1526	-1	-1	1.1923e+07	204931520	-1	-1	XMPCQTDMPUUQFZ-ADEWGFFLSA-N,XMPCQTDMPUUQFZ-YUSALJHKSA-N,XMPCQTDMPUUQFZ-WSXXKJPRSA-N,XLROWUDPZIGXMO-WOPDTQHZSA-N,KWVQYNPBWXUHHT-ZYXMWXIMSA-N,KWVQYNPBWXUHHT-QSOMBXJKSA-N,KWVQYNPBWXUHHT-LGRDCDGLSA-N,QQGSJQOOBIWRBK-ONEGZZNKSA-N,TYICDYOLAPJHGA-MQQKCMAXSA-N,LDQDYNHCLZNOFB-IGTJQSIKSA-N,QMHYWEQZQADRCD-DNVGVPOPSA-N,TYICDYOLAPJHGA-AWYLAFAOSA-N,QQGSJQOOBIWRBK-ARJAWSKDSA-N,LDQDYNHCLZNOFB-MDAAKZFYSA-N,TYICDYO…
191	163.148	40.2252	[709][M]+	[M+H-H2O]+ 180.153	180.153	-1	-1	-1	-1	5249548	-1	XMPCQTDMPUUQFZ-ADEWGFFLSA-N,XMPCQTDMPUUQFZ-YUSALJHKSA-N,XMPCQTDMPUUQFZ-WSXXKJPRSA-N,XLROWUDPZIGXMO-WOPDTQHZSA-N,KWVQYNPBWXUHHT-ZYXMWXIMSA-N,KWVQYNPBWXUHHT-QSOMBXJKSA-N,KWVQYNPBWXUHHT-LGRDCDGLSA-N,QQGSJQOOBIWRBK-ONEGZZNKSA-N,TYICDYOLAPJHGA-MQQKCMAXSA-N,LDQDYNHCLZNOFB-IGTJQSIKSA-N,QMHYWEQZQADRCD-DNVGVPOPSA-N,TYICDYOLAPJHGA-AWYLAFAOSA-N,QQGSJQOOBIWRBK-ARJAWSKDSA-N,LDQDYNHCLZNOFB-MDAAKZFYSA-N,TYICDYO…
192	164.07	211.063	[234][M]+	[M+K]+ 125.103	125.103	-1	98284416	-1	-1	-1	-1	-1
193	164.093	113.126	[463][M]+		163.086	13452692	-1	-1	-1	-1	-1	FSVCELGFZIQNCK-UHFFFAOYSA-N,BVIAOQMSVZHOJM-UHFFFAOYSA-N,NTBYIQWZAVDRHA-YMFWUOAHSA-N,LXBIFEVIBLOUGU-JGWLITMVSA-N,NTBYIQWZAVDRHA-DPYQTVNSSA-N,LXBIFEVIBLOUGU-KVTDHHQDSA-N
194	164.107	225.696	[195][M]+	[M+H-NH3]+ 180.127	180.127	59326576	-1	-1	-1	-1	-1	CQKQPXBHCKUVTC-UHFFFAOYSA-N,JFWOXJAVBQVXGU-UHFFFAOYSA-N,SEQOBFCOIPROTR-UHFFFAOYSA-N
195	165.102	208.176	[470][M]+	44.0274	186.141	-1	-1	-1	-1	3662312	-1	-1
196	166.053	76.1389	[622][M]+	[M+H-H2O]+ 183.065	183.065	-1	4.33673e+06	-1	-1	-1	-1	YHHSONZFOIEMCP-UHFFFAOYSA-N
197	166.072	78.9012	[374][M]+	[M+Na]+ 143.089 18.01246	143.0885,101.0475	-1	-1	-1	-1	2860418	4743051	PAJPWUMXBYXFCZ-UHFFFAOYSA-N,FMKJUUQOYOHLTF-OWOJBTEDSA-N
198	166.086	39.3608	[700][M]+	[M+Na]+ 143.098	143.098	-1	-1	-1	-1	2.68077e+06	-1	-1
199	166.086	130.178	[358][M]+	[M+H]+ 165.073 [M+H]+ 165.079 [M+K+HCOOH]+ 81.1175 [M+Na+HCOOH]+ 97.0915 [M+H+HCOOH]+ 119.073 [M+H]+ 165.079	165.0732,165.0788,81.1175,97.0915,119.0734,165.0789	23574974	171285472	-1	-1	7355486	43523028	COLNVLDHVKWLRT-UHFFFAOYSA-N,TWLLPUMZVVGILS-UHFFFAOYSA-N,COLNVLDHVKWLRT-QMMMGPOBSA-N,ZMCBYSBVJIMENC-UHFFFAOYSA-N,BLFLLBZGZJTVJG-UHFFFAOYSA-N,COLNVLDHVKWLRT-UHFFFAOYSA-N,TWLLPUMZVVGILS-UHFFFAOYSA-N,COLNVLDHVKWLRT-QMMMGPOBSA-N,ZMCBYSBVJIMENC-UHFFFAOYSA-N,BLFLLBZGZJTVJG-UHFFFAOYSA-N
200	166.097	181.013	[846][M]+	[M+Na]+ 143.113	143.113	-1	2.11403e+06	-1	-1	-1	-1	-1
201	167.081	120.014	[809][M]+		166.074	-1	-1	-1	3.82478e+06	-1	-1	SJZLOWYUGKIWAK-UHFFFAOYSA-N,MUBSMKHUHLQYNZ-UHFFFAOYSA-N
202	167.081	202.076	[420][M]2+	44.0274	188.121	-1	15123578	-1	-1	-1	-1	ODCSFCQFCURYEG-YRNVUSSQSA-N,UNXLTTXDLORHGO-VAWYXSNFSA-N
203	167.091	78.0241	[381][M]+	[M+H-NH3]+ 183.107	183.107	-1	-1	-1	-1	5.41157e+06	-1	TWPMMLHBHPYSMT-UHFFFAOYSA-N
204	167.092	383.729	[862][M]+	[M+K]+ 128.127 [M+Na]+ 144.109 [M+H-HCOOH]+ 212.099	166.085,128.1274,144.1087,212.0995,166.0851	-1	-1	-1	1.7491e+06	1.68393e+06	2.31515e+06	-1
205	167.118	221.075	[48][M]+	[M+H]+ 166.112 18.01245 44.02741	166.1122,166.1104,162.1394,188.1578	22552284	8303212	2.95588e+06	-1	5281929	-1	-1
206	167.118	184.632	[717][M]+	[M+H-HCOOH]+ 212.113	212.113	-1	-1	1.47417e+06	-1	-1	-1	ZRIHAIZYIMGOAB-UHFFFAOYSA-N,RWCOTTLHDJWHRS-UHFFFAOYSA-N,WIAREGARJIKKRJ-OIBJUYFYSA-N,WIAREGARJIKKRJ-GMSGAONNSA-N
207	168.065	173.931	[890][M]+	[M+Na]+ 145.075 [M+H]+ 167.058 [M+H]+ 167.058	145.0751,167.058	-1	16951296	6854204	-1	-1	-1	WPSSBBPLVMTKRN-UHFFFAOYSA-N,UZTFMUBKZQVKLK-UHFFFAOYSA-N,DCICDMMXFIELDF-UHFFFAOYSA-N,RADKZDMFGJYCBB-UHFFFAOYSA-N,SXOPCLUOUFQBJV-UHFFFAOYSA-N,LJCWONGJFPCTTL-ZETCQYMHSA-N,LJCWONGJFPCTTL-SSDOTTSWSA-N,NGBJXTBTFVALDW-UHFFFAOYSA-N,URIXODKPDPJHOG-SVRRBLITSA-N,BCYRZPCPWKCINY-UHFFFAOYSA-N,IBQRNQSJJZLSTK-UHFFFAOYSA-N,PGQRZOUYTNKEBE-QMMMGPOBSA-N,BZXLEEHULFONSG-UQCOIBPSSA-N
208	169.076	208.424	[301][M]+	[M+Na]+ 146.082 [M+Na]+ 146.082 [M+Na]+ 146.082 [M+K]+ 130.113	168.0685,146.0816,146.0817,130.1127	63257264	83003480	-1	34633352	10054815	5728425	AIFRHYZBTHREPW-UHFFFAOYSA-N,RDMFHRSPDKWERA-UHFFFAOYSA-N,BPMFPOGUJAAYHL-UHFFFAOYSA-N,LJUQGASMPRMWIW-UHFFFAOYSA-N,DPNGWXJMIILTBS-UHFFFAOYSA-N,LJUQGASMPRMWIW-UHFFFAOYSA-N,DPNGWXJMIILTBS-UHFFFAOYSA-N,YLKFDHTUAUWZPQ-UHFFFAOYSA-N,KLZGKIDSEJWEDW-UHFFFAOYSA-N
209	169.097	85.0402	[615][M]+	[M+H-NH3]+ 185.107	185.107	-1	-1	-1	-1	2.4701e+06	-1	RFBVBRVVOPAAFS-UHFFFAOYSA-N,PHMBVCPLDPDESM-FKSUSPILSA-N
210	169.097	133.665	[359][M]+		168.09	28893958	19991308	-1	-1	3.9598e+06	-1	NHZMQXZHNVQTQA-UHFFFAOYSA-N,XKEMMYSNKGUOCT-FKSUSPILSA-N,YBXACVMNCAABPZ-UHFFFAOYSA-N
211	169.097	195.701	[913][M]+	[M+H]+ 168.091 [M+H]+ 168.082	168.0896,168.0908,168.0817	-1	-1	5.00078e+06	4.36657e+06	3.98793e+06	-1	NHZMQXZHNVQTQA-UHFFFAOYSA-N,XKEMMYSNKGUOCT-FKSUSPILSA-N,YBXACVMNCAABPZ-UHFFFAOYSA-N,NHZMQXZHNVQTQA-UHFFFAOYSA-N,XKEMMYSNKGUOCT-FKSUSPILSA-N,YBXACVMNCAABPZ-UHFFFAOYSA-N,RJYQLMILDVERHH-UHFFFAOYSA-N,CRTWVYYKVHLMDK-UHFFFAOYSA-N,VDSLRUXHXCOXFF-LGVBSRDVSA-N,AESKCQSUIOKQIH-IUCAKERBSA-N,PILZQFAVBOKECT-UHFFFAOYSA-N,RCKBJIXCWVUPOX-UHFFFAOYSA-N,SRGRIOXSONGZCM-UHFFFAOYSA-N,AIISKGPIMSRMOR-LURJTMIESA-N,XZVOTGS…
212	169.097	382.218	[780][M]+	28.03245 28.03243 [M+H-NH3]+ 185.109 [M+H]+ 168.088 [M+H-H2O]+ 186.105	213.1459,196.1188,185.1092,168.0883,186.1047	2.38275e+06	2.64813e+06	2.73202e+06	-1	2.38189e+06	-1	JUSNBVJTFYDFKR-SGJFDWMWSA-N,LGBLJRRKJGMNEN-APPZFPTMSA-N,DONSVQBFPXNWRA-WPYKOPORSA-N,VHMMMWQOFNHXOS-UHFFFAOYSA-N,YIZSKLHCDNIMHK-QCLAVDOMSA-N,XLUAWXQORJEMBD-HTQZYQBOSA-N,WVBZFBSAJPFZQS-RTQUVUSRSA-N,XLUAWXQORJEMBD-SFYZADRCSA-N,LAJWZJCOWPUSOA-HACHORDNSA-N,NHZMQXZHNVQTQA-UHFFFAOYSA-N,XKEMMYSNKGUOCT-FKSUSPILSA-N,YBXACVMNCAABPZ-UHFFFAOYSA-N
213	169.097	42.644	[934][M]+	[M+Na]+ 146.107 [M+Na]+ 146.113	146.1074,146.1126,168.0895	2.76296e+06	3103987	-1	2.69063e+06	-1	-1	KDXKERNSBIXSRK-RXMQYKEDSA-N,KDXKERNSBIXSRK-YFKPBYRVSA-N,KDXKERNSBIXSRK-UHFFFAOYSA-N,NHZMQXZHNVQTQA-UHFFFAOYSA-N,XKEMMYSNKGUOCT-FKSUSPILSA-N,YBXACVMNCAABPZ-UHFFFAOYSA-N
214	169.133	160.487	[743][M]+	[M+K]+ 130.17 [M+Na]+ 146.144 [M+H]+ 168.126 [M+H-HCOOH]+ 214.131	130.17,146.1439,168.1259,214.1313,168.126	3.80099e+06	1.00268e+06	-1	-1	-1	-1	FIWXXQWEVIQSAB-UYXSQOIJSA-N,AUTOLBMXDDTRRT-JGVFFNPUSA-N,DYJKDQDOWWFHKQ-SREVYHEPSA-N,SNBONYSNCLHAOU-UWVGGRQHSA-N,FIWXXQWEVIQSAB-UYXSQOIJSA-N
215	169.133	202.116	[85][M]+		168.126	8843722	-1	-1	-1	-1	-1	FIWXXQWEVIQSAB-UYXSQOIJSA-N
216	170.044	202.826	[500][M]+		169.037	-1	-1	-1	2264017	-1	-1	KSPQDMRTZZYQLM-UHFFFAOYSA-N
217	170.063	186.307	[475][M]+	[M+K]+ 131.098	131.098	2.14156e+06	-1	-1	-1	-1	-1	-1
218	170.081	72.3147	[731][M]+	[M+Na]+ 147.096 [M+H]+ 169.081	147.0957,169.0811	-1	-1	-1	3.01074e+06	-1	-1	-1
219	170.081	35.5117	[705][M]+	[M+Na]+ 147.092	147.092	651464	-1	-1	-1	-1	-1	OSCCDBFHNMXNME-YUPRTTJUSA-N
220	170.081	382.341	[743][M]+	[M+H-NH3]+ 186.105	186.1047,169.0739	-1	-1	-1	-1	412454	486380	SFLSHLFXELFNJZ-QMMMGPOBSA-N,DIVDFFZHCJEHGG-UHFFFAOYSA-N,LXNHXLLTXMVWPM-UHFFFAOYSA-N,OJHXOUXLAAAJPT-NSCUHMNNSA-N,FOPIAQFUIMUKPU-UQCOIBPSSA-N
221	170.092	75.8791	[732][M]+	[M+Na]+ 147.096 [M+H]+ 169.081 [M+Na]+ 147.098	147.0957,169.0811,169.085,147.0984	-1	-1	-1	1.66282e+06	-1	2.61558e+06	HRRYYCWYCMJNGA-UHFFFAOYSA-N,BRMWTNUJHUMWMS-LURJTMIESA-N,CYZKJBZEIFWZSR-LURJTMIESA-N,JDHILDINMRGULE-LURJTMIESA-N
222	171.016	73.2504	[317][M]+	[M+K]+ 132.053	132.053	-1	-1	-1	-1	2603045	-1	YMAWOPBAYDPSLA-UHFFFAOYSA-N,JSJWCHRYRHKBBW-UHFFFAOYSA-N,DCXYFEDJOCDNAF-UHFFFAOYSA-N,DCXYFEDJOCDNAF-REOHCLBHSA-N
223	171.062	71.5363	[423][M]+	[M+Na]+ 148.076	170.0552,148.0758	4.14255e+06	-1	-1	-1	-1	63948208	VOUGEZYPVGAPBB-XQRVVYSFSA-N,VKPYFRHGYZSIRG-UHFFFAOYSA-N,ZACUJTPWYBMFGR-UHFFFAOYSA-N,CUYYJUFSLQRLEZ-UHFFFAOYSA-N,ZNHXQNPNLZSOHO-UHFFFAOYSA-N,SVONJANWQJOAHA-BTZDVCGTSA-N,CHKRKQARNANJOD-UHFFFAOYSA-N,AIVUQNKTJDAYQX-RNJXMRFFSA-N,CLPLRRVKMWVWPU-GCJQMDKQSA-N,LHPOIQVOXOVXFQ-QYNIQEEDSA-N,QWLLYAHKDUIWRK-UHFFFAOYSA-N,BNBWJJUDIYUSFU-UHFFFAOYSA-N,XOZREIXAQFKCKP-UHFFFAOYSA-N,NYYQBSUCPHNFQS-UHFFFAOYSA-N,KUVRLCO…
224	171.101	285.985	[157][M]+	[M+H]+ 170.096 [M+H-H2O]+ 188.106	170.0955,188.1061	4190071	-1	-1	-1	-1	-1	UPXSKTXRAKBFLO-JXOAFFINSA-N,KZEYOZKGIDUZLU-MRVPVSSYSA-N,UHQLZADFLWDALF-WDNVJQORSA-N,QHYBPAALYZNWPK-VOTSOKGWSA-N,MNBHREHCARZYRR-RNFRBKRXSA-N,DZQCSLAJKGYOAF-VOQBNFLRSA-N,MOBABDZHHJLIFI-BQBZGAKWSA-N,IBSYDXNDQOJSLK-XPJFZRNWSA-N,KZEYOZKGIDUZLU-QLNVLWNGSA-N,DCFNBDGRGYBBDN-UHFFFAOYSA-N,CSISHJTVQMGVAU-XOKGJFMYSA-N,DSNQYUGROAYCIH-QMMMGPOBSA-N,UHQLZADFLWDALF-FXQIFTODSA-N,PZWFKAARULQPBT-DPDRAWFQSA-N,ZXCYAEK…
225	171.112	191.939	[628][M]+	18.01248 30.01243 [M+H+HCOOH]+ 124.101 [M+H]+ 170.107 [M+H-H2O]+ 188.12	152.0966,200.1179,170.1053,124.1008,170.1068,188.1201	49602764	16154493	7254901	8229337	7.91556e+06	3.56286e+06	AJPIUNPJBFBUKK-UHFFFAOYSA-N,YXBDSGAPQHJCIN-ACZMJKKPSA-N,HPHUVLMMVZITSG-ZCFIWIBFSA-N,HPHUVLMMVZITSG-UHFFFAOYSA-N,HPHUVLMMVZITSG-LURJTMIESA-N,HPHUVLMMVZITSG-ZCFIWIBFSA-N,HPHUVLMMVZITSG-UHFFFAOYSA-N,HPHUVLMMVZITSG-LURJTMIESA-N,ODCSFCQFCURYEG-YRNVUSSQSA-N,UNXLTTXDLORHGO-VAWYXSNFSA-N
226	171.113	88.1078	[616][M]+	[M+H-NH3]+ 187.122	187.122	-1	-1	-1	-1	1.98111e+06	-1	GUAHPAJOXVYFON-UHFFFAOYSA-N
227	171.113	382.218	[781][M]+	14.01749 [M+H-H2O]+ 188.119 14.01746 14.01747 14.01747	81.0786,188.1192,134.1121,201.1434,116.1266,116.1274,201.1448	2.43123e+06	2.56723e+06	2.58687e+06	-1	2.35328e+06	1.92941e+06	LIWMQSWFLXEGMA-WDSKDSINSA-N,KGVHCTWYMPWEGN-UHFFFAOYSA-N,DKEXFJVMVGETOO-LURJTMIESA-N,VEYYWZRYIYDQJM-UHFFFAOYSA-N,DTERQYGMUDWYAZ-ZETCQYMHSA-N,VEYYWZRYIYDQJM-ZETCQYMHSA-N,LESXFEZIFXFIQR-UHFFFAOYSA-N,DKEXFJVMVGETOO-UHFFFAOYSA-N,ODCSFCQFCURYEG-YRNVUSSQSA-N,UNXLTTXDLORHGO-VAWYXSNFSA-N,KRILJVOCVSUPMA-ZETCQYMHSA-N
228	171.113	50.2879	[922][M]+	[M+H]+ 170.101 14.01747 [M+Na]+ 148.124 [M+H-H2O]+ 188.121 [M+Na]+ 148.123	170.1008,81.077,148.1239,188.1212,148.1235	2.31515e+06	3836511	2834707	2.46103e+06	-1	-1	ODCSFCQFCURYEG-YRNVUSSQSA-N,UNXLTTXDLORHGO-VAWYXSNFSA-N
229	171.113	37.341	[714][M]+	[M+H-H2O]+ 188.118	188.118	2.30795e+06	-1	-1	-1	-1	-1	LIWMQSWFLXEGMA-WDSKDSINSA-N,KGVHCTWYMPWEGN-UHFFFAOYSA-N,DKEXFJVMVGETOO-LURJTMIESA-N,VEYYWZRYIYDQJM-UHFFFAOYSA-N,DTERQYGMUDWYAZ-ZETCQYMHSA-N,VEYYWZRYIYDQJM-ZETCQYMHSA-N,LESXFEZIFXFIQR-UHFFFAOYSA-N,DKEXFJVMVGETOO-UHFFFAOYSA-N,ODCSFCQFCURYEG-YRNVUSSQSA-N,UNXLTTXDLORHGO-VAWYXSNFSA-N
230	172.039	219.379	[49][M]+	[M+H-H2O]+ 189.045	189.045	1.32393e+07	-1	-1	-1	-1	-1	LPGDEHBASRKTDG-UHFFFAOYSA-N,FOCVUCIESVLUNU-UHFFFAOYSA-N,HCZHHEIFKROPDY-UHFFFAOYSA-N,YIAIMAQOJFRZRW-UHFFFAOYSA-N,PETCHQVIMLVZNY-UHFFFAOYSA-N
231	172.096	184.203	[718][M]+	[M+H-NH3]+ 188.121	188.121	-1	-1	4799521	-1	-1	-1	ODCSFCQFCURYEG-YRNVUSSQSA-N,UNXLTTXDLORHGO-VAWYXSNFSA-N
232	172.096	87.9972	[900][M]+	[M+H]+ 171.093	171.093	-1	-1	1.43076e+06	-1	-1	-1	-1
233	172.097	374.624	[283][M]+	[M+H+HCOOH]+ 125.085	125.085	-1	-1	1.58461e+06	-1	-1	-1	-1
234	173.092	74.1147	[318][M]+	[M+K]+ 134.122 [M+Na]+ 150.106 [M+H-NH3]+ 189.106	134.1217,150.1062,189.1056	-1	-1	-1	-1	3.3351e+06	8.3291e+06	MGSRCZKZVOBKFT-UHFFFAOYSA-N,ULDHMXUKGWMISQ-VIFPVBQESA-N,MFSVECXXOVANJX-UHFFFAOYSA-N,MQSXUKPGWMJYBT-UHFFFAOYSA-N,YYXSUQQUWMLOOB-DEQVHDEQSA-N,YYXSUQQUWMLOOB-YTXTXJHMSA-N,UNEZMMWAAMQSBE-UHFFFAOYSA-N,BTXSVMBTNJSALB-UHFFFAOYSA-N,KEXCNWISTVJVBV-SIRUGEDZSA-N
235	173.128	125.375	[360][M]+		172.121	4324453	-1	-1	-1	-1	-1	-1
236	173.128	189.785	[489][M]+	[M+H]+ 172.122 [M+H-NH3]+ 189.142	172.1223,189.1423	1.65546e+06	-1	-1	-1	-1	7.20264e+06	-1
237	174.022	184.486	[858][M]+	[M+H]+ 173.015	173.015	-1	4643022	-1	-1	-1	-1	ZMCHBSMFKQYNKA-UHFFFAOYSA-N,HVBSAKJJOYLTQU-UHFFFAOYSA-N
238	174.055	185.442	[490][M]+	[M+Na+HCOOH]+ 105.062	105.0619,173.0499	9.9988e+06	-1	-1	950756	-1	-1	KKYSBGWCYXYOHA-UHFFFAOYSA-N,VQMSRUREDGBWKT-UHFFFAOYSA-N,IVENSCMCQBJAKW-UHFFFAOYSA-N,BAXRWZGFHHYVQE-YFKPBYRVSA-N
239	174.055	92.0026	[611][M]+		173.0477,173.0476	2.58551e+06	3.43894e+06	-1	-1	-1	-1	VQMSRUREDGBWKT-UHFFFAOYSA-N,IVENSCMCQBJAKW-UHFFFAOYSA-N,BAXRWZGFHHYVQE-YFKPBYRVSA-N,VQMSRUREDGBWKT-UHFFFAOYSA-N,IVENSCMCQBJAKW-UHFFFAOYSA-N,BAXRWZGFHHYVQE-YFKPBYRVSA-N
240	174.076	84.1513	[617][M]+	[M+Na+HCOOH]+ 105.078	105.078	-1	-1	-1	-1	2.24493e+06	-1	ZBCBWPMODOFKDW-UHFFFAOYSA-N
241	174.076	41.78	[935][M]+	[M+H]+ 173.074 [M+Na]+ 151.092 [M+H+HCOOH]+ 127.064 [M+K]+ 135.109 [M+Na]+ 151.087	173.0742,151.0922,127.0636,135.1088,151.0874	2164621	2.21801e+06	-1	2.27818e+06	2.3769e+06	2357591	QTDZOWFRBNTPQR-UHFFFAOYSA-N,LAVTULVXLBWEBX-ARJAWSKDSA-N,QFOLRXLMTRGIOM-UHFFFAOYSA-N
242	174.076	382.662	[782][M]+	[M+Na]+ 151.091 [M+K]+ 135.122 [M+K]+ 135.123 [M+K]+ 135.12 [M+H]+ 173.074	151.0909,135.1225,135.1203,173.074	2.23485e+06	2.66675e+06	2.80936e+06	2.52978e+06	2631228	-1	-1
243	174.16	34.7442	[400][M]+		173.153	-1	-1	1.65997e+06	-1	-1	-1	-1
244	175.107	120.989	[812][M]+		174.1	-1	-1	-1	3060837	-1	-1	STKYPAFSDFAEPH-UHFFFAOYSA-N,DATAGRPVKZEWHA-YFKPBYRVSA-N,SRXKAYJJGAAOBP-LURJTMIESA-N,STKYPAFSDFAEPH-LURJTMIESA-N
245	175.111	232.125	[347][M]+	[M+H]+ 174.103	174.103	-1	-1	-1	7166477	-1	-1	STKYPAFSDFAEPH-UHFFFAOYSA-N,DATAGRPVKZEWHA-YFKPBYRVSA-N,SRXKAYJJGAAOBP-LURJTMIESA-N,STKYPAFSDFAEPH-LURJTMIESA-N,NLPJEWTYXLOFLM-GNUNTXLASA-N
246	175.119	70.4906	[956][M]+	42.0124	178.1714,194.1453,216.1272,262.1383,174.1115	-1	9294178	-1	-1	-1	3.05779e+06	KZTSFJGGBVHWIB-MRVPVSSYSA-N,WAUFCDDTZROVIM-UHFFFAOYSA-N,PUQYLUGALXEKOI-UHFFFAOYSA-N,ODKSFYDXXFIFQN-BYPYZUCNSA-N,ODKSFYDXXFIFQN-UHFFFAOYSA-N
247	175.123	201.696	[86][M]+		174.115	1.43792e+07	-1	-1	-1	-1	-1	NCIKQJBVUNUXLW-UHFFFAOYSA-N,OCDGBSUVYYVKQZ-UHFFFAOYSA-N,WYRNRZQRKCXPLA-UHFFFAOYSA-N,XLAYCZJJQWGFAZ-UHFFFAOYSA-N,PYOUAIQXJALPKW-UHFFFAOYSA-N
248	176.07	220.655	[50][M]+	[M+K]+ 137.105 [M+Na]+ 153.081 71.03732 [M+Na+HCOOH]+ 107.075	137.105,153.0806,224.117,107.0751	35331436	16636074	-1	-1	9494074	-1	QHGUCRYDKWKLMG-UHFFFAOYSA-N,VYFYYTLLBUKUHU-UHFFFAOYSA-N,QHGUCRYDKWKLMG-QMMMGPOBSA-N,KTLGOFUVPVQNON-UHFFFAOYSA-N,UWMXVJVTKRSOPW-UHFFFAOYSA-N,WGQKYBSKWIADBV-UHFFFAOYSA-N,AFBPFSWMIHJQDM-UHFFFAOYSA-N,RNVCVTLRINQCPJ-UHFFFAOYSA-N
249	176.07	145.086	[691][M]+		175.063	22907506	-1	-1	-1	-1	-1	GLNDAGDHSLMOKX-UHFFFAOYSA-N,IBLZDDPFMAFWKP-UHFFFAOYSA-N,RTNPPPQVXREFKX-UHFFFAOYSA-N,NCXGWFIXUJHVLI-UHFFFAOYSA-N
250	176.07	184.93	[859][M]+	[M+Na]+ 153.08	153.08	-1	3.79722e+06	-1	-1	-1	-1	QHGUCRYDKWKLMG-UHFFFAOYSA-N,VYFYYTLLBUKUHU-UHFFFAOYSA-N,QHGUCRYDKWKLMG-QMMMGPOBSA-N,KTLGOFUVPVQNON-UHFFFAOYSA-N
251	176.091	37.341	[715][M]+	[M+Na]+ 153.11 [M+H-H2O]+ 193.097 [M+Na+HCOOH]+ 107.097 [M+H]+ 175.088 [M+H-H2O]+ 193.103 30.01242	153.1099,193.0968,107.0968,175.0876,193.1026,145.0737,163.0858	2.46512e+06	-1	-1	2.54414e+06	2525284	3.68587e+06	VDLOJRUTNRJDJO-ZYNSJIGGSA-N,SRGQUICKDUQCKO-UHFFFAOYSA-N,WPSSBBPLVMTKRN-UHFFFAOYSA-N,UZTFMUBKZQVKLK-UHFFFAOYSA-N,DCICDMMXFIELDF-UHFFFAOYSA-N,FSVCELGFZIQNCK-UHFFFAOYSA-N,BVIAOQMSVZHOJM-UHFFFAOYSA-N,NTBYIQWZAVDRHA-YMFWUOAHSA-N,LXBIFEVIBLOUGU-JGWLITMVSA-N,NTBYIQWZAVDRHA-DPYQTVNSSA-N,LXBIFEVIBLOUGU-KVTDHHQDSA-N
252	176.091	381.773	[758][M]+	[M+H+HCOOH]+ 129.084 [M+H+HCOOH]+ 129.084 [M+H]+ 175.09	129.0845,129.0844,175.0896	3.35497e+06	2.96448e+06	3.53147e+06	-1	-1	-1	-1
253	176.103	76.1389	[636][M]+	[M+H+HCOOH]+ 129.082	129.082	-1	4839537	-1	-1	-1	-1	-1
254	176.105	381.773	[760][M]+	[M+H+HCOOH]+ 129.084 [M+H+HCOOH]+ 129.084 [M+H]+ 175.09 [M+H+HCOOH]+ 129.085 [M+H]+ 175.091	129.0845,129.0844,175.0896,129.0846,175.091,175.0981	2.54327e+06	3.04494e+06	3.10449e+06	3.26286e+06	2.37659e+06	3.2639e+06	VKUMKUZDZWHMQU-UHFFFAOYSA-N,NZCJCBZLNHDNCR-UHFFFAOYSA-N,RHGKLRLOHDJJDR-UHFFFAOYSA-N,RUKJCCIJLIMGEP-ONEGZZNKSA-N,RHGKLRLOHDJJDR-BYPYZUCNSA-N,GRXIPOZSDQNWRO-UHFFFAOYSA-N,TUQZLBDNEVCASZ-UHFFFAOYSA-N
255	177.007	52.1418	[923][M]+	[M+Na]+ 154.017 [M+K+HCOOH]+ 92.0378 [M+K+HCOOH]+ 92.0388 [M+K]+ 138.042 [M+H]+ 175.997 [M+H]+ 175.997	154.0167,92.0378,175.9995,92.0388,175.9993,138.042,175.9967	3.77031e+06	7874138	13978685	3.44386e+06	3.4001e+06	5.25964e+06	GXZQHMHLHHUHAM-UHFFFAOYSA-N,LOIYMIARKYCTBW-OWOJBTEDSA-N,USSFUVKEHXDAPM-UHFFFAOYSA-N,NRRCYZPJUABYHL-UHFFFAOYSA-N,JOQJEWAXHQDQAG-UHFFFAOYSA-N,TWIIRMSFZNYMQE-UHFFFAOYSA-N
256	177.007	182.896	[742][M]+	[M+K+HCOOH]+ 92.0383 [M+K]+ 138.042 [M+Na]+ 154.017	92.0383,138.0417,154.0167	-1	-1	-1	3636349	-1	-1	GXZQHMHLHHUHAM-UHFFFAOYSA-N,LOIYMIARKYCTBW-OWOJBTEDSA-N,USSFUVKEHXDAPM-UHFFFAOYSA-N,NRRCYZPJUABYHL-UHFFFAOYSA-N,JOQJEWAXHQDQAG-UHFFFAOYSA-N,TWIIRMSFZNYMQE-UHFFFAOYSA-N
257	177.054	206.135	[672][M]+	17.0275	147.065	-1	-1	16079024	-1	-1	-1	LYKIYOKXXWRCHS-REOHCLBHSA-N
258	177.102	216.659	[235][M]+	[M+H-H2O]+ 194.107	176.0947,194.1069	-1	27047638	15924539	-1	-1	11222528	UIKROCXWUNQSPJ-VIFPVBQESA-N,QZAYGJVTTNCVMB-UHFFFAOYSA-N,UIKROCXWUNQSPJ-UHFFFAOYSA-N,UMLOUOBDBGOHHR-UHFFFAOYSA-N,ANFZDGQJMXVAEI-UHFFFAOYSA-N
259	177.127	38.027	[712][M]+	[M+H+HCOOH]+ 130.112	130.112	-1	-1	-1	-1	1.6381e+06	-1	YLKFDHTUAUWZPQ-UHFFFAOYSA-N,KLZGKIDSEJWEDW-UHFFFAOYSA-N
260	177.127	253.222	[204][M]+	[M+K]+ 138.161	138.161	-1	-1	-1	2.26009e+07	-1	-1	-1
261	178.05	383.995	[783][M]+	[M+K]+ 139.081	177.0424,139.0813	886302	-1	874651	868131	-1	-1	FZAQRVWPQCXSPC-UHFFFAOYSA-N
262	178.061	185.023	[491][M]+	[M+H-HCOOH]+ 223.061	177.0536,223.0612	6.15543e+06	5923468	-1	-1	-1	-1	KHUFHLFHOQVFGB-UHFFFAOYSA-N,XOGPDSATLSAZEK-UHFFFAOYSA-N
263	178.097	190.08	[669][M]+	[M+H]+ 177.088	177.088	-1	-1	-1	1.26907e+06	-1	-1	-1
264	178.108	172.785	[860][M]+		177.1012,177.1013	17295418	-1	2952336	-1	-1	8080492	CUQCMXFWIMOWRP-UHFFFAOYSA-N,CUQCMXFWIMOWRP-UHFFFAOYSA-N
265	179.081	198.004	[791][M]+		178.074	-1	-1	-1	-1	6.07371e+06	-1	WFKPHYKFAOXUTI-UHFFFAOYSA-N
266	179.118	201.825	[582][M]+	[M+H-HCOOH]+ 224.116 [M+H-H2O]+ 196.124	224.1156,196.1237	-1	-1	1.51145e+06	8559486	-1	-1	UWMXVJVTKRSOPW-UHFFFAOYSA-N,LGBLJRRKJGMNEN-APPZFPTMSA-N,DONSVQBFPXNWRA-WPYKOPORSA-N,VHMMMWQOFNHXOS-UHFFFAOYSA-N,YIZSKLHCDNIMHK-QCLAVDOMSA-N,XLUAWXQORJEMBD-HTQZYQBOSA-N,WVBZFBSAJPFZQS-RTQUVUSRSA-N,XLUAWXQORJEMBD-SFYZADRCSA-N,LAJWZJCOWPUSOA-HACHORDNSA-N
267	179.143	257.473	[205][M]+		178.136	-1	-1	-1	112590224	-1	-1	KEUMBYCOWGLRBQ-UHFFFAOYSA-N,KLTKQWRPJDRMTL-BXKDBHETSA-N,KLTKQWRPJDRMTL-QHGLUPRGSA-N,KLTKQWRPJDRMTL-JOYOIKCWSA-N
268	179.154	183.621	[860][M]+		178.147	-1	1.61685e+06	-1	-1	-1	-1	RQEOBXYYEPMCPJ-UHFFFAOYSA-N,FTMVEUXYYDLYFH-UHFFFAOYSA-N,ARMKFUTVMIEDJN-UHFFFAOYSA-N,WWAYKGYKYHEINT-UHFFFAOYSA-N,YKOVLVGOQIHYJS-UHFFFAOYSA-N,UHVOUUJPLVBJAV-UHFFFAOYSA-N
269	180.076	75.8791	[729][M]+	[M+H]+ 179.065	179.065	-1	-1	-1	763633	-1	-1	-1
270	180.102	41.6228	[713][M]+	[M+Na]+ 157.111	157.111	-1	-1	-1	-1	1.43259e+06	-1	GYDJEQRTZSCIOI-UHFFFAOYSA-N,JKNCOURZONDCGV-UHFFFAOYSA-N,UTSYWKJYFPPRAP-UHFFFAOYSA-N,KCTMTGOHHMRJHZ-UHFFFAOYSA-N,SQECYPINZNWUTE-RNJXMRFFSA-N
271	180.102	228.346	[537][M]+	[M+H]+ 179.096	179.0943,179.096	-1	-1	-1	20614246	-1	18008800	DAFOCGYVTAOKAJ-UHFFFAOYSA-N,VXPLXMJHHKHSOA-UHFFFAOYSA-N,CAMYKONBWHRPDD-UHFFFAOYSA-N,SCIFESDRCALIIM-VIFPVBQESA-N,ATDWJOOPFDQZNK-UHFFFAOYSA-N,KIOWCVBPJXEJLN-UHFFFAOYSA-N,NGBBVGZWCFBOGO-UHFFFAOYSA-N,IBRKLUSXDYATLG-LURJTMIESA-N,IBRKLUSXDYATLG-UHFFFAOYSA-N,CPJSUEIXXCENMM-UHFFFAOYSA-N,DGMPVYSXXIOGJY-UHFFFAOYSA-N,LUIJJBHAVXGCTP-UHFFFAOYSA-N,LKTRKUPEDMMAQL-UHFFFAOYSA-N,DNGBSIQDUVQFDP-UHFFFAOYSA-N,PWQZDYT…
272	181.037	67.1245	[319][M]+	[M+H]+ 180.029	180.029	-1	-1	-1	-1	21271812	-1	-1
273	181.049	238.026	[595][M]+	[M+H]+ 180.044	180.043	-1	-1	-1	5.99991e+06	-1	-1	QAIPRVGONGVQAS-DUXPYHPUSA-N,QAIPRVGONGVQAS-RQOWECAXSA-N,QAIPRVGONGVQAS-UHFFFAOYSA-N,FNJSWIPFHMKRAT-UHFFFAOYSA-N,VCKWCFFGRPFDLH-UHFFFAOYSA-N,NBPJTZQIOVMOFS-VOTSOKGWSA-N,QJBPRJDMIUSGLF-UHFFFAOYSA-N,WPJOUHBHNOSJMG-UHFFFAOYSA-N,QSHKTJIBMQTAFE-NSCUHMNNSA-N,JDIMLJKRRSXPAQ-UHFFFAOYSA-N,MKTAASUBWXZBNB-UHFFFAOYSA-N
274	181.058	70.6353	[320][M]+	15.9725	213.051	-1	-1	-1	-1	2173019	-1	-1
275	181.097	207.162	[302][M]+	4.032524 [M+H]+ 180.09	184.1218,180.0896	40250620	12610213	-1	-1	4114069	-1	DBJPZCJQDRPOME-BQBZGAKWSA-N,JDRIJDPCYNFZIT-ACZMJKKPSA-N,GGLIEWRLXDLBBF-UHFFFAOYSA-N,SJWQCBCAGCEWCV-UHFFFAOYSA-N
276	181.097	37.937	[767][M]+	[M+K]+ 142.139	142.139	-1	2.03592e+06	-1	-1	-1	-1	GYHFUZHODSMOHU-UHFFFAOYSA-N,WFZFXUZFKAOTRR-UHFFFAOYSA-N,JYALGRAVJMEMPU-SNAWJCMRSA-N,XJHRZBIBSSVCEL-ONEGZZNKSA-N,IFTBJDZSLBRRMC-SREVYHEPSA-N
277	181.097	141.147	[697][M]+		180.0895,180.0896	12160480	4.61521e+06	-1	-1	-1	-1	GGLIEWRLXDLBBF-UHFFFAOYSA-N,SJWQCBCAGCEWCV-UHFFFAOYSA-N,GGLIEWRLXDLBBF-UHFFFAOYSA-N,SJWQCBCAGCEWCV-UHFFFAOYSA-N
278	181.097	112.682	[464][M]+		180.09	7250215	-1	-1	-1	-1	-1	GGLIEWRLXDLBBF-UHFFFAOYSA-N,SJWQCBCAGCEWCV-UHFFFAOYSA-N
279	181.158	260.216	[90][M]+	[M+H]+ 180.153 [M+H-NH3]+ 197.178	180.1526,197.1775	-1	17785906	-1	-1	-1	-1	XMPCQTDMPUUQFZ-ADEWGFFLSA-N,XMPCQTDMPUUQFZ-YUSALJHKSA-N,XMPCQTDMPUUQFZ-WSXXKJPRSA-N,XLROWUDPZIGXMO-WOPDTQHZSA-N,KWVQYNPBWXUHHT-ZYXMWXIMSA-N,KWVQYNPBWXUHHT-QSOMBXJKSA-N,KWVQYNPBWXUHHT-LGRDCDGLSA-N,QQGSJQOOBIWRBK-ONEGZZNKSA-N,TYICDYOLAPJHGA-MQQKCMAXSA-N,LDQDYNHCLZNOFB-IGTJQSIKSA-N,QMHYWEQZQADRCD-DNVGVPOPSA-N,TYICDYOLAPJHGA-AWYLAFAOSA-N,QQGSJQOOBIWRBK-ARJAWSKDSA-N,LDQDYNHCLZNOFB-MDAAKZFYSA-N,TYICDYO…
280	182.027	218.363	[800][M]+	[M+K]+ 143.061	143.0606,181.0195	-1	8327864	-1	-1	5.52734e+06	-1	HAPOKOYCNZZHNP-RXMQYKEDSA-N,HHGQBMHJPJMZRN-RFZPGFLSSA-N,XGSXMDQVYYCSDA-UHFFFAOYSA-N,ZZUZYEMRHCMVTB-UHFFFAOYSA-N,GJRKJMSYGXBCNU-UHFFFAOYSA-N
281	182.081	83.3249	[930][M]+		181.0736,181.0738	5.34951e+06	-1	-1	-1	-1	4.82655e+06	JYPHNHPXFNEZBR-UHFFFAOYSA-N,JZKXXXDKRQWDET-UHFFFAOYSA-N,OUYCCCASQSFEME-QMMMGPOBSA-N,OUYCCCASQSFEME-UHFFFAOYSA-N,WRFPVMFCRNYQNR-UHFFFAOYSA-N,KULNOANNPOGHQK-UHFFFAOYSA-N,JYPHNHPXFNEZBR-UHFFFAOYSA-N,JZKXXXDKRQWDET-UHFFFAOYSA-N,OUYCCCASQSFEME-QMMMGPOBSA-N,OUYCCCASQSFEME-UHFFFAOYSA-N,WRFPVMFCRNYQNR-UHFFFAOYSA-N,KULNOANNPOGHQK-UHFFFAOYSA-N
282	183.091	210.953	[571][M]+	[M+Na]+ 160.101	182.0841,182.0842,160.101	70753312	49058600	-1	-1	42416112	-1	HKEOCEQLCZEBMK-BQYQJAHWSA-N,PSFDQSOCUJVVGF-UHFFFAOYSA-N,DMLAVOWQYNRWNQ-UHFFFAOYSA-N,VLCYCQAOQCDTCN-LURJTMIESA-N,HKEOCEQLCZEBMK-BQYQJAHWSA-N,PSFDQSOCUJVVGF-UHFFFAOYSA-N,DMLAVOWQYNRWNQ-UHFFFAOYSA-N,VLCYCQAOQCDTCN-LURJTMIESA-N,SOPPBXUYQGUQHE-UHFFFAOYSA-N,JIVZKJJQOZQXQB-UHFFFAOYSA-N,APJYDQYYACXCRM-UHFFFAOYSA-N,FBLJZPQLNMVEMR-UHFFFAOYSA-N
283	183.113	235.906	[348][M]+	[M+K+HCOOH]+ 98.1395 [M+Na+HCOOH]+ 114.113 [M+H+HCOOH]+ 136.095 16.03247	98.1395,114.1134,136.0953,216.1526	-1	-1	-1	43002932	-1	39762720	WQIFRGNDJXGCFI-YTXTXJHMSA-N,CVIXDDABZMVCMV-SNPRPXQTSA-N,AGMIVVAYCIYLIV-OAHLLOKOSA-N,SVNPNOPENVFTBB-ZYHUDNBSSA-N,DIPYJSWOBDKTRL-UHFFFAOYSA-N,JZRJXZHBHSDLDS-ZDUSSCGKSA-N
284	183.113	185.372	[861][M]+	[M+H-H2O]+ 200.118	200.118	-1	2880271	-1	-1	-1	-1	YXBDSGAPQHJCIN-ACZMJKKPSA-N
285	183.113	210.427	[661][M]+	[M+Na]+ 160.123	182.1054,160.1231	-1	-1	5.38448e+06	-1	4.43839e+06	-1	YHLKXYXFUCTURZ-MZUZGICHSA-N,CZGCZRKZCDYSBP-UHFFFAOYSA-N,BWGXNGORZPWYGZ-MZUZGICHSA-N,BTRFIVPVBRRXKJ-ZETCQYMHSA-N,RZXMLQNGLFUMLB-UHFFFAOYSA-N,PJDINCOFOROBQW-LURJTMIESA-N,PQNASZJZHFPQLE-UHFFFAOYSA-N,PQNASZJZHFPQLE-LURJTMIESA-N
286	183.149	211.793	[572][M]+	[M+H-NH3]+ 199.17	199.1695,182.1416	8459111	5.03036e+06	-1	-1	-1	-1	RCKMWOKWVGPNJF-UHFFFAOYSA-N
287	184.073	77.4399	[637][M]+	[M+Na]+ 161.075 [M+H]+ 183.065	161.0746,183.0647	-1	12452061	-1	-1	-1	-1	YHHSONZFOIEMCP-UHFFFAOYSA-N
288	184.097	185.442	[492][M]+	27.99245 [M+H]+ 183.091 14.01746	172.1223,183.0915,175.119	11410772	-1	72195080	47536036	-1	-1	UCTWMZQNUQWSLP-VIFPVBQESA-N,GEFQWZLICWMTKF-CDUCUWFYSA-N,YNYAYWLBAHXHLL-UHFFFAOYSA-N,YNYAYWLBAHXHLL-QMMMGPOBSA-N,UCTWMZQNUQWSLP-UHFFFAOYSA-N
289	184.108	162.422	[918][M]+	[M+Na]+ 161.116	161.116	-1	-1	408012	-1	-1	-1	-1
290	184.169	253.472	[351][M]+	[M+H]+ 183.162	183.162	-1	85883936	-1	-1	-1	-1	-1
291	185.071	230.854	[315][M]+		184.063	-1	5.56936e+06	-1	-1	-1	-1	UYJUZNLFJAWNEZ-UHFFFAOYSA-N
292	185.092	83.4645	[543][M]+	[M+K]+ 146.136	184.0846,146.1358	-1	4.43628e+06	-1	-1	2.24895e+06	-1	JBVUOARNEYAAOS-JKUQZMGJSA-N,JBVUOARNEYAAOS-KVQBGUIXSA-N
293	185.092	382.675	[940][M]+	[M+K]+ 146.137 [M+H-NH3]+ 201.108 [M+K]+ 146.136 [M+H-NH3]+ 201.106	146.1374,201.108,146.1364,201.1063,184.0852	-1	1.59192e+06	1.60349e+06	1.8389e+06	1.50926e+06	1.26096e+06	JBVUOARNEYAAOS-JKUQZMGJSA-N,JBVUOARNEYAAOS-KVQBGUIXSA-N
294	185.128	38.8079	[768][M]+	[2M+Na]+ 81.077 14.01746 14.01746	81.077,148.1239,188.1212,148.1235,184.1209	-1	5.90061e+06	3514907	2.8755e+06	2.7375e+06	-1	ODCSFCQFCURYEG-YRNVUSSQSA-N,UNXLTTXDLORHGO-VAWYXSNFSA-N,DBJPZCJQDRPOME-BQBZGAKWSA-N,JDRIJDPCYNFZIT-ACZMJKKPSA-N
295	185.128	208.004	[303][M]+	[M+H]+ 184.122 [M+Na]+ 162.139 [M+H+HCOOH]+ 138.117 30.01244 [M+H+HCOOH]+ 138.11	184.1218,184.1209,162.1394,138.117,132.1283,138.1103	88267392	23550402	23679786	20412438	20681276	1.96831e+07	DBJPZCJQDRPOME-BQBZGAKWSA-N,JDRIJDPCYNFZIT-ACZMJKKPSA-N,DBJPZCJQDRPOME-BQBZGAKWSA-N,JDRIJDPCYNFZIT-ACZMJKKPSA-N
296	185.128	382.218	[784][M]+	[2M+Na]+ 81.0786 14.01747 [M+H-NH3]+ 201.143 [M+Na+HCOOH]+ 116.127 [M+Na+HCOOH]+ 116.127 [M+H-NH3]+ 201.145	81.0786,188.1192,201.1434,116.1266,116.1274,201.1448	3.35484e+06	3.40481e+06	3.45272e+06	-1	3.29927e+06	2.36259e+06	LIWMQSWFLXEGMA-WDSKDSINSA-N,KGVHCTWYMPWEGN-UHFFFAOYSA-N,DKEXFJVMVGETOO-LURJTMIESA-N,VEYYWZRYIYDQJM-UHFFFAOYSA-N,DTERQYGMUDWYAZ-ZETCQYMHSA-N,VEYYWZRYIYDQJM-ZETCQYMHSA-N,LESXFEZIFXFIQR-UHFFFAOYSA-N,DKEXFJVMVGETOO-UHFFFAOYSA-N,ODCSFCQFCURYEG-YRNVUSSQSA-N,UNXLTTXDLORHGO-VAWYXSNFSA-N,KRILJVOCVSUPMA-ZETCQYMHSA-N
297	185.128	84.7528	[851][M]+	[M+Na+HCOOH]+ 116.123	116.123	-1	-1	-1	2.8426e+06	-1	-1	-1
298	186.055	72.4194	[437][M]+	[M+Na]+ 163.067	163.067	2.38684e+06	-1	-1	-1	-1	-1	YDBYJHTYSHBBAU-UHFFFAOYSA-N
299	186.076	131.424	[875][M]+		185.069	-1	-1	1547071	-1	-1	5.83187e+06	YDESHCUKJUUXAP-UHFFFAOYSA-N,DIACYUPTLLZTEL-UHFFFAOYSA-N,IGGOWFZBVPRSMG-UHFFFAOYSA-N,XTQRPPSVJOYBFK-IHBLQFBFSA-N,JRLAQUJSYKXZFV-UHFFFAOYSA-N
300	186.112	370.319	[322][M]+	[M+H]+ 185.109	185.109	-1	-1	1.68946e+06	-1	-1	-1	-1
301	186.221	180.564	[743][M]+		185.214	-1	-1	-1	1.74521e+06	-1	-1	IMFACGCPASFAPR-UHFFFAOYSA-N,JRBPAEWTRLWTQC-UHFFFAOYSA-N
302	186.221	50.8332	[924][M]+	[M+Na]+ 163.224 [M+H-HCOOH]+ 231.21	163.2243,185.214,231.2104,185.2141	1.75219e+06	-1	1.65478e+06	-1	1.74989e+06	1.21443e+06	IMFACGCPASFAPR-UHFFFAOYSA-N,JRBPAEWTRLWTQC-UHFFFAOYSA-N,IMFACGCPASFAPR-UHFFFAOYSA-N,JRBPAEWTRLWTQC-UHFFFAOYSA-N
303	186.221	87.9972	[901][M]+	[M+Na]+ 163.224 [M+Na]+ 163.224	185.2141,163.2242	-1	-1	2.00619e+06	1.94145e+06	1.6181e+06	-1	IMFACGCPASFAPR-UHFFFAOYSA-N,JRBPAEWTRLWTQC-UHFFFAOYSA-N
304	187.036	73.2504	[307][M]+	[M+K]+ 148.073 [M+K]+ 148.076	148.0731,148.0758	-1	-1	-1	-1	10393396	8752435	KJTLQQUUPVSXIM-UHFFFAOYSA-N,KJTLQQUUPVSXIM-UHFFFAOYSA-N
305	187.123	186.751	[493][M]+	[M+H+HCOOH]+ 140.115	186.1155,140.1155	49596588	4.48678e+06	-1	-1	-1	-1	-1
306	187.144	185.442	[494][M]+	14.01749 [M+Na]+ 164.154 [M+H]+ 186.138	172.1223,164.1544,186.1377	4.22393e+06	-1	-1	3.5047e+06	-1	-1	HDVGBFCTHLFNEE-ASKATJPDSA-N
307	188.07	301.638	[335][M]+		187.063,187.0629	23192096	52636220	-1	-1	-1	-1	PLVPPLCLBIEYEA-AATRIKPKSA-N,IMJUOGHALGXOSS-LURJTMIESA-N,XFXOLBNQYFRSLQ-UHFFFAOYSA-N,DFWFIQKMSFGDCQ-UHFFFAOYSA-N,SXOUIMVOMIGLHO-AATRIKPKSA-N,PLVPPLCLBIEYEA-WAYWQWQTSA-N,PLVPPLCLBIEYEA-AATRIKPKSA-N,XFXOLBNQYFRSLQ-UHFFFAOYSA-N,DFWFIQKMSFGDCQ-UHFFFAOYSA-N,SXOUIMVOMIGLHO-AATRIKPKSA-N,PLVPPLCLBIEYEA-WAYWQWQTSA-N
308	188.07	237.124	[397][M]+	[M+K]+ 149.107 15.99246	149.1074,203.0606,187.063	160528256	419460672	-1	-1	17454966	-1	GSEJCLTVZPLZKY-UHFFFAOYSA-N,DZTCHAJNDPAYIL-UHFFFAOYSA-N,PLVPPLCLBIEYEA-AATRIKPKSA-N,IMJUOGHALGXOSS-LURJTMIESA-N,XFXOLBNQYFRSLQ-UHFFFAOYSA-N,DFWFIQKMSFGDCQ-UHFFFAOYSA-N,SXOUIMVOMIGLHO-AATRIKPKSA-N,PLVPPLCLBIEYEA-WAYWQWQTSA-N
309	188.07	195.522	[715][M]+	[M+Na]+ 165.083	165.083	-1	50832096	-1	-1	-1	-1	-1
310	188.091	52.1418	[925][M]+	[M+Na+HCOOH]+ 119.094 30.01241 14.01747	187.0842,119.0944,135.0907,175.086,151.0874	3.01121e+06	3204341	3.14459e+06	-1	-1	3.07704e+06	GZVHEAJQGPRDLQ-UHFFFAOYSA-N,JCLNWNFESHZPQU-ARJAWSKDSA-N,JCLNWNFESHZPQU-KFOINNEUSA-N,SRGQUICKDUQCKO-UHFFFAOYSA-N
311	188.091	83.5708	[902][M]+	[M+H]+ 187.09	187.09	-1	-1	3.64953e+06	-1	-1	-1	-1
312	189.066	188.945	[472][M]+	[M+K]+ 150.109	150.109	3.26588e+06	-1	-1	-1	-1	-1	-1
313	189.073	65.9635	[438][M]+	46.04235 [M+K]+ 150.106 [M+Na]+ 166.081	188.0658,234.111,150.1062,166.0806	5.2416e+06	-1	5.5842e+06	-1	44157524	116937032	DBLLZDYDAFRZEE-SJIRYBADSA-N,HGGXTTRDEHPOBJ-UHFFFAOYSA-N,CQQQJOUVFXTXRF-BIIVOSGPSA-N,TXMKZYZATZZMPU-SPGJFGJESA-N,GSEPZJXCVYXWKJ-BIIVOSGPSA-N,XQAIXLUSZOVBMW-UHFFFAOYSA-N,RHAXSHUQNIEUEY-UHFFFAOYSA-N,VFDJEJCELMPUBS-PTDYZRSTSA-N,VFDJEJCELMPUBS-CHDHTGKKSA-N,MGSRCZKZVOBKFT-UHFFFAOYSA-N,ULDHMXUKGWMISQ-VIFPVBQESA-N,MFSVECXXOVANJX-UHFFFAOYSA-N,MQSXUKPGWMJYBT-UHFFFAOYSA-N,YYXSUQQUWMLOOB-DEQVHDEQSA-N,YYXSUQQ…
314	189.073	374.204	[323][M]+	28.0324	97.0577	-1	-1	977570	-1	-1	-1	-1
315	189.091	240.985	[596][M]+	[M+K]+ 150.134	150.134	-1	-1	-1	4286801	-1	-1	-1
316	189.112	287.691	[158][M]+	[M+H]+ 188.106 [M+H]+ 188.106	188.1061,188.1045	9104048	-1	6.57332e+06	6.97159e+06	-1	-1	ZXCYAEKEHIEQHD-LHVSAYPMSA-N,IIIMOTPQTTVUFX-GJMOJQLCSA-N,IIIMOTPQTTVUFX-FXQIFTODSA-N,WVNQHQYHHHQGLQ-YKWSYBCASA-N,ZXCYAEKEHIEQHD-LHVSAYPMSA-N,IIIMOTPQTTVUFX-GJMOJQLCSA-N,IIIMOTPQTTVUFX-FXQIFTODSA-N,WVNQHQYHHHQGLQ-YKWSYBCASA-N
317	189.123	203.552	[583][M]+	[M+H-H2O]+ 206.127 15.99247	206.1266,189.1423	-1	-1	16079526	-1	-1	101088768	HEFNNWSXXWATRW-JTQLQIEISA-N,IBVFUNAQXWFZQB-UHFFFAOYSA-N,NRPDUWHDIVSXDI-BJMVGYQFSA-N,XPMYTBIJWHMOIJ-CYBMUJFWSA-N,GGGCQMJCBODCQF-UHFFFAOYSA-N,DTLKTHCXEMHTIQ-JQRIKDBKSA-N,BRIFLTZNTKNQAE-CAZBBBLRSA-N,ZZRIFTCWAGMQHH-QCKRLIEVSA-N
318	189.16	218.441	[34][M]+		188.152	-1	-1	11395136	-1	-1	-1	WZZLDXDUQPOXNW-UHFFFAOYSA-N,MXNRLFUSFKVQSK-QMMMGPOBSA-N
319	190.049	219.379	[51][M]+	[M+H]+ 189.045	189.045	40821004	-1	-1	-1	-1	-1	LPGDEHBASRKTDG-UHFFFAOYSA-N,FOCVUCIESVLUNU-UHFFFAOYSA-N,HCZHHEIFKROPDY-UHFFFAOYSA-N,YIAIMAQOJFRZRW-UHFFFAOYSA-N,PETCHQVIMLVZNY-UHFFFAOYSA-N
320	190.049	274.801	[393][M]+		189.042	-1	-1	-1	-1	2376388	-1	LPGDEHBASRKTDG-UHFFFAOYSA-N,HCZHHEIFKROPDY-UHFFFAOYSA-N,YIAIMAQOJFRZRW-UHFFFAOYSA-N,PETCHQVIMLVZNY-UHFFFAOYSA-N
321	190.055	55.8789	[380][M]+	[M+H-NH3]+ 206.07 [M+Na]+ 167.069	206.0696,167.0686	-1	-1	-1	2642372	-1	4.28535e+06	HCIBTBXNLVOFER-UHFFFAOYSA-N,RRSJLGLCJLRXGJ-UHFFFAOYSA-N,PRJODGFJIQLCGL-ZETCQYMHSA-N
322	190.122	230.217	[253][M]+	[M+H-H2O]+ 207.127	207.127	-1	-1	3.94208e+06	-1	-1	-1	DIRFUJHNVNOBMY-UHFFFAOYSA-N,PVXVWWANJIWJOO-UHFFFAOYSA-N,OUDAACSONIJLOT-UHFFFAOYSA-N,HMYJLVDKPJHJCF-QMMMGPOBSA-N,HMYJLVDKPJHJCF-UHFFFAOYSA-N,SCKYRAXSEDYPSA-UHFFFAOYSA-N,DTAPQAJKAFRNJB-UHFFFAOYSA-N,XBXKOKJLEVOCTF-UHFFFAOYSA-N,ACZKNHYYIFXIHX-UHFFFAOYSA-N
323	191.081	185.442	[473][M]+	[M+Na]+ 168.091	168.091	35881084	-1	-1	-1	-1	-1	NHZMQXZHNVQTQA-UHFFFAOYSA-N,XKEMMYSNKGUOCT-FKSUSPILSA-N,YBXACVMNCAABPZ-UHFFFAOYSA-N
324	191.102	78.0241	[382][M]+	[M+K]+ 152.147	152.147	-1	-1	-1	-1	4.2261e+06	-1	-1
325	191.154	201.631	[421][M]+	[M+H]+ 190.138	190.138	-1	2290233	-1	-1	-1	-1	-1
326	192.065	129.739	[386][M]+	[M+Na]+ 169.071 [M+H-NH3]+ 208.085	169.0708,208.0845	-1	1.65707e+06	-1	-1	-1	-1	SFLSHLFXELFNJZ-QMMMGPOBSA-N,DIVDFFZHCJEHGG-UHFFFAOYSA-N,LXNHXLLTXMVWPM-UHFFFAOYSA-N,OJHXOUXLAAAJPT-NSCUHMNNSA-N,FOPIAQFUIMUKPU-UQCOIBPSSA-N,YGPSJZOEDVAXAB-QMMMGPOBSA-N,YGPSJZOEDVAXAB-UHFFFAOYSA-N
327	192.065	209.118	[674][M]+	88.0522	211.123	-1	-1	2.25108e+06	-1	-1	-1	JWZZKOKVBUJMES-UHFFFAOYSA-N,RHCSKNNOAZULRK-UHFFFAOYSA-N,WJAJPNHVVFWKKL-UHFFFAOYSA-N,LMOINURANNBYCM-UHFFFAOYSA-N
328	192.138	211.926	[434][M]+		191.131	-1	-1	-1	6.64154e+06	-1	-1	LOQPFJRCXJZNQV-UHFFFAOYSA-N,WLIWIUNEJRETFX-UHFFFAOYSA-N,IBZRXTVDTGVBIS-UHFFFAOYSA-N,XKZMMQQSZJUMDL-UHFFFAOYSA-N,MFOCDFTXLCYLKU-UHFFFAOYSA-N,MMOXZBCLCQITDF-UHFFFAOYSA-N,GEKLDGQKEZAPFZ-UHFFFAOYSA-N,FUYPDKFWOHBUFT-UHFFFAOYSA-N,ZOXZWYWOECCBSH-UHFFFAOYSA-N,SSWZIHDEYOORCA-UHFFFAOYSA-N,UUJNHTZCROBQHX-UHFFFAOYSA-N,XOVCOZPZAACWRA-UHFFFAOYSA-N
329	192.138	243.526	[597][M]+	[M+Na]+ 169.152	169.152	-1	-1	-1	11476794	-1	-1	-1
330	192.159	70.2973	[856][M]+	[M+H]+ 191.152	191.152	-1	-1	1.8254e+06	-1	-1	-1	-1
331	192.998	69.3799	[439][M]+	[M+Na]+ 170.009	170.009	1.52973e+06	-1	-1	-1	-1	-1	-1
332	194.081	206.135	[675][M]+	[M+H+HCOOH]+ 147.065 [M+K+HCOOH]+ 109.112 [M+Na+HCOOH]+ 125.086	147.0648,109.1122,125.0861	-1	-1	45088412	-1	14105408	-1	LYKIYOKXXWRCHS-REOHCLBHSA-N
333	194.117	88.9699	[612][M]+		193.11	2.43904e+06	-1	-1	-1	-1	-1	IUWVALYLNVXWKX-UHFFFAOYSA-N,SHXWCVYOXRDMCX-UHFFFAOYSA-N,YTPRLBGPGZHUPD-UHFFFAOYSA-N,JKVDLNRJQFVERN-UHFFFAOYSA-N,MQUIHBQDYYAEMH-UHFFFAOYSA-N,NYOKZHDTNBDPOB-UHFFFAOYSA-N,GYKXQTKSWLAUIT-UHFFFAOYSA-N,QBSJMKIUCUGGNG-UHFFFAOYSA-N,YCCRFDDXAVMSLM-UHFFFAOYSA-N,YTPRLBGPGZHUPD-ZETCQYMHSA-N,FZUGPQWGEGAKET-UHFFFAOYSA-N,QHFSYCQAXCWCQO-UHFFFAOYSA-N,OQSWFCINTWWZIB-OIBJUYFYSA-N
334	194.117	212.213	[52][M]+	[M+Na]+ 171.127	171.127	7.14473e+06	-1	-1	-1	-1	-1	UGJMXCAKCUNAIE-UHFFFAOYSA-N,KYKBHRVKONYRBO-AATRIKPKSA-N
335	195.062	217.279	[53][M]+		194.054	64235612	-1	-1	-1	-1	-1	KSEBMYQBYZTDHS-HWKANZROSA-N,NIQCNGHVCWTJSM-UHFFFAOYSA-N,ORFFGRQMMWVHIB-UHFFFAOYSA-N,KSEBMYQBYZTDHS-UHFFFAOYSA-N,PZSJOBKRSVRODF-UHFFFAOYSA-N,BPEGJWRSRHCHSN-UHFFFAOYSA-N,RTWVXIIKUFSDJB-SSDOTTSWSA-N,WOZVHXUHUFLZGK-UHFFFAOYSA-N,VNGOYPQMJFJDLV-UHFFFAOYSA-N,UKFAWRZYFYOXEG-UHFFFAOYSA-N,QOVAQJFUUCNXQE-WPRPVWTQSA-N,AIJQFRIMFUSUEZ-UHFFFAOYSA-N,HPIFRXWPEZBFHJ-WCBMZHEXSA-N,RTWVXIIKUFSDJB-ZETCQYMHSA-N,PKYBFGV…
336	195.076	87.6737	[613][M]+	[M+H-NH3]+ 211.095	211.095	2.92203e+06	-1	-1	-1	-1	-1	WREGKURFCTUGRC-POYBYMJQSA-N
337	195.101	227.093	[564][M]+		194.094	-1	-1	-1	-1	1.49609e+06	-1	COFJZDUAVQUGRU-UHFFFAOYSA-N,OJYLAHXKWMRDGS-UHFFFAOYSA-N,TXXLJMJEOFIJKL-UHFFFAOYSA-N,FPQNIOJCFXSRSC-AATRIKPKSA-N,LIJAYNVPQZPTBX-GZMMTYOYSA-N,LAMBAYZUKHNVHC-UHFFFAOYSA-N,CYBXGUDOSRPABU-ONEGZZNKSA-N,RSQWUKMYBGIWCC-GMSGAONNSA-N,OHYNBGCNIXZIRF-GARJFASQSA-N,AHHAFDIASKKVSM-UHFFFAOYSA-N,FLIOPQJLDGGJFK-BAQGIRSFSA-N,PQSAZKPYHXPOFX-ZETCQYMHSA-N,YMVSQSLGMRTXPS-VNKDHWASSA-N,WRTJJSJPZOTENC-KDILMLJESA-N,VAYLEZJ…
338	195.112	211.507	[238][M]+	[M+H-NH3]+ 211.123 [M+H-NH3]+ 211.138	194.1053,211.1226,211.1379	-1	9953536	4429700	-1	2.05491e+06	-1	UMLOUOBDBGOHHR-UHFFFAOYSA-N,ANFZDGQJMXVAEI-UHFFFAOYSA-N,JWZZKOKVBUJMES-UHFFFAOYSA-N,RHCSKNNOAZULRK-UHFFFAOYSA-N,WJAJPNHVVFWKKL-UHFFFAOYSA-N,LMOINURANNBYCM-UHFFFAOYSA-N
339	195.112	41.0929	[811][M]+	[M+K]+ 156.151 [M+Na]+ 172.123	156.1509,172.123	-1	-1	1.63018e+06	-1	-1	-1	NOOLISFMXDJSKH-UHFFFAOYSA-N,YVNCFSXFUCUCOE-VQHVLOKHSA-N,WYPQHXVMNVEVEB-AATRIKPKSA-N,JPYLHKPRBLLDDJ-ONEGZZNKSA-N,NOOLISFMXDJSKH-OPRDCNLKSA-N,MTIJDFJGPCJFKE-FPLPWBNLSA-N,WYPQHXVMNVEVEB-WAYWQWQTSA-N
340	195.112	83.9087	[544][M]+		194.105	-1	2.11494e+06	-1	-1	-1	-1	UMLOUOBDBGOHHR-UHFFFAOYSA-N,ANFZDGQJMXVAEI-UHFFFAOYSA-N
341	195.112	186.751	[495][M]+	[M+Na]+ 172.122 14.01747	172.1223,208.1213	24065686	19034504	-1	-1	-1	-1	IMIDOCRTMDIQIJ-UHFFFAOYSA-N,QCHFTSOMWOSFHM-WPRPVWTQSA-N,QCHFTSOMWOSFHM-UHFFFAOYSA-N
342	195.138	224.567	[42][M]+	[M+H]+ 194.123	194.123	-1	-1	-1	45374396	-1	-1	OOSZCNKVJAVHJI-UHFFFAOYSA-N
343	195.138	41.1785	[714][M]+	18.0125	130.112	-1	-1	-1	-1	3.18265e+06	-1	YLKFDHTUAUWZPQ-UHFFFAOYSA-N,KLZGKIDSEJWEDW-UHFFFAOYSA-N
344	196.042	240.591	[398][M]+	[M+H-NH3]+ 212.072	212.072	4.72143e+06	-1	-1	-1	-1	-1	JXCGFZXSOMJFOA-UHFFFAOYSA-N,ZTHYODDOHIVTJV-UHFFFAOYSA-N,RDKUKASDVXOIBR-UHFFFAOYSA-N,PSMJJNXPBGDPGR-CLJZAVLPSA-N,VRNZBLTUSHYQEF-IWSQBXEPSA-N,SPKNARKFCOPTSY-MMBFECLISA-N,WAMIDUQDFSIAFF-BBBLOLIVSA-N,SPKNARKFCOPTSY-XWPZMVOTSA-N,WTFXMLVITCJWNE-UHFFFAOYSA-N,JWTSHQHIVXHRCI-RXAGQUSBSA-N,UQYIJQXDRBKHBG-UHFFFAOYSA-N,QZPMJUUYIRZJKD-ZCFIWIBFSA-N,VNKUQKJXQNPVIM-ZCFIWIBFSA-N,QIDVAQFKQKKYPJ-UHFFFAOYSA-N,DMWFWDH…
345	196.06	41.3512	[936][M]+	[M+Na]+ 173.074 [M+Na+HCOOH]+ 127.064 [M+K]+ 157.106	173.0742,127.0636,157.1061	1.86554e+06	-1	-1	2.12441e+06	-1	1.16277e+06	QTDZOWFRBNTPQR-UHFFFAOYSA-N,LAVTULVXLBWEBX-ARJAWSKDSA-N,QFOLRXLMTRGIOM-UHFFFAOYSA-N
346	196.06	383.551	[785][M]+	[M+Na]+ 173.074	195.0529,195.0528,173.074,195.053	3.13011e+06	-1	3.67113e+06	3562164	3.76421e+06	3.2162e+06	GCWCVCCEIQXUQU-UHFFFAOYSA-N,ZMHLUFWWWPBTIU-UHFFFAOYSA-N,SXGZJKUKBWWHRA-UHFFFAOYSA-N,MWSKDGPKFCWPOF-UHFFFAOYSA-N,PADJFSLYYLBUOY-MRVPVSSYSA-N,WDRGQGLIUAMOOC-UHFFFAOYSA-N,HOSMGQOSNROJPE-UHFFFAOYSA-N,ZJFKRRRXLLAUHQ-VQZGLSRDSA-N,GCWCVCCEIQXUQU-UHFFFAOYSA-N,ZMHLUFWWWPBTIU-UHFFFAOYSA-N,SXGZJKUKBWWHRA-UHFFFAOYSA-N,MWSKDGPKFCWPOF-UHFFFAOYSA-N,PADJFSLYYLBUOY-MRVPVSSYSA-N,WDRGQGLIUAMOOC-UHFFFAOYSA-N,HOSMGQO…
347	197.032	69.7626	[321][M]+	[M+H-NH3]+ 213.051	213.051	-1	-1	-1	-1	23211988	-1	-1
348	197.081	236.766	[598][M]+	16.0325	180.043	-1	-1	-1	19901344	-1	-1	QAIPRVGONGVQAS-DUXPYHPUSA-N,QAIPRVGONGVQAS-RQOWECAXSA-N,QAIPRVGONGVQAS-UHFFFAOYSA-N,FNJSWIPFHMKRAT-UHFFFAOYSA-N,VCKWCFFGRPFDLH-UHFFFAOYSA-N,NBPJTZQIOVMOFS-VOTSOKGWSA-N,QJBPRJDMIUSGLF-UHFFFAOYSA-N,WPJOUHBHNOSJMG-UHFFFAOYSA-N,QSHKTJIBMQTAFE-NSCUHMNNSA-N,JDIMLJKRRSXPAQ-UHFFFAOYSA-N,MKTAASUBWXZBNB-UHFFFAOYSA-N
349	197.092	166.181	[938][M]+	[M+H+HCOOH]+ 150.082	196.0846,150.0818	813094	-1	-1	-1	-1	4.24715e+06	ILNIEDZGKQKWNQ-UHFFFAOYSA-N,NKJXMLIWSJATEE-UHFFFAOYSA-N,UAKAWWHOQNNATR-UHFFFAOYSA-N,KJMNPGUHEUTHMR-UHFFFAOYSA-N,CMEWLCATCRTSGF-UHFFFAOYSA-N,VYBKAZXQKUFAHG-UHFFFAOYSA-N,CHMBIJAOCISYEW-UHFFFAOYSA-N,FMTRZMBJVKKIEF-UHFFFAOYSA-N
350	197.128	40.141	[769][M]+	[M+H]+ 196.122 [M+H-NH3]+ 213.146 14.01747 14.01747	196.1216,213.1463,188.1525,188.1553	-1	31607958	17878752	-1	9769260	3.48791e+06	LGBLJRRKJGMNEN-APPZFPTMSA-N,DONSVQBFPXNWRA-WPYKOPORSA-N,VHMMMWQOFNHXOS-UHFFFAOYSA-N,YIZSKLHCDNIMHK-QCLAVDOMSA-N,XLUAWXQORJEMBD-HTQZYQBOSA-N,WVBZFBSAJPFZQS-RTQUVUSRSA-N,XLUAWXQORJEMBD-SFYZADRCSA-N,LAJWZJCOWPUSOA-HACHORDNSA-N,JUSNBVJTFYDFKR-SGJFDWMWSA-N,WZZLDXDUQPOXNW-UHFFFAOYSA-N,MXNRLFUSFKVQSK-QMMMGPOBSA-N,WZZLDXDUQPOXNW-UHFFFAOYSA-N,MXNRLFUSFKVQSK-QMMMGPOBSA-N
351	197.128	382.218	[765][M]+	[M+H-NH3]+ 213.146 [M+H]+ 196.119 28.03241 16.03246 16.03247	213.1459,196.1188,185.1092,230.1634,190.1733	13798825	12836652	11381439	10926486	-1	5.4489e+06	JUSNBVJTFYDFKR-SGJFDWMWSA-N,LGBLJRRKJGMNEN-APPZFPTMSA-N,DONSVQBFPXNWRA-WPYKOPORSA-N,VHMMMWQOFNHXOS-UHFFFAOYSA-N,YIZSKLHCDNIMHK-QCLAVDOMSA-N,XLUAWXQORJEMBD-HTQZYQBOSA-N,WVBZFBSAJPFZQS-RTQUVUSRSA-N,XLUAWXQORJEMBD-SFYZADRCSA-N,LAJWZJCOWPUSOA-HACHORDNSA-N,BCXBIONYYJCSDF-UHFFFAOYSA-N,MDSUKZSLOATHMH-UHFFFAOYSA-N,PNVLWFYAPWAQMU-UHFFFAOYSA-N,NKEXCFKOKFWDAA-XHNCKOQMSA-N,NKEXCFKOKFWDAA-CIUDSAMLSA-N,INOSMXB…
352	197.128	202.116	[87][M]+	[M+H-HCOOH]+ 242.126 18.01245 [M+H]+ 196.124 [M+H]+ 196.123 [M+Na]+ 174.141	196.1208,242.1258,224.1156,196.1237,196.1225,174.1414	586496064	126338136	33635516	27772250	112023448	21337132	LGBLJRRKJGMNEN-APPZFPTMSA-N,DONSVQBFPXNWRA-WPYKOPORSA-N,VHMMMWQOFNHXOS-UHFFFAOYSA-N,YIZSKLHCDNIMHK-QCLAVDOMSA-N,XLUAWXQORJEMBD-HTQZYQBOSA-N,WVBZFBSAJPFZQS-RTQUVUSRSA-N,XLUAWXQORJEMBD-SFYZADRCSA-N,LAJWZJCOWPUSOA-HACHORDNSA-N,NNPWPZGBFIMYHW-KWQFWETISA-N,UWMXVJVTKRSOPW-UHFFFAOYSA-N,LGBLJRRKJGMNEN-APPZFPTMSA-N,DONSVQBFPXNWRA-WPYKOPORSA-N,VHMMMWQOFNHXOS-UHFFFAOYSA-N,YIZSKLHCDNIMHK-QCLAVDOMSA-N,XLUAWXQ…
353	197.128	89.6613	[545][M]+	[M+H+HCOOH]+ 150.122	196.1209,150.1215	-1	16574463	-1	-1	10224456	-1	LGBLJRRKJGMNEN-APPZFPTMSA-N,DONSVQBFPXNWRA-WPYKOPORSA-N,VHMMMWQOFNHXOS-UHFFFAOYSA-N,YIZSKLHCDNIMHK-QCLAVDOMSA-N,XLUAWXQORJEMBD-HTQZYQBOSA-N,WVBZFBSAJPFZQS-RTQUVUSRSA-N,XLUAWXQORJEMBD-SFYZADRCSA-N,LAJWZJCOWPUSOA-HACHORDNSA-N
354	197.128	290.664	[159][M]+	[M+Na]+ 174.14	174.14	1.22315e+07	-1	-1	-1	-1	-1	XXEWFEBMSGLYBY-ZETCQYMHSA-N
355	197.128	173.931	[891][M]+		196.121	-1	14959468	-1	-1	-1	-1	LGBLJRRKJGMNEN-APPZFPTMSA-N,DONSVQBFPXNWRA-WPYKOPORSA-N,VHMMMWQOFNHXOS-UHFFFAOYSA-N,YIZSKLHCDNIMHK-QCLAVDOMSA-N,XLUAWXQORJEMBD-HTQZYQBOSA-N,WVBZFBSAJPFZQS-RTQUVUSRSA-N,XLUAWXQORJEMBD-SFYZADRCSA-N,LAJWZJCOWPUSOA-HACHORDNSA-N
356	197.164	133.665	[361][M]+	[M+H]+ 196.156	196.156	1.99456e+06	-1	-1	-1	-1	-1	-1
357	198.112	182.894	[720][M]+	18.01245 [M+Na]+ 175.119	193.1331,175.119	-1	-1	1875123	1.64281e+06	-1	-1	-1
358	198.123	75.0676	[440][M]+	[M+Na]+ 175.128 [M+H-HCOOH]+ 243.127 [M+H]+ 197.116 [M+H]+ 197.116 [M+H-NH3]+ 214.144	175.1284,243.1268,197.1157,197.1159,214.1441	3.46571e+06	-1	-1	4.02649e+06	-1	13524913	YJYPHIXNFHFHND-UHFFFAOYSA-N,FDZOUZUPXGEDPF-OAHLLOKOSA-N,CFVNKPARLTWYBL-WFASDCNBSA-N,KAMHSHAKYKJKHS-ZDUSSCGKSA-N,YVHMEMILZVDHEE-UHFFFAOYSA-N,CJYKRFPVCQHCSJ-NVNXTCNLSA-N
359	198.123	59.7471	[728][M]+	[M+H]+ 197.116	197.116	5.89329e+06	-1	-1	-1	-1	-1	-1
360	198.131	381.896	[750][M]+	[M+H]+ 197.123	197.123	-1	-1	-1	-1	1.21082e+06	-1	JJJPNTQYUJPWGQ-UHFFFAOYSA-N,AQIIVEISJBBUCR-UHFFFAOYSA-N,BWLUMTFWVZZZND-UHFFFAOYSA-N
361	198.148	187.779	[721][M]+	[M+Na]+ 175.151	175.151	-1	-1	1.92696e+06	-1	-1	-1	-1
362	198.16	74.1792	[441][M]+	[M+H+HCOOH]+ 151.151	151.151	2.08061e+06	-1	-1	-1	-1	-1	-1
363	198.185	259.796	[91][M]+	[M+H]+ 197.178	197.178	-1	270227488	-1	-1	-1	-1	RCLCFRYUMCUYEA-UHFFFAOYSA-N,JHWNWJKBPDFINM-UHFFFAOYSA-N,WPPOGHDFAVQKLN-UHFFFAOYSA-N
364	198.185	32.1018	[401][M]+		197.178	-1	-1	1.97504e+06	-1	-1	-1	RCLCFRYUMCUYEA-UHFFFAOYSA-N,JHWNWJKBPDFINM-UHFFFAOYSA-N,WPPOGHDFAVQKLN-UHFFFAOYSA-N
365	198.185	383.119	[943][M]+	[M+K]+ 159.227	159.227	-1	3183762	-1	-1	-1	-1	-1
366	199.06	232.545	[349][M]+		198.053	-1	-1	-1	5.95019e+06	-1	-1	JMSVCTWVEWCHDZ-UHFFFAOYSA-N,AIHKMGLJGLKLSI-UHFFFAOYSA-N,BMLIZLVNXIYGCK-UHFFFAOYSA-N,GSKYCPXSDLXGEW-UHFFFAOYSA-N,ANMIXQYGZDPTLJ-UHFFFAOYSA-N
367	199.086	208.004	[304][M]+	30.01244 30.01243	206.1118,146.0816	28153746	35652268	-1	-1	-1	-1	CGJMAAGDQABEAL-HTQZYQBOSA-N,LJUQGASMPRMWIW-UHFFFAOYSA-N,DPNGWXJMIILTBS-UHFFFAOYSA-N
368	199.086	235.864	[399][M]+		198.079,198.0789	12868062	5.48844e+06	-1	-1	-1	-1	SATMZMMKDDTOSQ-UHFFFAOYSA-N,LBBJNGFCXDOYMQ-UHFFFAOYSA-N,GAUZCKBSTZFWCT-UHFFFAOYSA-N,UBUCNCOMADRQHX-UHFFFAOYSA-N,XERJKGMBORTKEO-VZUCSPMQSA-N,OIJHFHYPXWSVPF-UHFFFAOYSA-N,POQOTWQIYYNXAT-UHFFFAOYSA-N,ZNDGAXCBZGSJGU-UHFFFAOYSA-N,SDFNUIRNRULFGI-UHFFFAOYSA-N,LHQKZRJESIWELY-UHFFFAOYSA-N,WZJPGCHCOHYLMB-UHFFFAOYSA-N,SATMZMMKDDTOSQ-UHFFFAOYSA-N,LBBJNGFCXDOYMQ-UHFFFAOYSA-N,GAUZCKBSTZFWCT-UHFFFAOYSA-N,UBUCNCO…
369	199.107	110.028	[604][M]+	[M+H]+ 198.1	198.1001,198.0995,198.1002	9378185	8421523	-1	-1	-1	1518819	GXNDDRVCUBWYBN-BQBZGAKWSA-N,GXNDDRVCUBWYBN-RQJHMYQMSA-N,GXNDDRVCUBWYBN-BQBZGAKWSA-N,GXNDDRVCUBWYBN-RQJHMYQMSA-N,GXNDDRVCUBWYBN-BQBZGAKWSA-N,GXNDDRVCUBWYBN-RQJHMYQMSA-N
370	199.107	382.864	[325][M]+	[M+Na]+ 176.12 [M+Na]+ 176.122	176.1197,176.1217	-1	-1	1.78934e+06	1.77693e+06	-1	-1	VFFNZZXXTGXBOG-PLFILOGFSA-N,VFFNZZXXTGXBOG-PLFILOGFSA-N
371	199.144	382.218	[786][M]+	14.01746 [M+Na]+ 176.159	198.1364,201.1434,176.1586	521050	-1	1.35146e+06	1.54759e+06	-1	-1	WFHYSKXBQMLHKH-VOQSLCQKSA-N,PTAASJZWKAJSGL-YUMQZZPRSA-N,BYDQKMZEOZVIJM-ZCRLHDOISA-N,RRPFGKUHEMWGSW-RYNMLCPOSA-N
372	199.144	184.586	[496][M]+	26.0175	172.122	4.57836e+06	-1	-1	-1	-1	-1	-1
373	199.144	232.316	[460][M]+	[M+H-H2O]+ 216.149 [M+H]+ 198.138 [M+H-H2O]+ 216.149 [M+H-H2O]+ 216.153	216.1486,198.1381,216.1526	-1	-1	2.99925e+07	4.58224e+07	-1	69455208	WQIFRGNDJXGCFI-YTXTXJHMSA-N,KRNYOVHEKOBTEF-UHFFFAOYSA-N,STZRYOCJRPONFG-WQAKAUOBSA-N,CVIXDDABZMVCMV-SNPRPXQTSA-N,AGMIVVAYCIYLIV-OAHLLOKOSA-N,SVNPNOPENVFTBB-ZYHUDNBSSA-N,DIPYJSWOBDKTRL-UHFFFAOYSA-N,JZRJXZHBHSDLDS-ZDUSSCGKSA-N,WFHYSKXBQMLHKH-VOQSLCQKSA-N,PTAASJZWKAJSGL-YUMQZZPRSA-N,VMOJIHDTVZTGDO-UHFFFAOYSA-N,WQIFRGNDJXGCFI-YTXTXJHMSA-N,CVIXDDABZMVCMV-SNPRPXQTSA-N,AGMIVVAYCIYLIV-OAHLLOKOSA-N,SVNPNOP…
374	199.144	40.2252	[716][M]+		198.137	-1	-1	-1	-1	2.01547e+06	-1	WFHYSKXBQMLHKH-VOQSLCQKSA-N,PTAASJZWKAJSGL-YUMQZZPRSA-N
375	200.091	36.4525	[707][M]+	30.0124	147.092	929510	-1	-1	-1	-1	-1	OSCCDBFHNMXNME-YUPRTTJUSA-N
376	200.091	146.077	[813][M]+		199.084	-1	1.77004e+06	-1	-1	-1	-1	ORQNDWHICGCUSP-UHFFFAOYSA-N,KHVZXXWDPSCGEK-MGVQOFIGSA-N
377	200.175	62.2341	[117][M]+	[M+Na]+ 177.18	177.18	-1	3.55639e+06	-1	-1	-1	-1	-1
378	200.201	269.036	[370][M]+	[M+H]+ 199.186	199.1863,199.1932,199.1933,199.1934	36882656	23649194	13900567	14475276	18473064	15178690	-1
379	201.102	132.372	[362][M]+		200.095	22445310	-1	-1	-1	-1	-1	CRQDWQWZCNKKAC-UHFFFAOYSA-N,RHVPEFQDYMMNSY-UHFFFAOYSA-N
380	201.123	37.4928	[770][M]+	[2M+K]+ 81.077 [2M+H]+ 100.058 [M+Na]+ 178.136	81.077,100.0579,178.1357	-1	2.36048e+06	1.77135e+06	-1	1.52512e+06	-1	KEUMBYCOWGLRBQ-UHFFFAOYSA-N,KLTKQWRPJDRMTL-BXKDBHETSA-N,KLTKQWRPJDRMTL-QHGLUPRGSA-N,KLTKQWRPJDRMTL-JOYOIKCWSA-N
381	201.123	146.418	[698][M]+	[M+H]+ 200.116	200.1157,200.1158	37006512	7917065	-1	-1	-1	5.47978e+06	YXBDSGAPQHJCIN-ACZMJKKPSA-N,YXBDSGAPQHJCIN-ACZMJKKPSA-N
382	201.123	188.945	[497][M]+	[M+H-HCOOH]+ 246.122 [M+H]+ 200.118 28.03243 [M+Na]+ 178.135	246.1223,200.1179,182.1431,178.1349	29115406	3201238	-1	4195331	3.98042e+06	-1	CPHPAWJXZHHPEN-PSOPSSQASA-N,YMBXTVYHTMGZDW-UHFFFAOYSA-N,UQNONRHPSCIIJO-SKVKQCJPSA-N,XJHDMGJURBVLLE-BOCCBSBMSA-N,BJPSSVHNEGMBDQ-NUZBWSBOSA-N,ZJQBSHFABOKMJU-SBPMXOOQSA-N,XJHDMGJURBVLLE-UHFFFAOYSA-N,QSIOKMFRNDBUFC-UHFFFAOYSA-N,CPPLWBNAWKMJON-UHFFFAOYSA-N,FZLVOEBHJNRBTE-OAHLLOKOSA-N,NUGNBKUCKSHEKS-UHFFFAOYSA-N,YZCDHRPWTDTXRF-UHFFFAOYSA-N,OGKCRIOQDYPIOZ-OAHLLOKOSA-N,WWVCOXXZTSPYCN-HNNXBMFYSA-N,PLDCIRZ…
383	201.123	382.231	[944][M]+	[M+Na+HCOOH]+ 132.124 15.99247	132.1238,116.1266,200.1164	-1	1.50671e+06	-1	-1	1.26437e+06	1.03165e+06	YXBDSGAPQHJCIN-ACZMJKKPSA-N
384	201.163	382.864	[284][M]+	44.02736 [M+H-NH3]+ 217.174	156.1276,217.1739	-1	-1	670535	-1	-1	1.27972e+06	-1
385	201.163	219.939	[35][M]+		200.156	-1	-1	-1	1.11055e+07	-1	-1	BNQSTAOJRULKNX-UHFFFAOYSA-N,YSGFBXZSDXVSLM-UHFFFAOYSA-N,YSGFBXZSDXVSLM-FXNAMCNHSA-N,YSGFBXZSDXVSLM-WRHYQMHKSA-N,QTYVPYQVJDDDQF-UHFFFAOYSA-N
386	201.163	292.658	[139][M]+	15.9925	216.149	-1	-1	-1	1.06596e+07	-1	-1	WQIFRGNDJXGCFI-YTXTXJHMSA-N,KRNYOVHEKOBTEF-UHFFFAOYSA-N,STZRYOCJRPONFG-WQAKAUOBSA-N,CVIXDDABZMVCMV-SNPRPXQTSA-N,AGMIVVAYCIYLIV-OAHLLOKOSA-N,SVNPNOPENVFTBB-ZYHUDNBSSA-N,DIPYJSWOBDKTRL-UHFFFAOYSA-N,JZRJXZHBHSDLDS-ZDUSSCGKSA-N
387	201.163	240.302	[545][M]+		200.156	-1	-1	1.83678e+07	2.89337e+07	-1	-1	BNQSTAOJRULKNX-UHFFFAOYSA-N,YSGFBXZSDXVSLM-UHFFFAOYSA-N,YSGFBXZSDXVSLM-FXNAMCNHSA-N,YSGFBXZSDXVSLM-WRHYQMHKSA-N,QTYVPYQVJDDDQF-UHFFFAOYSA-N
388	201.163	35.5959	[786][M]+	9.982474 [M+H-NH3]+ 217.174	256.1343,217.1737	-1	-1	-1	786444	1.92889e+06	-1	JSXSFKUJRDZOID-ZWNOBZJWSA-N,JMLWBWKKDGTTAS-UMJHXOGRSA-N,HALOPVMAMHIPSK-HLHYAKIQSA-N,RBLYAPNDAMIDCY-DHZHZOJOSA-N,NSVBQXZBZSCZMM-NGPGYTDTSA-N,CDMKEGLENKKMCC-DHZHZOJOSA-N,JSXSFKUJRDZOID-GXFFZTMASA-N,ZEHLAUQKWOGOER-FLIBITNWSA-N,HGAIDVLZTGTVNA-YUSALJHKSA-N,FRGUXEKVISRIEL-FZIBGAOTSA-N,FRGUXEKVISRIEL-YUSALJHKSA-N,HALOPVMAMHIPSK-PUUYTPOLSA-N,PPHQORYVRYIOEI-UHFFFAOYSA-N,VEMPCUNTWSJJOU-OOUMKPCDSA-N
389	202.107	42.3824	[814][M]+	44.02736 28.03243 27.99243	135.0907,175.086,127.0636,161.1031	-1	-1	1.4016e+06	1.37289e+06	-1	817757	SRGQUICKDUQCKO-UHFFFAOYSA-N,QTDZOWFRBNTPQR-UHFFFAOYSA-N,LAVTULVXLBWEBX-ARJAWSKDSA-N,QFOLRXLMTRGIOM-UHFFFAOYSA-N,PHIQHXFUZVPYII-LURJTMIESA-N,PHIQHXFUZVPYII-ZCFIWIBFSA-N,PHIQHXFUZVPYII-UHFFFAOYSA-N,FFRMLFVGYPMNPT-JRTVQGFMSA-N
390	202.107	166.857	[892][M]+		201.1	-1	3.48121e+06	-1	-1	-1	-1	KGVMXZGSVPGTNQ-AHXFUIDQSA-N
391	202.118	381.773	[761][M]+	[M+K]+ 163.157 [M+Na]+ 179.129 [M+H-H2O]+ 219.131 [M+H]+ 201.108 26.01743 [M+H]+ 201.106	163.1571,179.1288,219.1309,201.108,129.0846,201.1063,201.1112	2.60663e+06	3.0265e+06	3.63538e+06	3.52168e+06	3147695	4.08635e+06	LXWFHMREWLOKLM-UHFFFAOYSA-N,FMCGSUUBYTWNDP-ONGXEEELSA-N,VLPIATFUUWWMKC-UHFFFAOYSA-N,KRNUKKZDGDAWBF-UHFFFAOYSA-N,VVMQRZZXKNDPOT-PSASIEDQSA-N
392	202.143	227.852	[316][M]+	[M+K+HCOOH]+ 117.175 [M+Na+HCOOH]+ 133.149 [M+H+HCOOH]+ 155.131 [M+H]+ 201.136	117.1748,133.1487,155.1307,201.1361	-1	3.75513e+06	-1	-1	-1	-1	JWUXJYZVKZKLTJ-UHFFFAOYSA-N,RPFDZLFZNNCJEC-UHFFFAOYSA-N,SAVLIIGUQOSOEP-UHFFFAOYSA-N,YBWPFLPQZXWNNM-SFYZADRCSA-N
393	203.052	66.599	[118][M]+	[M+Na]+ 180.063	180.063	-1	10698870	-1	-1	-1	-1	ZFXYFBGIUFBOJW-UHFFFAOYSA-N,YAPQBXQYLJRXSA-UHFFFAOYSA-N
394	203.102	88.0994	[614][M]+	[M+H]+ 202.096	202.096	1.68518e+06	-1	-1	-1	-1	-1	RFBPKMXSXRYFDL-UHFFFAOYSA-N,DHEWMSAMJLJBQB-UHFFFAOYSA-N
395	203.106	271.589	[371][M]+		202.099	2.23879e+06	-1	-1	-1	-1	-1	RFBPKMXSXRYFDL-UHFFFAOYSA-N,DHEWMSAMJLJBQB-UHFFFAOYSA-N
396	203.117	196.217	[629][M]+		202.11	2686919	-1	-1	-1	-1	-1	YKBZOVFACRVRJN-UHFFFAOYSA-N,NVUGEQAEQJTCIX-UHFFFAOYSA-N,DCAPJKJJDGWZRB-ONNLMXTPSA-N
397	203.117	226.116	[190][M]+	[M+Na]+ 180.127	180.127	8636277	-1	-1	-1	-1	-1	CQKQPXBHCKUVTC-UHFFFAOYSA-N,JFWOXJAVBQVXGU-UHFFFAOYSA-N,SEQOBFCOIPROTR-UHFFFAOYSA-N
398	203.179	39.3608	[702][M]+	18.0125	99.0934	-1	-1	-1	-1	3.32364e+06	-1	-1
399	203.179	258.003	[266][M]+	[M+H]+ 202.165 [M+H+HCOOH]+ 156.158	202.1718,202.1652,156.1578	2.75878e+06	-1	-1	89405536	-1	49744932	LVIDDMJSLAVTSZ-UHFFFAOYSA-N,NDOOUZVSWOMXFH-NWANDNLSSA-N,PGTJIOWQJWHTJJ-STQMWFEESA-N,UDSKJUQXHRQDLY-MUYACECFSA-N,DPHLFUXQEZYZAP-JMSVASOKSA-N
400	203.179	382.864	[327][M]+	[M+Na]+ 180.184 13.97747	202.1718,180.1836,178.1911	-1	-1	665160	-1	360843	1.7866e+06	LVIDDMJSLAVTSZ-UHFFFAOYSA-N,NDOOUZVSWOMXFH-NWANDNLSSA-N,PGTJIOWQJWHTJJ-STQMWFEESA-N,UDSKJUQXHRQDLY-MUYACECFSA-N,DPHLFUXQEZYZAP-JMSVASOKSA-N
401	204.047	249.078	[24][M]+	[M+H]+ 203.043 [M+H-HCOOH]+ 249.051	203.043,249.0514	7.88279e+06	-1	-1	-1	-1	-1	-1
402	204.065	235.183	[280][M]+	[M+H]+ 203.061	203.061	-1	5.23516e+06	-1	-1	-1	-1	DZTCHAJNDPAYIL-UHFFFAOYSA-N
403	204.138	270.546	[292][M]+		203.131	-1	-1	-1	-1	7541890	-1	DNTGGZPQPQTDQF-XBXARRHUSA-N,DNTGGZPQPQTDQF-UHFFFAOYSA-N,IVFPCTFUZXEDKP-UHFFFAOYSA-N,FVVVZSVINPVAIU-GXFFZTMASA-N
404	204.159	218.26	[43][M]+	[M+H]+ 203.153	203.1517,203.1535	-1	-1	-1	119048696	-1	23385342	-1
405	204.159	287.537	[140][M]+	[M+H]+ 203.157	203.157	-1	-1	-1	5585723	-1	-1	-1
406	204.956	61.6271	[817][M]+		203.949	-1	-1	-1	1.15903e+06	-1	-1	-1
407	205.047	69.3183	[322][M]+	[M+Na]+ 182.064 [M+K]+ 166.081	182.0644,166.0806	-1	-1	-1	-1	91830904	35928072	NIHNNTQXNPWCJQ-UHFFFAOYSA-N
408	205.085	275.427	[671][M]+		204.0783,204.0784	-1	4520905	-1	3.58685e+06	5130946	4.89221e+06	IWINXMWZYVGFKC-JHLWKMQHSA-N,ACIJGUBIMXQCMF-SCSAIBSYSA-N,BNQYXFAVUMPZFG-XFFZJAGNSA-N,ACIJGUBIMXQCMF-UHFFFAOYSA-N,MQNPAODYALMZAI-VIRWGQHYSA-N,LBRYEFANWPVRTK-UHFFFAOYSA-N,BZVATLSLUPKXJY-PUKYJHRVSA-N,PWAULXVZWSFORA-UHFFFAOYSA-N,MQNPAODYALMZAI-INNHCVQGSA-N,ZARZVGZUTZDJCT-PHQNLGIASA-N,OTIAMLFJMRYJPA-UHFFFAOYSA-N,VLCRZPUGQUYCEU-MADCSZMMSA-N,AXICIBPYBONRSP-UHFFFAOYSA-N,OCJOUESZDWTZOX-MQQKCMAXSA-N,PVXPKUD…
409	205.097	200.856	[78][M]+	[M+H-H2O]+ 222.105 [M+H-H2O]+ 222.107 [M+Na+HCOOH]+ 136.094 [M+K]+ 166.133 [M+Na]+ 182.103	222.1048,222.1068,136.094,166.1333,182.1032	8921167	24602976	2.17742e+06	2.56874e+06	2.33828e+06	-1	QLFWPFJWFDNGQP-UHFFFAOYSA-N,BHTUFJXTYNLISA-UHFFFAOYSA-N,OLHSYGLZSVKPQQ-KZZDLZNXSA-N,YHLKXYXFUCTURZ-MZUZGICHSA-N,CZGCZRKZCDYSBP-UHFFFAOYSA-N,BWGXNGORZPWYGZ-MZUZGICHSA-N,BTRFIVPVBRRXKJ-ZETCQYMHSA-N,RZXMLQNGLFUMLB-UHFFFAOYSA-N
410	205.195	272.254	[401][M]+		204.188	-1	-1	-1	19882712	-1	-1	AEUTYOVWOVBAKS-UWVGGRQHSA-N,AEUTYOVWOVBAKS-NXEZZACHSA-N,CXENHBSYCFFKJS-VDQVFBMKSA-N,BWAXOYJGXIEEOE-KYEXWDHISA-N,AEUTYOVWOVBAKS-UHFFFAOYSA-N,OPFTUNCRGUEPRZ-QLFBSQMISA-N,CYLSPJUZBPWJGC-ITDIGPHOSA-N,UEHKTJFOLYEULK-YXJLRHLOSA-N,YGIVIHRLDOVJLL-GUIRCDHDSA-N,YONHOSLUBQJXPR-KCQAQPDRSA-N,WHXUZXDWQKUIJL-CFVMTHIKSA-N,RTONMYLSQISFQA-APIJFGDWSA-N,FBSBGGJQVUYUDB-ZLDLUXBVSA-N,LKQMMFFQYMYQOJ-COMQUAJESA-N,QMAYBMK…
411	206.027	236.336	[671][M]+		205.019	-1	-1	-1	-1	3.82678e+06	-1	KQXPEMHRIDDMQC-UHFFFAOYSA-N,ZEPFEQYCJVHPET-UHFFFAOYSA-N
412	206.081	181.882	[865][M]+	30.0124	153.08	-1	2442200	-1	-1	-1	-1	QHGUCRYDKWKLMG-UHFFFAOYSA-N,VYFYYTLLBUKUHU-UHFFFAOYSA-N,QHGUCRYDKWKLMG-QMMMGPOBSA-N,KTLGOFUVPVQNON-UHFFFAOYSA-N
413	207.045	69.3183	[323][M]+	[M+Na+HCOOH]+ 138.057 [M+H-H2O]+ 224.055	138.0575,224.0548	-1	-1	-1	-1	6751834	-1	JGCSKOVQDXEQHI-UHFFFAOYSA-N
414	207.065	227.507	[538][M]+	[M+K]+ 168.106	168.106	-1	-1	-1	10212545	-1	-1	-1
415	207.071	55.2393	[819][M]+	46.00738 [2M+Na]+ 92.0388 [M+Na]+ 184.082 [M+H]+ 206.07 [M+H]+ 206.07 28.03243	230.0911,92.0388,184.0824,206.07,206.0696,224.0338	-1	6.04563e+06	4.14734e+06	13972598	-1	9752600	RZKYEQDPDZUERB-UHFFFAOYSA-N,CMWTZPSULFXXJA-UHFFFAOYSA-N,HITJFUSPLYBJPE-UHFFFAOYSA-N,XEAQIWGXBXCYFX-GUOLPTJISA-N,XEAQIWGXBXCYFX-BQYQJAHWSA-N,LUTXPQCBZWHPTG-JXMROGBWSA-N,YBEKEVJDAKBMRA-SNAWJCMRSA-N,YCZBPXQBANGRGF-DGVLQFKPSA-N,JBVUOARNEYAAOS-JKUQZMGJSA-N,JBVUOARNEYAAOS-KVQBGUIXSA-N,HCIBTBXNLVOFER-UHFFFAOYSA-N,RRSJLGLCJLRXGJ-UHFFFAOYSA-N,PRJODGFJIQLCGL-ZETCQYMHSA-N,HCIBTBXNLVOFER-UHFFFAOYSA-N,RRSJLGL…
416	208.647	194.633	[748][M]+		207.64	-1	631331	-1	-1	-1	-1	-1
417	208.972	62.719	[521][M]+	[M+K]+ 170.009	170.009	-1	-1	-1	-1	7.93109e+06	-1	-1
418	209.092	159.154	[744][M]+	[M+H-H2O]+ 226.095 [M+H-H2O]+ 226.096	226.0953,226.0963,208.0845	3.38342e+06	-1	1079512	-1	-1	2.52299e+06	QSHWIQZFGQKFMA-UHFFFAOYSA-N,WSJURZJSLWQMRQ-UHFFFAOYSA-N,QSHWIQZFGQKFMA-UHFFFAOYSA-N,WSJURZJSLWQMRQ-UHFFFAOYSA-N,YGPSJZOEDVAXAB-QMMMGPOBSA-N,YGPSJZOEDVAXAB-UHFFFAOYSA-N
419	209.128	195.797	[630][M]+	[M+H]+ 208.126 [M+H-NH3]+ 225.147 [M+H-HCOOH]+ 254.137 [M+H]+ 208.121 14.01746 [M+K]+ 170.158 [M+Na]+ 186.134 [M+Na]+ 186.138 [M+Na]+ 186.141	208.1261,225.1472,254.137,208.1213,211.1226,170.158,186.1339,186.1377,186.1406	11486856	2.76915e+06	5.18936e+06	3.95191e+06	3.07976e+06	-1	VBSSYYRKWADWMM-UHFFFAOYSA-N,WVWOOAYQYLJEFD-UHFFFAOYSA-N,SXXHPCVDFDABHW-UHFFFAOYSA-N,ZMNXZIWMJCGGHP-UHFFFAOYSA-N,WASFVUNJIDBCHV-UHFFFAOYSA-N,QWBQGSICTTZLHY-UHFFFAOYSA-N,IMIDOCRTMDIQIJ-UHFFFAOYSA-N,QCHFTSOMWOSFHM-WPRPVWTQSA-N,QCHFTSOMWOSFHM-UHFFFAOYSA-N,JWZZKOKVBUJMES-UHFFFAOYSA-N,RHCSKNNOAZULRK-UHFFFAOYSA-N,WJAJPNHVVFWKKL-UHFFFAOYSA-N,LMOINURANNBYCM-UHFFFAOYSA-N
420	209.128	92.2727	[546][M]+		208.121	-1	3.01623e+06	-1	-1	-1	-1	IMIDOCRTMDIQIJ-UHFFFAOYSA-N,QCHFTSOMWOSFHM-WPRPVWTQSA-N,QCHFTSOMWOSFHM-UHFFFAOYSA-N
421	209.128	131.96	[387][M]+		208.121	-1	4.07019e+06	-1	-1	-1	-1	IMIDOCRTMDIQIJ-UHFFFAOYSA-N,QCHFTSOMWOSFHM-WPRPVWTQSA-N,QCHFTSOMWOSFHM-UHFFFAOYSA-N
422	211.086	245.225	[25][M]+	[M+K]+ 172.121	172.121,210.0788	57436352	101474152	-1	-1	11473677	-1	YNCMLFHHXWETLD-UHFFFAOYSA-N,BYXCFUMGEBZDDI-UHFFFAOYSA-N,FXVAPTYMWWKGAK-UHFFFAOYSA-N,NXZSUJKPVSDFNF-UHFFFAOYSA-N
423	211.086	302.905	[336][M]+		210.079	11337552	-1	-1	-1	-1	-1	YNCMLFHHXWETLD-UHFFFAOYSA-N,BYXCFUMGEBZDDI-UHFFFAOYSA-N,FXVAPTYMWWKGAK-UHFFFAOYSA-N,NXZSUJKPVSDFNF-UHFFFAOYSA-N
424	211.107	124.067	[363][M]+		210.1001,210.1	5865600	-1	-1	2.26703e+06	-1	-1	NUWIAVSANIAUAA-CSMHCCOUSA-N,NUWIAVSANIAUAA-CSMHCCOUSA-N
425	211.107	186.751	[498][M]+	[M+H-NH3]+ 227.122 [M+H-NH3]+ 227.126 [M+Na]+ 188.121 [M+Na]+ 188.121 [M+H-NH3]+ 227.122	227.1223,227.1264,188.1212,188.1214,227.1218	35920964	6.00777e+06	2.23621e+06	-1	-1	-1	RQVYBGPQFYCBGX-UHFFFAOYSA-N,LYDWCUQSOZRMRD-HAFWLYHUSA-N,ODCSFCQFCURYEG-YRNVUSSQSA-N,UNXLTTXDLORHGO-VAWYXSNFSA-N,ODCSFCQFCURYEG-YRNVUSSQSA-N,UNXLTTXDLORHGO-VAWYXSNFSA-N,RQVYBGPQFYCBGX-UHFFFAOYSA-N
426	211.123	218.119	[54][M]+	[M+H+HCOOH]+ 164.113 [M+H-NH3]+ 227.138	164.113,227.1383	29926976	14391607	-1	-1	-1	-1	-1
427	211.133	235.064	[351][M]+		210.125	-1	-1	-1	4.60427e+06	-1	-1	ZNJFBWYDHIGLCU-HWKXXFMVSA-N,AUAYBDNKDWXWEX-CMIOBCHKSA-N,SHBIDJYLDPOJLG-CMDGGOBGSA-N,IXEAFHNHJURTOB-MRVPVSSYSA-N,UFMCBVUOEQAWAI-LTJOXERKSA-N,AOCYGIDOALPLJA-UHFFFAOYSA-N,ZNJFBWYDHIGLCU-UHFFFAOYSA-N,PTXJXZCRKMFHHW-NSHDSACASA-N,HGCDQKTVALTDFU-PRHODGIISA-N,UNIPZVVERHJIFN-CKYFFXLPSA-N,AFOCLKRJYVPNLY-UHFFFAOYSA-N,IXMZLKVRKWCDOB-MRVPVSSYSA-N,PWPBTWIUAZEBGE-UHFFFAOYSA-N,SCJICIQXRZEFQL-LNFKQOIKSA-N,INEAKDR…
428	211.144	38.3813	[771][M]+	[M+Na+HCOOH]+ 142.139 [M+H+HCOOH]+ 164.121 [M+H-HCOOH]+ 256.134 [M+H]+ 210.132 [M+Na]+ 188.152 [M+Na]+ 188.155	142.1386,164.1213,256.1343,210.1321,188.1525,188.1553	-1	43861220	34676024	16362048	12488991	4405163	GYHFUZHODSMOHU-UHFFFAOYSA-N,WFZFXUZFKAOTRR-UHFFFAOYSA-N,JYALGRAVJMEMPU-SNAWJCMRSA-N,XJHRZBIBSSVCEL-ONEGZZNKSA-N,IFTBJDZSLBRRMC-SREVYHEPSA-N,IYJQORLVRUQEIH-SUTYWZMXSA-N,JSXSFKUJRDZOID-ZWNOBZJWSA-N,JMLWBWKKDGTTAS-UMJHXOGRSA-N,HALOPVMAMHIPSK-HLHYAKIQSA-N,RBLYAPNDAMIDCY-DHZHZOJOSA-N,NSVBQXZBZSCZMM-NGPGYTDTSA-N,CDMKEGLENKKMCC-DHZHZOJOSA-N,JSXSFKUJRDZOID-GXFFZTMASA-N,ZEHLAUQKWOGOER-FLIBITNWSA-N,HGAIDVL…
429	211.144	212.213	[39][M]+	[M+H-NH3]+ 227.164 16.03245 [M+H+HCOOH]+ 164.129 [M+Na]+ 188.158	227.1641,210.1363,211.1226,164.1285,188.1578,210.1366	911404032	514323936	54291100	35304964	174202400	37347136	SZJNCZMRZAUNQT-IUCAKERBSA-N,SZJNCZMRZAUNQT-UHFFFAOYSA-N,SZJNCZMRZAUNQT-RKDXNWHRSA-N,ZDACRNZBFJOLTC-IWSPIJDZSA-N,JWZZKOKVBUJMES-UHFFFAOYSA-N,RHCSKNNOAZULRK-UHFFFAOYSA-N,WJAJPNHVVFWKKL-UHFFFAOYSA-N,LMOINURANNBYCM-UHFFFAOYSA-N,UWJKKFNWVRAFPM-UHFFFAOYSA-N,LXJYUERPFWUCNN-UHFFFAOYSA-N,WOKWCTYNOKUPRA-UHFFFAOYSA-N,KEJOEQXAEQCAKT-UHFFFAOYSA-N,LQIGIQZSHAYEKN-UHFFFAOYSA-N,SZJNCZMRZAUNQT-IUCAKERBSA-N,SZJNCZM…
430	211.144	279.218	[672][M]+	[M+Na]+ 188.157	210.1363,188.1565,210.1364	-1	58942408	-1	-1	27003274	-1	SZJNCZMRZAUNQT-IUCAKERBSA-N,SZJNCZMRZAUNQT-UHFFFAOYSA-N,SZJNCZMRZAUNQT-RKDXNWHRSA-N,ZDACRNZBFJOLTC-IWSPIJDZSA-N,SZJNCZMRZAUNQT-IUCAKERBSA-N,SZJNCZMRZAUNQT-UHFFFAOYSA-N,SZJNCZMRZAUNQT-RKDXNWHRSA-N,ZDACRNZBFJOLTC-IWSPIJDZSA-N
431	211.144	382.218	[766][M]+	14.01749 26.01743 26.01743	213.1459,282.1645,116.1274,201.1448	20682638	-1	-1	15098097	-1	7.61967e+06	JUSNBVJTFYDFKR-SGJFDWMWSA-N,AIYMNSKXLDSRNB-XIRDDKMYSA-N,KRILJVOCVSUPMA-ZETCQYMHSA-N
432	211.144	89.2217	[547][M]+	[2M+H]+ 105.078	210.1364,105.0779	-1	20139674	-1	-1	13376437	-1	SZJNCZMRZAUNQT-IUCAKERBSA-N,SZJNCZMRZAUNQT-UHFFFAOYSA-N,SZJNCZMRZAUNQT-RKDXNWHRSA-N,ZDACRNZBFJOLTC-IWSPIJDZSA-N,ZBCBWPMODOFKDW-UHFFFAOYSA-N
433	211.144	173.931	[894][M]+		210.137	-1	17285886	-1	-1	-1	12061588	SZJNCZMRZAUNQT-IUCAKERBSA-N,SZJNCZMRZAUNQT-UHFFFAOYSA-N,SZJNCZMRZAUNQT-RKDXNWHRSA-N,ZDACRNZBFJOLTC-IWSPIJDZSA-N
434	212.091	164.414	[745][M]+		211.084,211.0841	3.61867e+06	-1	1.11527e+06	1.84236e+06	-1	-1	WPVVMKYQOMJPIN-UHFFFAOYSA-N,WOJKKJKETHYEAC-UHFFFAOYSA-N,CJCSPKMFHVPWAR-JTQLQIEISA-N,PFDUUKDQEHURQC-UHFFFAOYSA-N,DQQQQCYBNYTEEO-UHFFFAOYSA-N,UWAZSQUZHSRNTR-UHFFFAOYSA-N,XIZXAOCEYPTCMX-UHFFFAOYSA-N,WCSXQBAXPUYDDV-UHFFFAOYSA-N,GDPVGSOBUOFHQM-UHFFFAOYSA-N,XZXCYBBAXJQLFQ-IMTBSYHQSA-N,WPVVMKYQOMJPIN-UHFFFAOYSA-N,WOJKKJKETHYEAC-UHFFFAOYSA-N,CJCSPKMFHVPWAR-JTQLQIEISA-N,PFDUUKDQEHURQC-UHFFFAOYSA-N,DQQQQCY…
435	212.103	87.238	[615][M]+	[M+H]+ 211.095	211.095	2.38216e+06	-1	-1	-1	-1	-1	WREGKURFCTUGRC-POYBYMJQSA-N
436	212.128	208.698	[679][M]+	[M+H]+ 211.123 [M+H]+ 211.123	211.1226,211.1229,211.1205	-1	-1	80215400	73379488	-1	352113440	JWZZKOKVBUJMES-UHFFFAOYSA-N,RHCSKNNOAZULRK-UHFFFAOYSA-N,WJAJPNHVVFWKKL-UHFFFAOYSA-N,LMOINURANNBYCM-UHFFFAOYSA-N,JWZZKOKVBUJMES-UHFFFAOYSA-N,RHCSKNNOAZULRK-UHFFFAOYSA-N,WJAJPNHVVFWKKL-UHFFFAOYSA-N,LMOINURANNBYCM-UHFFFAOYSA-N,JWZZKOKVBUJMES-UHFFFAOYSA-N,RHCSKNNOAZULRK-UHFFFAOYSA-N,WJAJPNHVVFWKKL-UHFFFAOYSA-N,LMOINURANNBYCM-UHFFFAOYSA-N
437	212.139	381.896	[752][M]+	[M+Na]+ 189.144	189.144	-1	-1	-1	-1	1627572	-1	-1
438	212.147	382.675	[945][M]+	[M+K]+ 173.183 [M+H-NH3]+ 228.162	173.1827,228.1622	-1	2.62663e+06	-1	-1	-1	-1	-1
439	212.147	45.8455	[926][M]+		211.14	1.3706e+06	-1	-1	-1	-1	-1	PXWUKZGIHQRDHL-UHFFFAOYSA-N,OYTCZOJKXCTBHG-UHFFFAOYSA-N,RUOTUMSRCIMLJK-UHFFFAOYSA-N
440	212.2	295.973	[9][M]+		211.193	-1	-1	-1	-1	6.49422e+06	-1	VUNOFAIHSALQQH-UHFFFAOYSA-N
441	212.2	266.536	[397][M]+	[M+H+HCOOH]+ 165.179	165.179	-1	23447062	-1	-1	-1	-1	-1
442	213.048	243.12	[561][M]+	[M+H-H2O]+ 230.052	230.052	6.049e+06	-1	-1	-1	-1	-1	-1
443	213.065	215.795	[241][M]+	[M+Na]+ 190.075	190.075	-1	3.68714e+06	-1	-1	-1	-1	QGLZXHRNAYXIBU-WEVVVXLNSA-N,LJONQULKOKMKBR-UHFFFAOYSA-N,BMBSGGZMJQTQSO-LURJTMIESA-N,BMBSGGZMJQTQSO-UHFFFAOYSA-N,PGXXGODNTPWQHZ-UHFFFAOYSA-N,UPMKELQKOTYAEP-UHFFFAOYSA-N
444	213.073	186.446	[723][M]+	[M+Na]+ 190.081	190.081	-1	-1	1205595	-1	-1	-1	QGLZXHRNAYXIBU-WEVVVXLNSA-N,RILHUWWTCSDPAN-PHDIDXHHSA-N,GEMQYLVRMCCZID-NYOFMCRDSA-N
445	213.075	242.401	[546][M]+		212.068	-1	-1	10814380	-1	-1	-1	JXCGFZXSOMJFOA-UHFFFAOYSA-N,ZTHYODDOHIVTJV-UHFFFAOYSA-N,RDKUKASDVXOIBR-UHFFFAOYSA-N,PSMJJNXPBGDPGR-CLJZAVLPSA-N,VRNZBLTUSHYQEF-IWSQBXEPSA-N,SPKNARKFCOPTSY-MMBFECLISA-N,WAMIDUQDFSIAFF-BBBLOLIVSA-N,SPKNARKFCOPTSY-XWPZMVOTSA-N,WTFXMLVITCJWNE-UHFFFAOYSA-N,JWTSHQHIVXHRCI-RXAGQUSBSA-N,UQYIJQXDRBKHBG-UHFFFAOYSA-N,QZPMJUUYIRZJKD-ZCFIWIBFSA-N,VNKUQKJXQNPVIM-ZCFIWIBFSA-N,QIDVAQFKQKKYPJ-UHFFFAOYSA-N,DMWFWDH…
446	213.102	210.527	[573][M]+		212.094	10896597	-1	-1	-1	-1	-1	GWEHVDNNLFDJLR-UHFFFAOYSA-N,BXNJHAXVSOCGBA-UHFFFAOYSA-N,UZYOAABLDARZHO-UHFFFAOYSA-N,QWRZPVDPCWVPBI-UHFFFAOYSA-N
447	213.123	382.785	[753][M]+	44.0274	168.0883,186.1047	-1	-1	-1	-1	671941	-1	NHZMQXZHNVQTQA-UHFFFAOYSA-N,XKEMMYSNKGUOCT-FKSUSPILSA-N,YBXACVMNCAABPZ-UHFFFAOYSA-N
448	213.123	185.442	[499][M]+	18.01248 [M+H]+ 212.113	172.1223,212.1129	6107264	-1	8250650	-1	-1	-1	ZRIHAIZYIMGOAB-UHFFFAOYSA-N,RWCOTTLHDJWHRS-UHFFFAOYSA-N,WIAREGARJIKKRJ-OIBJUYFYSA-N,WIAREGARJIKKRJ-GMSGAONNSA-N
449	213.148	237.356	[776][M]+		212.141	-1	-1	20009476	-1	-1	-1	CDSFEDLMFNBDBT-UHFFFAOYSA-N,PQEYTAGBXNEUQL-UHFFFAOYSA-N,LKYPGHVBAHETHH-UHFFFAOYSA-N,LTHMZLZFQXPZHS-BTIHDQLTSA-N,GQVVVENSHMEKAQ-DTIOYNMSSA-N,OSWJYTAYRCLDMA-LHIURRSHSA-N,RFEPDQFPTNCOBK-UHFFFAOYSA-N,SQAZDQDTNRHIGZ-JDPKDGLESA-N,LYSGIJUGUGJIPS-JCGVECSVSA-N,IWZXZFNLDPFUKQ-NAJRYUOPSA-N,OIJGATFXKKQLQB-MWGHHZFTSA-N,ADZBOAAUWYXFIU-SNVBAGLBSA-N,RIQBPOOLFXBSPM-HBNTYKKESA-N,PFYIIATUFRENPK-NTYHVHHESA-N,PFYIIAT…
450	213.159	33.9192	[772][M]+	28.03243 6.012489	81.077,109.0785	-1	4547504	-1	-1	1.19188e+06	-1	-1
451	213.159	220.235	[55][M]+	[M+H-NH3]+ 229.18 [M+H+HCOOH]+ 166.138 [M+H-NH3]+ 229.176	229.18,166.1379,212.152,229.1758	6.68684e+07	34143660	13136373	-1	17575456	-1	BHTUFJXTYNLISA-UHFFFAOYSA-N,OLHSYGLZSVKPQQ-KZZDLZNXSA-N,XIQXUFYJMBDYSU-CIUDSAMLSA-N,UPOUGDHEEGKEGS-DTWKUNHWSA-N,UPOUGDHEEGKEGS-IUCAKERBSA-N
452	213.159	382.218	[787][M]+	[2M+H]+ 106.076 [M+Na]+ 190.172 [M+H]+ 212.152 [M+Na]+ 190.162 18.01245 [M+H-H2O]+ 230.163 [M+Na]+ 190.173	106.0763,190.1718,212.1522,190.1623,115.0809,230.1634,190.1733	2588561	1.88554e+06	1.70496e+06	1.5354e+06	-1	1.0785e+06	INOSMXBKABLUIL-CHWSQXEVSA-N,XIQXUFYJMBDYSU-CIUDSAMLSA-N,UPOUGDHEEGKEGS-DTWKUNHWSA-N,UPOUGDHEEGKEGS-IUCAKERBSA-N,BCXBIONYYJCSDF-UHFFFAOYSA-N,MDSUKZSLOATHMH-UHFFFAOYSA-N,PNVLWFYAPWAQMU-UHFFFAOYSA-N,NKEXCFKOKFWDAA-XHNCKOQMSA-N,NKEXCFKOKFWDAA-CIUDSAMLSA-N,INOSMXBKABLUIL-CHWSQXEVSA-N
453	214.058	70.4906	[957][M]+	[M+K]+ 175.095	175.095	-1	5278649	-1	-1	-1	-1	RHGKLRLOHDJJDR-UHFFFAOYSA-N,RHGKLRLOHDJJDR-BYPYZUCNSA-N
454	214.107	187.779	[725][M]+	[M+K]+ 175.151	175.151	-1	-1	4.14023e+06	-1	-1	-1	-1
455	214.118	89.774	[903][M]+		213.111	-1	-1	902711	-1	-1	-1	-1
456	215.117	230.771	[196][M]+	[M+Na]+ 192.12	192.12	1.1315e+07	-1	-1	-1	-1	-1	-1
457	215.139	160.487	[742][M]+	[M+K+HCOOH]+ 130.17 [M+Na+HCOOH]+ 146.144 [M+H+HCOOH]+ 168.126 [M+H]+ 214.131 [M+H-H2O]+ 232.152 [M+H-H2O]+ 232.144	130.17,146.1439,168.1259,214.1313,232.1522,214.1314,232.1435	26638290	4337939	1.97952e+06	1.41338e+06	1.66503e+06	-1	FIWXXQWEVIQSAB-UYXSQOIJSA-N,AUTOLBMXDDTRRT-JGVFFNPUSA-N,DYJKDQDOWWFHKQ-SREVYHEPSA-N,SNBONYSNCLHAOU-UWVGGRQHSA-N,GMDVGRCKPKMEFK-ZETCQYMHSA-N,AUTOLBMXDDTRRT-JGVFFNPUSA-N,DYJKDQDOWWFHKQ-SREVYHEPSA-N,SNBONYSNCLHAOU-UWVGGRQHSA-N,HRYLQFBHBWLLLL-GRFSRWIASA-N,PXOYOCNNSUAQNS-AGNJHWRGSA-N,IJEGRKIUFWRYIL-UHFFFAOYSA-N,HRYLQFBHBWLLLL-AHNJNIBGSA-N,CJYQFZYTBTVSGC-NWANDNLSSA-N,MHQYVHBVEQNYQZ-IUODEOHRSA-N,OKTHKZQ…
458	215.175	31.9576	[716][M]+		214.168	1.0447e+06	-1	2327922	-1	1.97621e+06	-1	-1
459	216.076	369.001	[329][M]+		215.069	-1	-1	1.25106e+06	-1	-1	-1	MVQUJEUCFOGFJU-UHFFFAOYSA-N,XLFYSDMKBLTHTJ-NTUHNPAUSA-N
460	216.076	185.372	[867][M]+	[M+H+HCOOH]+ 169.073	169.073	-1	2.07788e+06	-1	-1	-1	-1	SFLSHLFXELFNJZ-QMMMGPOBSA-N,DIVDFFZHCJEHGG-UHFFFAOYSA-N,LXNHXLLTXMVWPM-UHFFFAOYSA-N,OJHXOUXLAAAJPT-NSCUHMNNSA-N,FOPIAQFUIMUKPU-UQCOIBPSSA-N
461	216.101	185.442	[476][M]+	[M+H+HCOOH]+ 169.079 [M+Na]+ 193.108	169.0787,193.1083	45149092	-1	-1	-1	-1	-1	IUWVALYLNVXWKX-UHFFFAOYSA-N,SHXWCVYOXRDMCX-UHFFFAOYSA-N,YTPRLBGPGZHUPD-UHFFFAOYSA-N,JKVDLNRJQFVERN-UHFFFAOYSA-N,MQUIHBQDYYAEMH-UHFFFAOYSA-N,NYOKZHDTNBDPOB-UHFFFAOYSA-N,GYKXQTKSWLAUIT-UHFFFAOYSA-N,QBSJMKIUCUGGNG-UHFFFAOYSA-N,YCCRFDDXAVMSLM-UHFFFAOYSA-N,YTPRLBGPGZHUPD-ZETCQYMHSA-N,FZUGPQWGEGAKET-UHFFFAOYSA-N,QHFSYCQAXCWCQO-UHFFFAOYSA-N,OQSWFCINTWWZIB-OIBJUYFYSA-N
462	216.113	209.264	[305][M]+		215.106	3.61641e+06	-1	-1	-1	-1	-1	-1
463	216.123	184.203	[714][M]+	[M+Na]+ 193.133 18.01246	193.1331,250.1462	-1	-1	12154824	-1	-1	7506382	ZBILSSSEXRZGKS-UHFFFAOYSA-N,QYFSHTYKVAOVJM-UWVGGRQHSA-N
464	217.081	81.5648	[905][M]+	[M+H]+ 216.074	216.0739,216.0742	1.39231e+06	-1	1.3593e+06	-1	-1	-1	PEGCITODQASXKH-UHFFFAOYSA-N,ICNFHJVPAJKPHW-UHFFFAOYSA-N,PEGCITODQASXKH-UHFFFAOYSA-N,ICNFHJVPAJKPHW-UHFFFAOYSA-N
465	217.097	218.959	[56][M]+	[M+H]+ 216.088 [M+K]+ 178.138 [M+K+HCOOH]+ 132.128 [M+Na]+ 194.107	216.0878,178.1377,132.1283,194.1067	38037552	5.86289e+06	-1	-1	2.51905e+06	-1	QFYZFYDOEJZMDX-UHFFFAOYSA-N,PELLYAWYWQZSJV-UHFFFAOYSA-N,ZQVMDACWBLUMQX-UHFFFAOYSA-N,SDLNCVBYFYLESJ-UHFFFAOYSA-N,QYDMJTFKQVPEHJ-UHFFFAOYSA-N,MXBNEEHQIDLPLQ-UHFFFAOYSA-N,UNJAMRZBUKMENP-UHFFFAOYSA-N,SMGIRSIOLTXPPH-UHFFFAOYSA-N,ZJFPTXMXZZTODX-SCPMJEMWSA-N,KEUMBYCOWGLRBQ-UHFFFAOYSA-N,KLTKQWRPJDRMTL-BXKDBHETSA-N,KLTKQWRPJDRMTL-QHGLUPRGSA-N,KLTKQWRPJDRMTL-JOYOIKCWSA-N,UMLOUOBDBGOHHR-UHFFFAOYSA-N,ANFZDGQ…
466	217.104	324.852	[754][M]+		216.097	-1	-1	-1	11060992	-1	-1	HWMMWMJBUOCCFZ-OJIZAPILSA-N,JTOYXZZLKBAIEJ-BWVDBABLSA-N,FUNQMDCXBHDBED-FNCVBFRFSA-N,JTOYXZZLKBAIEJ-VDAHYXPESA-N,HWMMWMJBUOCCFZ-UHFFFAOYSA-N,HJFQRIQFIKSCOI-UHFFFAOYSA-N,TZUFEMKJENBYIQ-WHQQTDPMSA-N,YVRSFHGCOSYPMO-YUTBPMSOSA-N,ZKDAKCXDTRJOGZ-QENWWAFGSA-N,HPKIOTFRXLRBAB-MTSNSDSCSA-N,GIDACBQCHAAPHA-HIORRCEOSA-N,ZTRQRDNTNXPRFW-YEPSODPASA-N,ACOYLHVUGSEGKA-YTFRGWMASA-N,JTOYXZZLKBAIEJ-YEPSODPASA-N,BQLVCFS…
467	217.104	368.213	[869][M]+	[2M+Na]+ 97.0577 [M+K]+ 178.139	216.097,216.0969,97.0577,178.1394	10789744	12791020	12342391	13147011	-1	12538768	HWMMWMJBUOCCFZ-OJIZAPILSA-N,JTOYXZZLKBAIEJ-BWVDBABLSA-N,FUNQMDCXBHDBED-FNCVBFRFSA-N,JTOYXZZLKBAIEJ-VDAHYXPESA-N,HWMMWMJBUOCCFZ-UHFFFAOYSA-N,HJFQRIQFIKSCOI-UHFFFAOYSA-N,TZUFEMKJENBYIQ-WHQQTDPMSA-N,YVRSFHGCOSYPMO-YUTBPMSOSA-N,ZKDAKCXDTRJOGZ-QENWWAFGSA-N,HPKIOTFRXLRBAB-MTSNSDSCSA-N,GIDACBQCHAAPHA-HIORRCEOSA-N,ZTRQRDNTNXPRFW-YEPSODPASA-N,ACOYLHVUGSEGKA-YTFRGWMASA-N,JTOYXZZLKBAIEJ-YEPSODPASA-N,BQLVCFS…
468	217.129	70.4906	[958][M]+	[M+K]+ 178.171 [M+Na]+ 194.145 [M+H]+ 216.127 [M+H-HCOOH]+ 262.138	178.1714,194.1453,216.1272,262.1383	-1	3.29131e+06	-1	-1	-1	-1	KZTSFJGGBVHWIB-MRVPVSSYSA-N,WAUFCDDTZROVIM-UHFFFAOYSA-N,PUQYLUGALXEKOI-UHFFFAOYSA-N
469	217.154	39.5809	[805][M]+	6.012484 15.99247	256.1343,217.1737	-1	-1	-1	6606271	7.24282e+06	-1	JSXSFKUJRDZOID-ZWNOBZJWSA-N,JMLWBWKKDGTTAS-UMJHXOGRSA-N,HALOPVMAMHIPSK-HLHYAKIQSA-N,RBLYAPNDAMIDCY-DHZHZOJOSA-N,NSVBQXZBZSCZMM-NGPGYTDTSA-N,CDMKEGLENKKMCC-DHZHZOJOSA-N,JSXSFKUJRDZOID-GXFFZTMASA-N,ZEHLAUQKWOGOER-FLIBITNWSA-N,HGAIDVLZTGTVNA-YUSALJHKSA-N,FRGUXEKVISRIEL-FZIBGAOTSA-N,FRGUXEKVISRIEL-YUSALJHKSA-N,HALOPVMAMHIPSK-PUUYTPOLSA-N,PPHQORYVRYIOEI-UHFFFAOYSA-N,VEMPCUNTWSJJOU-OOUMKPCDSA-N
470	217.154	232.316	[453][M]+	[M+H]+ 216.149 [M+Na]+ 194.161 [M+H]+ 216.149 [M+H]+ 216.153	216.1486,194.1611,216.1526	-1	-1	163952080	190449872	-1	366440128	WQIFRGNDJXGCFI-YTXTXJHMSA-N,KRNYOVHEKOBTEF-UHFFFAOYSA-N,STZRYOCJRPONFG-WQAKAUOBSA-N,CVIXDDABZMVCMV-SNPRPXQTSA-N,AGMIVVAYCIYLIV-OAHLLOKOSA-N,SVNPNOPENVFTBB-ZYHUDNBSSA-N,DIPYJSWOBDKTRL-UHFFFAOYSA-N,JZRJXZHBHSDLDS-ZDUSSCGKSA-N,WQIFRGNDJXGCFI-YTXTXJHMSA-N,CVIXDDABZMVCMV-SNPRPXQTSA-N,AGMIVVAYCIYLIV-OAHLLOKOSA-N,SVNPNOPENVFTBB-ZYHUDNBSSA-N,DIPYJSWOBDKTRL-UHFFFAOYSA-N,JZRJXZHBHSDLDS-ZDUSSCGKSA-N
471	217.154	382.42	[330][M]+	14.01746 [M+K]+ 178.191	115.0809,178.1911	-1	-1	4.00874e+06	-1	-1	13291745	-1
472	217.155	290.183	[148][M]+	[M+H]+ 216.149 [M+H]+ 216.149 [M+Na]+ 194.161 [M+H]+ 216.149 [M+H-NH3]+ 233.167	216.1488,216.1489,194.1612,216.1487,233.1675	-1	-1	3.08459e+07	3.472e+07	-1	61894007	WQIFRGNDJXGCFI-YTXTXJHMSA-N,KRNYOVHEKOBTEF-UHFFFAOYSA-N,STZRYOCJRPONFG-WQAKAUOBSA-N,CVIXDDABZMVCMV-SNPRPXQTSA-N,AGMIVVAYCIYLIV-OAHLLOKOSA-N,SVNPNOPENVFTBB-ZYHUDNBSSA-N,DIPYJSWOBDKTRL-UHFFFAOYSA-N,JZRJXZHBHSDLDS-ZDUSSCGKSA-N,WQIFRGNDJXGCFI-YTXTXJHMSA-N,KRNYOVHEKOBTEF-UHFFFAOYSA-N,STZRYOCJRPONFG-WQAKAUOBSA-N,CVIXDDABZMVCMV-SNPRPXQTSA-N,AGMIVVAYCIYLIV-OAHLLOKOSA-N,SVNPNOPENVFTBB-ZYHUDNBSSA-N,DIPYJSW…
473	218.092	146.418	[692][M]+		217.085	635881	-1	-1	-1	-1	-1	-1
474	218.139	210.527	[574][M]+	[M+K]+ 179.173	179.1731,217.1323	58540844	-1	1.66286e+06	-1	17021648	-1	UFAHZIUFPNSHSL-UHFFFAOYSA-N,UFAHZIUFPNSHSL-MRVPVSSYSA-N,OWGSCFXHUSTPCK-QMMMGPOBSA-N,AFQXBFSUWNVPRZ-UHFFFAOYSA-N
475	218.211	222.754	[455][M]+	44.0274	217.2037,261.2246,217.2039	19620446	18255726	-1	-1	14185702	16684817	-1
476	219.076	210.619	[242][M]+	[M+K+HCOOH]+ 134.108 [M+H]+ 218.07	134.1075,218.0702	-1	11890536	-1	-1	-1	-1	JOEVIUBLXXTQGT-UHFFFAOYSA-N
477	219.079	80.257	[906][M]+		218.072	1.22335e+06	-1	-1	-1	-1	-1	JOEVIUBLXXTQGT-UHFFFAOYSA-N
478	219.112	210.103	[575][M]+	[M+H]+ 218.106 [M+H+HCOOH]+ 172.101	218.106,172.1012,218.1051	18763210	9003904	-1	-1	3.61477e+06	-1	ZADWXFSZEAPBJS-JTQLQIEISA-N,CZCIKBSVHDNIDH-NSHDSACASA-N,MVAWJSIDNICKHF-UHFFFAOYSA-N,GMHKMTDVRCWUDX-UHFFFAOYSA-N,DQMZLTXERSFNPB-UHFFFAOYSA-N,CZCIKBSVHDNIDH-UHFFFAOYSA-N,ORTLPYMSRXBBBT-POHAHGRESA-N,DOQFLEAHYAUFGW-VXGBXAGGSA-N,XJRWUDWWBGCSQF-NWDGAFQWSA-N,HWPSHNFTSPSQGR-POHAHGRESA-N,CNXWPOWVDIUTPS-WPRPVWTQSA-N,WUFQLZTXIWKION-UHFFFAOYSA-N,CFTOTSJVQRFXOF-UHFFFAOYSA-N,ZADWXFSZEAPBJS-JTQLQIEISA-N,CZCIKBS…
479	219.174	40.6694	[703][M]+	[2M+H]+ 109.078	109.079	-1	-1	-1	-1	2.45359e+06	-1	-1
480	219.174	241.981	[547][M]+	[M+H-H2O]+ 236.184	218.1666,236.184	-1	-1	15280221	-1	-1	26728940	ACGPFWZDANXQSU-SNAWJCMRSA-N,WTOYNNBCKUYIKC-JMSVASOKSA-N,KUFXJZXMWHNCEH-UHFFFAOYSA-N,KUFXJZXMWHNCEH-SWLSCSKDSA-N,SHUZZAXJEJPUGA-CCUNJIBTSA-N,RJZWGDPBGWGJNU-MTXIQXFFSA-N,ABLPGPHZENVRRH-DZGCQCFKSA-N,WCZCSOXIWRFHNZ-UPQREJAMSA-N,DNBAZHCMMBVLFT-SNSYNLEUSA-N,GCGYSSVLNKVBEK-DOMZBBRYSA-N,XKFZSRUWOAGKRT-MPXAEWJHSA-N,RRCHUAUWSLVPRW-PUPMMZHASA-N,GVADVPQNXLRSBB-KBXIAJHMSA-N,LMILVXQXGKTFSZ-UHFFFAOYSA-N,ZSDGTOP…
481	219.174	382.864	[331][M]+	[2M+Na]+ 98.1025	218.1667,98.1025	-1	-1	793742	1.42792e+06	-1	-1	ACGPFWZDANXQSU-SNAWJCMRSA-N,WTOYNNBCKUYIKC-JMSVASOKSA-N,KUFXJZXMWHNCEH-UHFFFAOYSA-N,KUFXJZXMWHNCEH-SWLSCSKDSA-N,SHUZZAXJEJPUGA-CCUNJIBTSA-N,RJZWGDPBGWGJNU-MTXIQXFFSA-N,ABLPGPHZENVRRH-DZGCQCFKSA-N,WCZCSOXIWRFHNZ-UPQREJAMSA-N,DNBAZHCMMBVLFT-SNSYNLEUSA-N,GCGYSSVLNKVBEK-DOMZBBRYSA-N,XKFZSRUWOAGKRT-MPXAEWJHSA-N,RRCHUAUWSLVPRW-PUPMMZHASA-N,GVADVPQNXLRSBB-KBXIAJHMSA-N,LMILVXQXGKTFSZ-UHFFFAOYSA-N,ZSDGTOP…
482	219.174	219.519	[36][M]+		218.167	-1	-1	-1	1.34767e+07	-1	-1	ACGPFWZDANXQSU-SNAWJCMRSA-N,WTOYNNBCKUYIKC-JMSVASOKSA-N,KUFXJZXMWHNCEH-UHFFFAOYSA-N,KUFXJZXMWHNCEH-SWLSCSKDSA-N,SHUZZAXJEJPUGA-CCUNJIBTSA-N,RJZWGDPBGWGJNU-MTXIQXFFSA-N,ABLPGPHZENVRRH-DZGCQCFKSA-N,WCZCSOXIWRFHNZ-UPQREJAMSA-N,DNBAZHCMMBVLFT-SNSYNLEUSA-N,GCGYSSVLNKVBEK-DOMZBBRYSA-N,XKFZSRUWOAGKRT-MPXAEWJHSA-N,RRCHUAUWSLVPRW-PUPMMZHASA-N,GVADVPQNXLRSBB-KBXIAJHMSA-N,LMILVXQXGKTFSZ-UHFFFAOYSA-N,ZSDGTOP…
483	219.174	267.737	[512][M]+	15.9925	218.1667,212.1764	-1	-1	17006960	37739064	-1	43287648	ACGPFWZDANXQSU-SNAWJCMRSA-N,WTOYNNBCKUYIKC-JMSVASOKSA-N,KUFXJZXMWHNCEH-UHFFFAOYSA-N,KUFXJZXMWHNCEH-SWLSCSKDSA-N,SHUZZAXJEJPUGA-CCUNJIBTSA-N,RJZWGDPBGWGJNU-MTXIQXFFSA-N,ABLPGPHZENVRRH-DZGCQCFKSA-N,WCZCSOXIWRFHNZ-UPQREJAMSA-N,DNBAZHCMMBVLFT-SNSYNLEUSA-N,GCGYSSVLNKVBEK-DOMZBBRYSA-N,XKFZSRUWOAGKRT-MPXAEWJHSA-N,RRCHUAUWSLVPRW-PUPMMZHASA-N,GVADVPQNXLRSBB-KBXIAJHMSA-N,LMILVXQXGKTFSZ-UHFFFAOYSA-N,ZSDGTOP…
484	220.1	64.7376	[875][M]+		219.092	-1	-1	-1	9052274	-1	-1	-1
485	220.105	60.1736	[729][M]+	[M+Na]+ 197.116 21.98245	197.116,214.1441	4378382	-1	-1	-1	-1	9.18904e+06	-1
486	220.108	205.448	[504][M]+		219.1	-1	-1	-1	3275367	1.47604e+06	-1	-1
487	220.117	163.97	[746][M]+	[M+H]+ 219.11	219.1102,219.11	1.78788e+06	15839164	-1	-1	-1	-1	GHOKWGTUZJEAQD-ZETCQYMHSA-N,UZKQTCBAMSWPJD-UHFFFAOYSA-N,UZKQTCBAMSWPJD-UQCOIBPSSA-N,UZKQTCBAMSWPJD-FARCUNLSSA-N,GHOKWGTUZJEAQD-UHFFFAOYSA-N,GHOKWGTUZJEAQD-ZETCQYMHSA-N,UZKQTCBAMSWPJD-UHFFFAOYSA-N,UZKQTCBAMSWPJD-UQCOIBPSSA-N,UZKQTCBAMSWPJD-FARCUNLSSA-N,GHOKWGTUZJEAQD-UHFFFAOYSA-N
488	220.133	228.117	[254][M]+	[M+H-H2O]+ 237.132	237.132	-1	-1	18991858	-1	-1	-1	YWPHCCPCQOJSGZ-UHFFFAOYSA-N,DIGHFXIWRPMGSA-NSHDSACASA-N,KJNYYUAWYKCJQS-BZWSEGBZSA-N
489	220.133	169.934	[850][M]+		219.125	-1	-1	3673110	-1	-1	4.58046e+06	INGSNVSERUZOAK-UHFFFAOYSA-N,BTUAGFOIXNSRQC-ZCKJOQFBSA-N,HPFHYVCJRAWMEL-BQYQJAHWSA-N,BTUAGFOIXNSRQC-AYVAYHFYSA-N,XZCFXWQEALCPOV-VGNSZIIUSA-N
490	220.133	75.6215	[853][M]+		219.126	-1	-1	3174028	-1	-1	-1	INGSNVSERUZOAK-UHFFFAOYSA-N,BTUAGFOIXNSRQC-ZCKJOQFBSA-N,HPFHYVCJRAWMEL-BQYQJAHWSA-N,BTUAGFOIXNSRQC-AYVAYHFYSA-N,XZCFXWQEALCPOV-VGNSZIIUSA-N
491	221.092	132.372	[364][M]+		220.084	2329020	-1	-1	-1	-1	-1	LDCYZAJDBXYCGN-UHFFFAOYSA-N,LDCYZAJDBXYCGN-VIFPVBQESA-N,JECLOJBKLSSTCO-GHXNOFRVSA-N
492	221.185	67.4777	[119][M]+		220.178	-1	17672054	-1	-1	-1	-1	-1
493	221.189	253.642	[207][M]+	[M+K]+ 182.23 [M+Na]+ 198.204 [M+H]+ 220.186 [M+H-H2O]+ 238.194 [M+H-HCOOH]+ 266.195	182.2299,198.2038,220.1858,238.1942,266.1949,220.1823	-1	-1	-1	45470100	-1	8058327	YHRUHBBTQZKMEX-YFVJMOTDSA-N,KIWHFBIBAJSYHN-UHFFFAOYSA-N,WSLMZQPHUIKFIL-UUPFJJSZSA-N,PDYFRRZJPCCQRD-UHFFFAOYSA-N,NAMGLFWPKVHQKV-NJZAAPMLSA-N,ZYETUZMHJIJQQT-NUNXZZDCSA-N,RKYRGTWYGYBPFJ-PAPYEOQZSA-N,CEHAGMRKIZPEMS-UNQGMJICSA-N,NETRDFQDGLCLGK-UHTWSYAYSA-N,OAGCICGOMKMMKK-ZISRIWIASA-N,YHRUHBBTQZKMEX-PVMFERMNSA-N,JKPHAPPVNYODTG-WYJARBCXSA-N,WVVFQZGQVPKOMT-RBTXIFOQSA-N,DPDBSHAVHRQWMU-MYZSUADSSA-N,YFLAOAR…
494	221.189	41.6228	[720][M]+	[2M+Na]+ 99.0934	99.0934	-1	-1	-1	-1	1683947	-1	-1
495	222.058	226.96	[197][M]+	[M+Na]+ 199.068	199.068	14369457	-1	-1	-1	-1	-1	OHPZPBNDOVQJMH-UHFFFAOYSA-N,NATWUQFQFMZVMT-UHFFFAOYSA-N
496	222.112	232.467	[198][M]+		221.105	1123228	-1	-1	-1	-1	-1	MJEMIOXXNCZZFK-UHFFFAOYSA-N,OSNIIMCBVLBNGS-UHFFFAOYSA-N,DUEPRVBVGDRKAG-UHFFFAOYSA-N,XXANNZJIZQTCBP-UHFFFAOYSA-N,IMWZZHHPURKASS-UHFFFAOYSA-N,CGKQZIULZRXRRJ-UHFFFAOYSA-N,WWROGCAUSKGAMX-UHFFFAOYSA-N,BDIZBBGNYDRCCA-UHFFFAOYSA-N,CLIQWBFKECNQNU-UHFFFAOYSA-N,IPTOSMSQJARNQN-XVKPBYJWSA-N
497	222.148	33.7347	[717][M]+	[M+H-NH3]+ 238.168 [M+H+HCOOH]+ 175.139 [M+Na]+ 199.158	238.1684,175.1387,199.158	4.15999e+06	-1	-1	-1	833785	-1	XQDFUPVITSTOSR-GFCCVEGCSA-N,DHQABWCNLXWKMG-ILWUCBPQSA-N,YYQKAYVYCNKNNT-UHFFFAOYSA-N,ARMYZUQBESKUNP-UHFFFAOYSA-N,RAKAYJBOINMECV-UHFFFAOYSA-N
498	222.148	222.221	[36][M]+	[M+H-H2O]+ 239.154 [M+H-H2O]+ 239.152 [M+H-H2O]+ 239.154	239.1539,239.152	-1	-1	181319920	102077072	-1	171028864	NDAUXUAQIAJITI-UHFFFAOYSA-N,HUYWAWARQUIQLE-UHFFFAOYSA-N,NDAUXUAQIAJITI-LBPRGKRZSA-N,NDAUXUAQIAJITI-UHFFFAOYSA-N,HUYWAWARQUIQLE-UHFFFAOYSA-N,NDAUXUAQIAJITI-LBPRGKRZSA-N
499	222.148	203.552	[585][M]+	[M+Na]+ 199.155	199.155	-1	-1	12432077	-1	-1	-1	RAKAYJBOINMECV-UHFFFAOYSA-N
500	222.159	210.527	[576][M]+	[M+Na]+ 199.17 [M+H]+ 221.146	199.1695,221.1464	4716302	-1	-1	-1	1281798	-1	RCKMWOKWVGPNJF-UHFFFAOYSA-N
501	223.024	58.3805	[120][M]+	[M+H]+ 222.019	222.0192,222.0167	-1	2.33927e+06	-1	-1	5.98341e+06	-1	GWMILDFJBMOCEW-UHFFFAOYSA-N,NOSOVUIKQSBANI-UHFFFAOYSA-N,GWMILDFJBMOCEW-UHFFFAOYSA-N,NOSOVUIKQSBANI-UHFFFAOYSA-N
502	223.048	55.7118	[834][M]+	[2M+K]+ 92.0388 [M+K]+ 184.082	92.0388,184.0824	-1	-1	1689567	-1	-1	-1	JBVUOARNEYAAOS-JKUQZMGJSA-N,JBVUOARNEYAAOS-KVQBGUIXSA-N
503	223.086	241.178	[665][M]+		222.079	-1	-1	-1	-1	5235058	-1	XHCXISPZIHYKQD-NTSWFWBYSA-N,YMEXGEAJNZRQEH-UHFFFAOYSA-N
504	223.107	116.911	[841][M]+		222.1	-1	1.2563e+06	-1	-1	-1	-1	QLFWPFJWFDNGQP-UHFFFAOYSA-N
505	223.144	184.066	[868][M]+	[M+H]+ 222.138	222.138	-1	1.58231e+06	-1	-1	-1	-1	YNEVBPNZHBAYOA-UHFFFAOYSA-N,RLRAXUHUWIIGIW-MSZNJUQXSA-N,CLLYRLUARGJELS-UHFFFAOYSA-N
506	223.18	268.877	[403][M]+	[M+K]+ 184.218	222.1728,184.2182	-1	-1	-1	9482557	-1	31823402	IDHPEMYHBNUQMC-UHFFFAOYSA-N,CZCIHKWQWLOKNU-UHFFFAOYSA-N
507	223.972	66.236	[324][M]+	[M+H]+ 222.964	222.964	-1	-1	-1	-1	11587235	-1	WCCLQCBKBPTODV-UHFFFAOYSA-N
508	224.103	182.45	[726][M]+		223.095	-1	-1	799421	-1	-1	-1	CZIHNRWJTSTCEX-UHFFFAOYSA-N
509	224.128	41.0929	[816][M]+	[M+K]+ 185.162	185.162	-1	-1	1.31166e+06	-1	-1	-1	-1
510	224.164	206.978	[681][M]+	32.0274	209.169	-1	-1	51144856	-1	-1	-1	-1
511	225.084	93.3322	[616][M]+	[M+Na]+ 202.096	202.096	3.62054e+06	-1	-1	-1	-1	-1	RFBPKMXSXRYFDL-UHFFFAOYSA-N,DHEWMSAMJLJBQB-UHFFFAOYSA-N
512	225.084	79.8355	[907][M]+	[M+K]+ 186.126 [M+H-NH3]+ 241.105	186.126,241.1047	4.57512e+06	-1	-1	-1	-1	-1	KBJCRTCKPJQWOP-CIUDSAMLSA-N,DRAPOCVWVCKZRC-CHIQAWFVSA-N,DLCTXXKSBPVAJA-VHSXEESVSA-N,ZIPAJLAJDLJIGY-UHFFFAOYSA-N,BGEHAKLYDDCRJH-UHFFFAOYSA-N,UBKAPFPNNLGJBH-UHFFFAOYSA-N,XLTJPTCOHHVWLA-HNACHXKJSA-N,FVRTVJNJLFCPHF-MRVPVSSYSA-N,RDEMBVWNDISGTG-WIGPCGMCSA-N,SHHVNLZCXWAKNG-PBKGFPTLSA-N,CVTYGALEXWGUJW-UHFFFAOYSA-N,KBJCRTCKPJQWOP-YIZRAAEISA-N,QHBZHVUGQROELI-SOFGYWHQSA-N,DZBLNYYGAKHAOJ-BNICOGTQSA-N,DZBLNYY…
513	225.123	197.905	[88][M]+	17.02748 [M+H]+ 224.116 [M+K]+ 186.169 [M+H-NH3]+ 241.142	259.1556,224.1156,186.169,241.1418	25863352	-1	3450782	4.07761e+06	4.09168e+06	-1	AQHHHDLHHXJYJD-UHFFFAOYSA-N,IOCIZGGXXCGMCP-UHFFFAOYSA-N,CEIUIHOQDSVZJQ-UHFFFAOYSA-N,ICTVCUOZYWNYHM-UHFFFAOYSA-N,UWMXVJVTKRSOPW-UHFFFAOYSA-N,WZFDNGAENBEYMA-GXSJLCMTSA-N
514	225.123	161.973	[908][M]+		224.116	-1	2.17665e+06	-1	-1	-1	-1	UWMXVJVTKRSOPW-UHFFFAOYSA-N
515	225.138	222.334	[456][M]+		224.131	10300145	-1	-1	-1	-1	-1	WXAZQTKZTNNGIV-UHFFFAOYSA-N,LEWFRNLLNXKYJJ-UHFFFAOYSA-N
516	225.148	258.963	[161][M]+		224.141	-1	-1	-1	-1	5057788	-1	MSOHKYKACHEERC-UHFFFAOYSA-N,GVXCZAWBYHCYJS-SFLCEZBHSA-N,ATVUDEORTZJYHL-UHFFFAOYSA-N,LHDXOPVIYBILPG-CHWSQXEVSA-N,LQQYYLGWHXPFKQ-LZQZFOIKSA-N,NNFSMOMURYVYPN-MWAVDBDGSA-N,KLBYHSGDRHDUSA-OQPBUACISA-N,GEWDNTWNSAZUDX-KWKBKKAHSA-N,XUQIFDLHGYJREE-HLTZDAHQSA-N,HOMZLLIQOYSYNB-RDVLDQKLSA-N,LHDXOPVIYBILPG-QWHCGFSZSA-N,IUKKFAIGCSXVKI-UHFFFAOYSA-N,XGKUCWRDDUBLFW-IUCAKERBSA-N,ZZSQTJIXLRIEOU-CYZMBNFOSA-N,OYRLEHI…
517	225.159	183.197	[869][M]+	13.9775	216.15	-1	1.25585e+06	-1	-1	-1	-1	WQIFRGNDJXGCFI-YTXTXJHMSA-N,KRNYOVHEKOBTEF-UHFFFAOYSA-N,STZRYOCJRPONFG-WQAKAUOBSA-N,CVIXDDABZMVCMV-SNPRPXQTSA-N,AGMIVVAYCIYLIV-OAHLLOKOSA-N,SVNPNOPENVFTBB-ZYHUDNBSSA-N,DIPYJSWOBDKTRL-UHFFFAOYSA-N,JZRJXZHBHSDLDS-ZDUSSCGKSA-N
518	225.195	382.396	[244][M]+	[2M+H]+ 112.095 [M+H]+ 224.186	112.0948,224.1864	-1	-1	-1	71535392	-1	-1	ADFXKUOMJKEIND-UHFFFAOYSA-N
519	225.207	382.662	[788][M]+	[2M+Na]+ 101.115	101.115	904417	-1	-1	-1	-1	-1	-1
520	226.053	239.017	[281][M]+	[M+Na]+ 203.061	203.061	-1	4.29032e+06	-1	-1	-1	-1	DZTCHAJNDPAYIL-UHFFFAOYSA-N
521	226.097	199.597	[89][M]+		225.09	8.06318e+06	-1	-1	-1	-1	-1	MKUXAQIIEYXACX-UHFFFAOYSA-N
522	226.154	73.5307	[638][M]+	[M+H]+ 225.145	225.145	-1	7661833	-1	-1	-1	-1	VBSSYYRKWADWMM-UHFFFAOYSA-N
523	226.191	328.394	[209][M]+		225.1835,450.367,225.1837	-1	11581230	-1	-1	11140152	10742984	RCALENMNSKMKAZ-HYIBZAJVSA-N,DDUGSCXKUOFBQJ-UXTULTQLSA-N
524	226.191	373.427	[529][M]+	[M+H-HCOOH]+ 271.186	225.1836,271.1861,225.1837	8.35469e+06	8678903	8809327	-1	-1	9879490	-1
525	226.191	198.449	[792][M]+		225.184	-1	-1	-1	-1	1.95559e+06	1.67425e+06	-1
526	226.216	297.004	[7][M]+		225.209	9115745	-1	-1	-1	-1	-1	ODBVVAANIDRJBL-UHFFFAOYSA-N,ASWIDATXPVRDFO-GBYBRZQVSA-N
527	227.081	224.851	[318][M]+		226.074	-1	1.1983e+07	-1	-1	-1	-1	HHUKQSWBHMNHNX-UHFFFAOYSA-N,IKXVCSKDYINBFT-UHFFFAOYSA-N
528	227.102	160.487	[747][M]+	[M+H]+ 226.095	226.0953,226.0947,226.0949	9310485	6105675	-1	-1	-1	4.34455e+06	QSHWIQZFGQKFMA-UHFFFAOYSA-N,WSJURZJSLWQMRQ-UHFFFAOYSA-N,QSHWIQZFGQKFMA-UHFFFAOYSA-N,QSHWIQZFGQKFMA-UHFFFAOYSA-N,WSJURZJSLWQMRQ-UHFFFAOYSA-N
529	227.138	81.1979	[853][M]+	[M+H-H2O]+ 244.157	226.131,244.1574	-1	-1	-1	3.51552e+06	-1	5412185	YEHIUWVXPQQDMC-HRDYMLBCSA-N,JQIOBJUVYWKCSU-XLQYWTITSA-N,CDZHWGQKWPGOPO-YUMQZZPRSA-N,YSKHAOVIZXUPFR-RZZZFEHKSA-N,YSKHAOVIZXUPFR-KWQFWETISA-N,RJUBCHXDUMKQQH-VIFPVBQESA-N,CUANCTHYEDWUMU-KBPBESRZSA-N,MFICYADGWDYTDB-UHFFFAOYSA-N,DAQXBHJQHGIETF-LLVKDONJSA-N,TXVZEMGYXBGIEB-UHFFFAOYSA-N
530	227.138	202.924	[424][M]+	[M+H]+ 226.129 [M+H]+ 226.138	226.1294,226.1376	-1	9980765	27578622	-1	-1	-1	YEHIUWVXPQQDMC-HRDYMLBCSA-N,JQIOBJUVYWKCSU-XLQYWTITSA-N,CDZHWGQKWPGOPO-YUMQZZPRSA-N,YSKHAOVIZXUPFR-RZZZFEHKSA-N,YSKHAOVIZXUPFR-KWQFWETISA-N,RJUBCHXDUMKQQH-VIFPVBQESA-N
531	227.175	31.6978	[696][M]+	[M+H]+ 226.167 [M+H]+ 226.168 [M+H-NH3]+ 243.196	226.1673,226.1677,243.1955	-1	7321566	-1	-1	-1	4898985	LSAMUAYPDHUBQD-RMKNXTFCSA-N,CCMDAWLYCNFDFN-UHFFFAOYSA-N,LSAMUAYPDHUBQD-RMKNXTFCSA-N,CCMDAWLYCNFDFN-UHFFFAOYSA-N
532	227.175	228.654	[199][M]+	[M+H]+ 226.174	226.1676,226.1675,226.1737	80760432	36103184	-1	9196913	18392274	7.37534e+06	LSAMUAYPDHUBQD-RMKNXTFCSA-N,CCMDAWLYCNFDFN-UHFFFAOYSA-N,LSAMUAYPDHUBQD-RMKNXTFCSA-N,CCMDAWLYCNFDFN-UHFFFAOYSA-N
533	227.175	290.664	[160][M]+		226.168	8839665	-1	-1	-1	-1	-1	LSAMUAYPDHUBQD-RMKNXTFCSA-N,CCMDAWLYCNFDFN-UHFFFAOYSA-N
534	228.062	205.482	[306][M]+	[M+Na]+ 205.076	205.076	6.42697e+06	-1	-1	-1	-1	-1	BSMILTTURCQDGJ-UHFFFAOYSA-N,COCNDHOPIHDTHK-UHFFFAOYSA-N,YAADMLWHGMUGQL-VOTSOKGWSA-N,XGILAAMKEQUXLS-UHFFFAOYSA-N,YGCMIDOKJLDHEZ-SNVBAGLBSA-N,LKQYQOBUTXPJCC-UHFFFAOYSA-N,RIAVJIUUQSNGLQ-UHFFFAOYSA-N
535	228.134	173.486	[896][M]+	[M+H]+ 227.126 [M+H]+ 227.126	227.1264,227.1263,227.1265	-1	6.72432e+06	1.9622e+06	-1	-1	4636230	LYDWCUQSOZRMRD-HAFWLYHUSA-N,LYDWCUQSOZRMRD-HAFWLYHUSA-N,XMJLQRVSPVGHAI-UHFFFAOYSA-N,LYDWCUQSOZRMRD-HAFWLYHUSA-N,BJEPNPZEOVTCFL-ONEGZZNKSA-N
536	228.134	194.934	[664][M]+	[M+H]+ 227.122	227.122	-1	-1	-1	2.0895e+06	-1	-1	RQVYBGPQFYCBGX-UHFFFAOYSA-N
537	228.17	112.969	[842][M]+		227.163	-1	2.25748e+06	-1	-1	-1	-1	-1
538	228.195	245.225	[26][M]+		227.188	8.11168e+06	-1	-1	-1	-1	-1	-1
539	228.232	382.841	[868][M]+		227.224	-1	-1	-1	546663	-1	-1	KLWPMNOQFSPVII-UONOGXRCSA-N
540	228.232	281.744	[664][M]+		227.2244,227.2243,227.2245	3.96587e+07	32942638	21380114	22027902	30327246	-1	KLWPMNOQFSPVII-UONOGXRCSA-N,KLWPMNOQFSPVII-UONOGXRCSA-N,KLWPMNOQFSPVII-UONOGXRCSA-N
541	229.016	55.2393	[816][M]+	[M+Na+HCOOH]+ 160.023 [M+H]+ 228.011 [M+Na]+ 206.025 [M+Na]+ 206.024 [M+H]+ 228.01	160.023,228.0108,206.0247,206.0236,228.0098	-1	2.37813e+06	1.54654e+06	6811491	-1	3.28897e+06	-1
542	229.042	244.8	[27][M]+		228.0353,228.0352	7.65456e+06	-1	-1	-1	8971519	-1	DGMZHWHVYMDTAX-UHFFFAOYSA-N,DFYPIVYFSGGXGT-UHFFFAOYSA-N,DGMZHWHVYMDTAX-UHFFFAOYSA-N,DFYPIVYFSGGXGT-UHFFFAOYSA-N
543	229.058	73.6703	[325][M]+		228.051	-1	-1	-1	-1	2474504	-1	OTQDSBRSZZQVSR-UHFFFAOYSA-N,IDMYNLZBTJJKQK-UHFFFAOYSA-N,PRLQJFSSCAIOOO-UHFFFAOYSA-N,VMRNXWXXUDWZEX-UHFFFAOYSA-N,ZXBAHZGKYRGBPG-UHFFFAOYSA-N
544	229.1	205.902	[307][M]+	[M+Na]+ 206.112	206.112	4.64905e+07	-1	-1	-1	-1	-1	CGJMAAGDQABEAL-HTQZYQBOSA-N
545	229.118	196.671	[540][M]+	[M+H+HCOOH]+ 182.103	182.103	-1	-1	-1	-1	2.61133e+06	-1	YHLKXYXFUCTURZ-MZUZGICHSA-N,CZGCZRKZCDYSBP-UHFFFAOYSA-N,BWGXNGORZPWYGZ-MZUZGICHSA-N,BTRFIVPVBRRXKJ-ZETCQYMHSA-N,RZXMLQNGLFUMLB-UHFFFAOYSA-N
546	229.133	235.424	[400][M]+		228.126	4.07261e+06	-1	-1	-1	-1	-1	KRVMLPUDAOWOGN-UHFFFAOYSA-N,KGQMQNPFMOBJCY-UHFFFAOYSA-N,CZUORGWXUVRUMV-UHFFFAOYSA-N,MVNPXYACAWOCTC-JBZHPUCOSA-N,RGXMIGRSOBLYSW-KJQCOJPZSA-N,NHSHMCBGMNXSIT-UHFFFAOYSA-N
547	229.154	195.374	[631][M]+	[M+H-HCOOH]+ 274.156 [M+H+HCOOH]+ 182.143	228.1469,274.1561,182.1431	23491356	4364846	-1	1.2756e+06	-1	-1	ZBPZAHHJROEFGA-LCYFTJDESA-N,DSLSWBIYQALLJM-UHFFFAOYSA-N,PWIAWDVLQXARBI-CIUDSAMLSA-N,JZECOIINDLDHBV-BBRMVZONSA-N,DMQOPCMQYIJMRB-UHFFFAOYSA-N,FJZBAGIMAUDSAO-MZPVMMEZSA-N,BYTVKDVESHEQOK-OUKQBFOZSA-N,GYHXBTRGSSVYKJ-YDFGWWAZSA-N,XKZQTPGPFAVCDK-HBWGMBCBSA-N,WYNOIGSLXBGTKO-UHFFFAOYSA-N,IULHIZXFLLILMS-IHPZYTAYSA-N
548	229.154	78.2589	[857][M]+		228.147	-1	-1	4.51886e+06	-1	-1	-1	ZBPZAHHJROEFGA-LCYFTJDESA-N,DSLSWBIYQALLJM-UHFFFAOYSA-N,PWIAWDVLQXARBI-CIUDSAMLSA-N,JZECOIINDLDHBV-BBRMVZONSA-N
549	229.169	276.516	[748][M]+		228.162	-1	-1	-1	2.50519e+06	-1	-1	-1
550	230.175	247.335	[28][M]+		229.167	9292889	-1	-1	-1	-1	-1	QLHULAHOXSSASE-UHFFFAOYSA-N
551	230.247	248.634	[29][M]+	88.05225 44.02739 44.02736 44.02738 44.02741 44.02738	317.292,235.3025,251.2764,273.2584,235.3024,273.2583,235.3177,273.2736,251.2765	64375268	39516112	36688748	42276412	52561228	37633280	AERBNCYCJBRYDG-KSZLIROESA-N,AERBNCYCJBRYDG-UHFFFAOYSA-N
552	231.043	74.5589	[309][M]+		230.036	-1	-1	-1	-1	1.97421e+06	-1	VGPYEHKOIGNJKV-UHFFFAOYSA-N,HSATYRFYDXEDDB-PVXSWLFQSA-N
553	231.084	63.7093	[894][M]+	[M+Na]+ 208.095	208.095	982579	-1	-1	-1	-1	-1	LFHHOHMIVKIHMG-UHFFFAOYSA-N
554	231.112	198.325	[90][M]+	30.01244 [M+H-HCOOH]+ 276.11 [M+H-HCOOH]+ 276.107	260.1196,276.1096,230.105,276.1069	15629342	-1	1.24408e+06	3.84516e+06	-1	-1	LSGOTAXPWMCUCK-VXGBXAGGSA-N,LSGOTAXPWMCUCK-RYUDHWBXSA-N,ZNFLWFXFHVQUPK-FZMZJTMJSA-N,LSGOTAXPWMCUCK-NWDGAFQWSA-N,PYQJYHACQOBZLF-WOPDTQHZSA-N,PYQJYHACQOBZLF-GRYCIOLGSA-N,PYQJYHACQOBZLF-QJPTWQEYSA-N,ZNFLWFXFHVQUPK-SMDDNHRTSA-N,VXNIFVLSWOZUNG-RISCZKNCSA-N,BAMJSSRCISLLPC-NDQFZYFBSA-N,JEKJKMJDASOZRW-GRYCIOLGSA-N,QSFBICASXGBTSB-UWVGGRQHSA-N,JEKJKMJDASOZRW-WOPDTQHZSA-N,KKIMDKMETPPURN-UHFFFAOYSA-N,JEKJKMJ…
555	231.133	149.506	[689][M]+		230.126	2.04283e+06	-1	-1	-1	-1	-1	ZMCJACRZITZSCB-UHFFFAOYSA-N,YLPOBZYUCWVVCB-UHFFFAOYSA-N,CAMCSBCRRUTMEK-OAHLLOKOSA-N,SIDZVYUQRUPESE-IYYOCNSZSA-N,ARXVQLVJQUHCDP-SECBINFHSA-N,OPHDICOAXLPQSX-UHFFFAOYSA-N,RQMFRIGGRLUCMK-UHFFFAOYSA-N,TYEKKGOLTVUTJI-OAHLLOKOSA-N,YUBXLDJKZOHDNI-UHFFFAOYSA-N,MZNZXYHSZFPYNI-YDFGWWAZSA-N,GRASXUWVZNVMSS-VCEDPINUSA-N
556	231.17	375.048	[332][M]+	[2M+H]+ 115.081	115.081	-1	-1	823485	-1	-1	-1	-1
557	231.17	197.741	[717][M]+	[M+H]+ 230.162	230.1622,230.1627	-1	2213939	-1	-1	-1	3.33327e+06	BCXBIONYYJCSDF-UHFFFAOYSA-N,MDSUKZSLOATHMH-UHFFFAOYSA-N,PNVLWFYAPWAQMU-UHFFFAOYSA-N,NKEXCFKOKFWDAA-XHNCKOQMSA-N,NKEXCFKOKFWDAA-CIUDSAMLSA-N,BCXBIONYYJCSDF-UHFFFAOYSA-N,MDSUKZSLOATHMH-UHFFFAOYSA-N,PNVLWFYAPWAQMU-UHFFFAOYSA-N,NKEXCFKOKFWDAA-XHNCKOQMSA-N,NKEXCFKOKFWDAA-CIUDSAMLSA-N
558	232.169	241.987	[835][M]+	[M+H-NH3]+ 248.196	231.1617,248.1957,231.1619,231.162	-1	21735716	-1	23282814	-1	11121389	YDIIDRWHPFMLGR-UHFFFAOYSA-N,NXNPGAAZKYDOPW-UHFFFAOYSA-N,YDIIDRWHPFMLGR-UHFFFAOYSA-N,NXNPGAAZKYDOPW-UHFFFAOYSA-N,YDIIDRWHPFMLGR-UHFFFAOYSA-N,NXNPGAAZKYDOPW-UHFFFAOYSA-N
559	232.169	256.003	[352][M]+		231.162	-1	16032520	-1	-1	-1	-1	YDIIDRWHPFMLGR-UHFFFAOYSA-N,NXNPGAAZKYDOPW-UHFFFAOYSA-N
560	233.074	199.169	[91][M]+	[M+K+HCOOH]+ 148.103	148.103	2.56733e+06	-1	-1	-1	-1	-1	-1
561	233.08	222.641	[37][M]+	16.03245 [M+K]+ 194.123	248.1053,194.1228	-1	-1	11503759	27345088	-1	-1	JSIQVRIXMINMTA-ZDLURKLDSA-N,GWNXFCYUJXASDX-ZDLURKLDSA-N,VJCNEDVMYQCMBK-SMDDNHRTSA-N,VJCNEDVMYQCMBK-FZMZJTMJSA-N,AWFFXPNAORYYFB-PCDDCEQKSA-N,OBLRTUOESOIUPD-UHFFFAOYSA-N,DPATWVFAIKWKPY-SSDOTTSWSA-N,XMBYWWHLSMXSPA-VNKDHWASSA-N,PIKQVDHHJWKTME-MWXCKUNPSA-N,ACFXHMLFZGREFW-JCESNKCLSA-N,JUWRYWAZYBSNCI-UHFFFAOYSA-N,FEBWDEBUAVAUDH-KTBCOEPBSA-N,QPLOCASDJXLMMD-VNKDHWASSA-N,KZLFRVFXQHOHPP-NWDGAFQWSA-N,RTPJTLA…
562	233.124	64.1247	[631][M]+	[M+K]+ 194.162	194.162	-1	-1	2245273	-1	-1	-1	-1
563	233.126	374.624	[274][M]+	16.0325	226.1684,232.1183	-1	-1	628326	567080	-1	-1	LSAMUAYPDHUBQD-RMKNXTFCSA-N,CCMDAWLYCNFDFN-UHFFFAOYSA-N,DRLFMBDRBRZALE-UHFFFAOYSA-N,ROBVIMPUHSLWNV-UHFFFAOYSA-N,WCRIKJOQMRFVPX-UHFFFAOYSA-N,DABYEOZXRSTEGL-NSHDSACASA-N
564	233.149	79.3913	[908][M]+	[M+H+HCOOH]+ 186.126 [M+H]+ 232.139 [M+H-HCOOH]+ 278.142	186.126,232.1391,278.142	2.73752e+06	-1	-1	-1	-1	-1	KBJCRTCKPJQWOP-CIUDSAMLSA-N,DRAPOCVWVCKZRC-CHIQAWFVSA-N,DLCTXXKSBPVAJA-VHSXEESVSA-N,ZIPAJLAJDLJIGY-UHFFFAOYSA-N,BGEHAKLYDDCRJH-UHFFFAOYSA-N,UBKAPFPNNLGJBH-UHFFFAOYSA-N,XLTJPTCOHHVWLA-HNACHXKJSA-N,FVRTVJNJLFCPHF-MRVPVSSYSA-N,RDEMBVWNDISGTG-WIGPCGMCSA-N,SHHVNLZCXWAKNG-PBKGFPTLSA-N,CVTYGALEXWGUJW-UHFFFAOYSA-N,KBJCRTCKPJQWOP-YIZRAAEISA-N,QHBZHVUGQROELI-SOFGYWHQSA-N,DZBLNYYGAKHAOJ-BNICOGTQSA-N,DZBLNYY…
565	233.164	243.661	[73][M]+		232.157	-1	-1	6272481	-1	-1	-1	PMCBDBWCQQBSRJ-UHFFFAOYSA-N,TXEIHNNJACYVDP-UHFFFAOYSA-N,GMDVGRCKPKMEFK-ZETCQYMHSA-N
566	233.201	252.381	[209][M]+		232.193	-1	-1	-1	33008334	-1	-1	-1
567	234.134	187.63	[477][M]+	[M+H]+ 233.133 18.01245 [M+H]+ 233.123 [M+K]+ 195.176 [M+Na]+ 211.138 [M+H-NH3]+ 250.146	233.1271,233.1332,193.1331,233.1234,195.1764,211.1379,250.1462	92329528	2.8044e+06	4.41754e+06	3.46848e+07	37894132	3.88206e+06	ZBILSSSEXRZGKS-UHFFFAOYSA-N,QYFSHTYKVAOVJM-UWVGGRQHSA-N
568	234.147	193.032	[542][M]+	[M+K]+ 195.176	195.176	-1	-1	-1	-1	551058	-1	-1
569	234.185	260.636	[88][M]+	[M+K]+ 195.216 [M+Na]+ 211.189 [M+H]+ 233.171	195.2156,211.1895,233.1714,233.1775	-1	860566720	22819734	-1	-1	-1	VUNOFAIHSALQQH-UHFFFAOYSA-N,RJKCKKDSSSRYCB-UHFFFAOYSA-N,JLICHNCFTLFZJN-UHFFFAOYSA-N,LAVOESILOACOFW-PEZBUJJGSA-N
570	234.185	31.6751	[403][M]+	[M+Na]+ 211.194	211.194	-1	-1	6695834	-1	-1	-1	VUNOFAIHSALQQH-UHFFFAOYSA-N
571	234.185	382.231	[947][M]+	[M+K]+ 195.218 [M+K]+ 195.218	233.1773,195.2182,195.2181	-1	8135112	1.30793e+06	802591	-1	-1	RJKCKKDSSSRYCB-UHFFFAOYSA-N,JLICHNCFTLFZJN-UHFFFAOYSA-N,LAVOESILOACOFW-PEZBUJJGSA-N
572	234.206	224.874	[566][M]+		233.198	-1	-1	-1	-1	8880769	-1	-1
573	235.096	288.084	[149][M]+	[M+K]+ 196.126	196.1256,234.0886	-1	-1	15268412	26675586	-1	-1	BCRRDBKZXSRMHL-SSDOTTSWSA-N,LGJCELWOOPXKFE-HSKKLARCSA-N,CIGSWLXZMSXAAE-ZCFIWIBFSA-N,OBCQCAJREYSTRK-UHFFFAOYSA-N,QLXPXJKPGGUTOR-YDFGWWAZSA-N,PXPDDNZJJKVTBG-UHFFFAOYSA-N,HPYUVJOUOVWPNC-LBPRGKRZSA-N,ODXUROYZJHIZHE-UHFFFAOYSA-N,YGZHVOWQEXZCOB-KCJUWKMLSA-N,SJWXOTQAVFEXNQ-UHFFFAOYSA-N,XJTTZELYOODEAA-UHFFFAOYSA-N,PTTDDDIGARBEKV-UHFFFAOYSA-N,CWLFWIXNLVDJJO-NSHDSACASA-N,CWLFWIXNLVDJJO-LLVKDONJSA-N,WTIBTFC…
574	235.096	218.441	[29][M]+	[M+H]+ 234.093 30.01242	234.0887,234.0934,218.1009	-1	-1	234751216	453649088	-1	34297940	BCRRDBKZXSRMHL-SSDOTTSWSA-N,LGJCELWOOPXKFE-HSKKLARCSA-N,CIGSWLXZMSXAAE-ZCFIWIBFSA-N,OBCQCAJREYSTRK-UHFFFAOYSA-N,QLXPXJKPGGUTOR-YDFGWWAZSA-N,PXPDDNZJJKVTBG-UHFFFAOYSA-N,HPYUVJOUOVWPNC-LBPRGKRZSA-N,ODXUROYZJHIZHE-UHFFFAOYSA-N,YGZHVOWQEXZCOB-KCJUWKMLSA-N,SJWXOTQAVFEXNQ-UHFFFAOYSA-N,XJTTZELYOODEAA-UHFFFAOYSA-N,PTTDDDIGARBEKV-UHFFFAOYSA-N,CWLFWIXNLVDJJO-NSHDSACASA-N,CWLFWIXNLVDJJO-LLVKDONJSA-N,WTIBTFC…
575	235.107	192.359	[632][M]+	[M+H]+ 234.101 [2M+H]+ 117.046 [M+Na]+ 212.117 [M+H]+ 234.096 [M+H-NH3]+ 251.126	234.0999,234.1011,117.0465,212.1169,234.0964,251.126	8189910	2289972	-1	1.53002e+06	1.87059e+06	-1	KVNPSKDDJARYKK-UHFFFAOYSA-N,MFUNIDMQFPXVGU-XVKPBYJWSA-N,QEILHZZUMSPTRX-KWQFWETISA-N,KVNPSKDDJARYKK-UHFFFAOYSA-N,MFUNIDMQFPXVGU-XVKPBYJWSA-N,QEILHZZUMSPTRX-KWQFWETISA-N,ZRIHAIZYIMGOAB-UHFFFAOYSA-N,RWCOTTLHDJWHRS-UHFFFAOYSA-N,AHCCSFZXRLQQHD-HNNXBMFYSA-N,XFQHUKCOVBABSG-UHFFFAOYSA-N,VAMFCHMEVQNLHP-UHFFFAOYSA-N,WIAREGARJIKKRJ-OIBJUYFYSA-N,WIAREGARJIKKRJ-GMSGAONNSA-N,KVNPSKDDJARYKK-UHFFFAOYSA-N,MFUNIDM…
576	235.107	162.203	[748][M]+	[M+K]+ 196.144	196.144,234.0999	4566560	1.38551e+06	-1	-1	-1	-1	IYNKPPZNZQQWKC-FNORWQNLSA-N,ADZMLQKJPQFTIS-TVRMLOFPSA-N,YPYMVGCVXHDWKK-UHFFFAOYSA-N,MVMDDTZDLWMWNW-UHFFFAOYSA-N,UDWRSXHCHSNSFR-UHFFFAOYSA-N,ADZMLQKJPQFTIS-AEZGRPFRSA-N,QLRVFFWGAYKLJF-UWVGGRQHSA-N,GMYNCKRSFMEXPG-UHFFFAOYSA-N,HQSBWLQFLLMPKC-BNFZFUHLSA-N,RFHKVLKBWQIQDY-JFEAUALZSA-N,FWXDEWYURMQUOL-PMXBNEBOSA-N,FWXDEWYURMQUOL-JWPKELMXSA-N,FWXDEWYURMQUOL-MQZVTSARSA-N,FWXDEWYURMQUOL-NKIGAPEHSA-N,FJEBEOY…
577	235.118	72.4194	[424][M]+	[M+H]+ 234.106 [M+Na+HCOOH]+ 166.132 [M+H]+ 234.111 [M+Na]+ 212.13 [M+H]+ 234.117 27.99243	234.1064,166.1322,234.111,212.1299,234.1172,224.1453	1.42242e+08	14585344	9135684	2880928	23295844	2.99755e+06	RHAXSHUQNIEUEY-UHFFFAOYSA-N,VFDJEJCELMPUBS-PTDYZRSTSA-N,VFDJEJCELMPUBS-CHDHTGKKSA-N,MSOHKYKACHEERC-UHFFFAOYSA-N,GVXCZAWBYHCYJS-SFLCEZBHSA-N,ATVUDEORTZJYHL-UHFFFAOYSA-N,LHDXOPVIYBILPG-CHWSQXEVSA-N,LQQYYLGWHXPFKQ-LZQZFOIKSA-N,NNFSMOMURYVYPN-MWAVDBDGSA-N,KLBYHSGDRHDUSA-OQPBUACISA-N,GEWDNTWNSAZUDX-KWKBKKAHSA-N,XUQIFDLHGYJREE-HLTZDAHQSA-N,HOMZLLIQOYSYNB-RDVLDQKLSA-N,LHDXOPVIYBILPG-QWHCGFSZSA-N,IUKKFAI…
578	235.118	381.342	[919][M]+	[M+Na]+ 212.123 18.01245	212.1228,97.0577	-1	1.82888e+06	1545455	-1	-1	-1	AHCCSFZXRLQQHD-HNNXBMFYSA-N,XFQHUKCOVBABSG-UHFFFAOYSA-N,VAMFCHMEVQNLHP-UHFFFAOYSA-N
579	235.118	128.846	[365][M]+	[M+K]+ 196.156	196.156	8225941	-1	-1	-1	-1	-1	-1
580	235.164	79.8355	[909][M]+	[M+H+HCOOH]+ 188.143 [M+H-H2O]+ 252.178 [M+H+HCOOH]+ 188.147	188.143,252.1782,188.1472	1.00338e+07	6.79383e+06	-1	-1	-1	-1	YJCJVMMDTBEITC-UHFFFAOYSA-N,FSFWUMOVZGOJDP-BFARCFIYSA-N,QOYJDVFOAJUXAR-ZYUZMQFOSA-N,RKROZYQLIWCOBD-GUBZILKMSA-N,NRWIMDSYLCLSTJ-AQHVTNBVSA-N,GHPVDCPCKSNJDR-UHFFFAOYSA-N,QQAVZEYXLCYOKO-UHFFFAOYSA-N,LMHJFKYQYDSOQO-UHFFFAOYSA-N,FYSSBMZUBSBFJL-SECBINFHSA-N,FYSSBMZUBSBFJL-VIFPVBQESA-N,UOQXHXSPGSKEGI-SECBINFHSA-N,UOQXHXSPGSKEGI-VIFPVBQESA-N,GHPVDCPCKSNJDR-VIFPVBQESA-N,FVYMNKYNSBBJCT-UHFFFAOYSA-N,BUAGALX…
581	235.169	389.316	[790][M]+	[M+Na]+ 212.18 [2M+K]+ 98.1025 [2M+Na]+ 106.083	212.1803,98.1025,106.0826	-1	2.21981e+06	-1	1.80632e+06	637372	-1	PVESYPDFVMTIBG-UHFFFAOYSA-N,FWCJVEHVQQNKBH-NWDGAFQWSA-N,UXLFQDAATOVVOK-UHFFFAOYSA-N,RLZULRFRISISCU-VXGBXAGGSA-N,TWLSFPVFHKAYFT-HJWRWDBZSA-N,GQVYBECSNBLQJV-VAWYXSNFSA-N,GMIPYROQJHDYBM-NSCUHMNNSA-N,PARCICAYFORNPH-UHFFFAOYSA-N,ZFFAZMVPWOZYHQ-VOTSOKGWSA-N,YWZKHUXXEKYLCD-UHFFFAOYSA-N,JVAKNQLSBYBCSZ-VAWYXSNFSA-N,DEBUFGLKBHVYMK-WAYWQWQTSA-N
582	235.169	240.985	[599][M]+		234.161	-1	-1	-1	40047228	-1	-1	QDTSSRCDTBHKAG-CMYMSZEASA-N,YEDYYAKSTVQMBN-GXTWGEPZSA-N,UMUMRNRVJNFLPT-SLEUVZQESA-N,QGDQQZUIBMCIHH-NXGPAIQASA-N,AJFPOVBARCSOLH-GZCFXPHUSA-N,XKOIZSBVTCBENR-UXJQQSFASA-N,NWPUHDAIOGMKFI-WUXMJOGZSA-N,FBSYQYBRVWGYEB-CABCVRRESA-N,PXEHDVGCVODKBI-VUKKCRPLSA-N,JNYRITJWRVKNCG-BLSOKALJSA-N,RPAMEABXKIBXSD-KQFRYOBMSA-N,NWPUHDAIOGMKFI-SDQBBNPISA-N,JVNVDDIKCOCXJF-UHFFFAOYSA-N,DMCWLSNRDNSZJO-RSQPEXBXSA-N,UVSPCYV…
583	235.169	271.589	[372][M]+	[M+Na]+ 212.176	234.1615,234.1613,212.1764	12427419	14869590	13422283	-1	-1	19048638	QDTSSRCDTBHKAG-CMYMSZEASA-N,YEDYYAKSTVQMBN-GXTWGEPZSA-N,UMUMRNRVJNFLPT-SLEUVZQESA-N,QGDQQZUIBMCIHH-NXGPAIQASA-N,AJFPOVBARCSOLH-GZCFXPHUSA-N,XKOIZSBVTCBENR-UXJQQSFASA-N,NWPUHDAIOGMKFI-WUXMJOGZSA-N,FBSYQYBRVWGYEB-CABCVRRESA-N,PXEHDVGCVODKBI-VUKKCRPLSA-N,JNYRITJWRVKNCG-BLSOKALJSA-N,RPAMEABXKIBXSD-KQFRYOBMSA-N,NWPUHDAIOGMKFI-SDQBBNPISA-N,JVNVDDIKCOCXJF-UHFFFAOYSA-N,DMCWLSNRDNSZJO-RSQPEXBXSA-N,UVSPCYV…
584	235.18	251.12	[192][M]+		234.172	-1	-1	-1	12807875	-1	-1	NNJVILVZKWQKPM-UHFFFAOYSA-N,VTIPIBIDDZPDAV-IFWUJCSASA-N
585	236.04	64.94	[326][M]+	[M+Na]+ 213.051 [M+K]+ 197.075	213.0512,197.075	-1	-1	-1	-1	431329	2.02809e+06	-1
586	236.079	58.8015	[121][M]+	[M+H-NH3]+ 252.094 [M+K]+ 197.116 [M+H]+ 235.076 [M+H-HCOOH]+ 281.086 [M+K]+ 197.116	252.0941,197.1157,235.076,281.0858,197.1159	-1	4519672	-1	14388958	5.8769e+06	50195504	NGIGVHXUCKGXDR-UHFFFAOYSA-N,CTRLABGOLIVAIY-UHFFFAOYSA-N,CXOFVDLJLONNDW-UHFFFAOYSA-N,ZRWWEEVEIOGMMT-UHFFFAOYSA-N,VPZIYMMSJFWLSP-UHFFFAOYSA-N,VZKCBJBVWNWDOE-UHFFFAOYSA-N,MVWHKEGFSBSUSY-UHFFFAOYSA-N,OWDLFBLNMPCXSD-UHFFFAOYSA-N,BZNDWPRGXNILMS-VQHVLOKHSA-N,LEKZUYHQMFKATF-LURJTMIESA-N,BGIAKTACAGZXJN-UHFFFAOYSA-N
587	236.175	215.177	[57][M]+	[M+Na]+ 213.191	235.1678,213.1907,235.1679	7312432	-1	-1	4.22173e+06	5.85396e+06	-1	REQCZEXYDRLIBE-UHFFFAOYSA-N,REQCZEXYDRLIBE-UHFFFAOYSA-N
588	237.086	91.5582	[617][M]+	42.0124	211.095	3.7642e+06	-1	-1	-1	-1	-1	WREGKURFCTUGRC-POYBYMJQSA-N
589	237.123	206.744	[708][M]+	[M+K]+ 198.164 [M+H-NH3]+ 253.151 [M+H+HCOOH]+ 190.112 [M+K]+ 198.164 [M+H-NH3]+ 253.151	198.1638,253.151,190.1117,198.1639,253.1511	-1	-1	-1	1.79822e+06	3125332	-1	UBMFFGFEUOLSRP-LLVKDONJSA-N,ORWDJDTZZDDVQQ-UHFFFAOYSA-N,HORZJHMTLLMPDU-UHFFFAOYSA-N,WGPCZPLRVAWXPW-UHFFFAOYSA-N,AZBHSLUQWMFDHU-ZRUFSTJUSA-N,WSPUQWIFSUZMQU-QCNOEVLYSA-N,PAWGRNGPMLVJQH-ZHACJKMWSA-N,GCORITRBZMICMI-CMDGGOBGSA-N,ZCEUIRJAEQQMMA-VOTSOKGWSA-N,MZNHSVOKYCWLPQ-AATRIKPKSA-N,FKLSONDBCYHMOQ-ONEGZZNKSA-N,GZZPOFFXKUVNSW-UHFFFAOYSA-N,AZCVFLMXESYPIR-IHWYPQMZSA-N,ZCEUIRJAEQQMMA-SREVYHEPSA-N,MZNHSVO…
590	237.134	74.1792	[442][M]+		236.127	1.68665e+06	-1	-1	-1	-1	-1	-1
591	237.138	270.966	[293][M]+		236.131	-1	-1	-1	-1	6.59784e+06	-1	MVCNPXUMKZNDRO-OAHLLOKOSA-N
592	237.157	301.906	[62][M]+	[M+H]+ 236.145	236.145	-1	-1	-1	-1	9331382	-1	QDXTYHGLUXVBDR-ZVBWPKDRSA-N,QJDOLYBYQQTQAW-BXUZGUMPSA-N,ADPJPBKATZDANX-RFXMVYNHSA-N,JCMJPNFASWCMBZ-CDCRFNPESA-N,LYDASAJHAHFJTL-VQHVLOKHSA-N,PTXOZTNDVQYKHC-VOTSOKGWSA-N,ABJNPCNYMQEGPD-TYZAEGSRSA-N,QJDOLYBYQQTQAW-FZMZJTMJSA-N,PRNLRGRQFCJOFS-UHFFFAOYSA-N,QSSKWTDLXGNHNM-GRLWGSQLSA-N,UJQRUUVYINUIKL-QMPJVZAXSA-N,GFYHPKUYDFUKNL-MBNYWOFBSA-N,ABJNPCNYMQEGPD-BZRINJCVSA-N,LEOSHPKVZGISFK-BQYQJAHWSA-N,PKKKBFD…
593	237.157	370.077	[480][M]+	[M+H-HCOOH]+ 282.163 [M+H-HCOOH]+ 282.165	236.1495,282.1628,282.1645	-1	9201719	9.42813e+06	9486011	-1	-1	PTVWPYVOOKLBCG-UHFFFAOYSA-N,MFDFERRIHVXMIY-UHFFFAOYSA-N,UBNNPLDHPRBMNV-UHFFFAOYSA-N,CYHZQRBITGKZIX-DTWKUNHWSA-N,CYHZQRBITGKZIX-IUCAKERBSA-N,DZWYYNFJNGGDEG-IYORNCFKSA-N,AIYMNSKXLDSRNB-XIRDDKMYSA-N,AIYMNSKXLDSRNB-XIRDDKMYSA-N
594	237.157	332.57	[174][M]+		236.1495,236.1494,472.2993	-1	-1	-1	11078992	13369568	22733574	PTVWPYVOOKLBCG-UHFFFAOYSA-N,MFDFERRIHVXMIY-UHFFFAOYSA-N,UBNNPLDHPRBMNV-UHFFFAOYSA-N,PTVWPYVOOKLBCG-UHFFFAOYSA-N,MFDFERRIHVXMIY-UHFFFAOYSA-N,UBNNPLDHPRBMNV-UHFFFAOYSA-N,SYOULUNKPBFPTF-GFTAOQHMSA-N,YRZQCIDLWXTCTJ-GHRAFVERSA-N,UEXFAQDUVJPKAX-GFTAOQHMSA-N
595	237.159	210.427	[682][M]+	[M+Na]+ 214.17	214.17	-1	-1	4.54848e+06	-1	-1	-1	-1
596	237.159	239.736	[401][M]+		236.152	2.36465e+06	-1	-1	-1	-1	-1	PTVWPYVOOKLBCG-UHFFFAOYSA-N,MFDFERRIHVXMIY-UHFFFAOYSA-N,UBNNPLDHPRBMNV-UHFFFAOYSA-N
597	237.184	234.644	[353][M]+		236.177	-1	-1	-1	14090243	-1	-1	KLDSZMWMGCWFKH-GIEZYDSUSA-N,PPGUUDJMTMGALC-UHFFFAOYSA-N,JGCCDDVUHIIPOV-UHFFFAOYSA-N,XSJRCXSSXUHOHN-SLEUVZQESA-N,SZKPCSUWTGDNTP-NMFUWQPSSA-N,XZKNRQNOZWYUMT-UKTARXLSSA-N,JKWAVUHQXGRTII-FCKCIMNISA-N,JFZZTCKYMWJCGK-XQLPTFJDSA-N,PXOZBWDPKXNHFQ-FDEJFUCISA-N,IAEABCWVVYXBSR-ZAQNNHEOSA-N,ABIJNHHCJOSVIF-DBWOOVFOSA-N,KOEIHUNMBSXMQT-XPABHHOTSA-N,UQUIQVFHSGQDRL-JUFZMCDQSA-N,DMCMOBXHHMUOPV-UQOMUDLDSA-N,RUUOBEG…
598	238.07	81.7211	[548][M]+	[M+K]+ 199.106	199.107	-1	1.90571e+06	-1	-1	-1	-1	-1
599	238.077	59.7471	[726][M]+	[M+Na]+ 215.088	215.0883,237.0698	2.02775e+06	-1	-1	-1	-1	3.46716e+06	MZAGXDHQGXUDDX-MXRGZUMGSA-N
600	238.116	207.627	[705][M]+		237.108	-1	-1	-1	1.9758e+06	-1	-1	-1
601	238.143	33.7347	[703][M]+	[M+K]+ 199.177	199.177	2.88096e+06	-1	-1	-1	-1	-1	-1
602	238.143	290.608	[150][M]+	[M+Na]+ 215.157 [M+H-H2O]+ 255.148	215.157,255.148	-1	-1	23255220	-1	-1	30451474	IKYICRRUVNIHPP-UHFFFAOYSA-N,QHDPHOFJMMOQEF-XHVZSJERSA-N
603	238.143	49.8437	[927][M]+	[M+K]+ 199.174	199.174	1.12837e+06	-1	-1	-1	-1	-1	-1
604	238.143	227.697	[255][M]+	[M+Na]+ 215.15 [M+H]+ 237.132 [M+H]+ 237.138 [M+H]+ 237.138	215.1495,237.1319,237.1381,237.1384	-1	-1	246758752	61116028	-1	148218288	VZRKEAFHFMSHCD-UHFFFAOYSA-N,YWPHCCPCQOJSGZ-UHFFFAOYSA-N,DIGHFXIWRPMGSA-NSHDSACASA-N,KJNYYUAWYKCJQS-BZWSEGBZSA-N,YWPHCCPCQOJSGZ-UHFFFAOYSA-N,DIGHFXIWRPMGSA-NSHDSACASA-N,KJNYYUAWYKCJQS-BZWSEGBZSA-N,YWPHCCPCQOJSGZ-UHFFFAOYSA-N,DIGHFXIWRPMGSA-NSHDSACASA-N,KJNYYUAWYKCJQS-BZWSEGBZSA-N
605	238.154	104.879	[784][M]+		237.147	-1	-1	-1	-1	709484	-1	-1
606	239.063	78.5223	[425][M]+	[M+H]+ 238.056	238.0558,238.0561	1.98257e+06	-1	1.14335e+06	-1	-1	-1	QVGVWLHVMVQIQI-UHFFFAOYSA-N,CGFNTQLZINKEQB-RKDXNWHRSA-N,QVGVWLHVMVQIQI-UHFFFAOYSA-N,CGFNTQLZINKEQB-RKDXNWHRSA-N
607	239.078	218.119	[58][M]+	[M+Na]+ 216.088	216.088	15416594	-1	-1	-1	-1	-1	QFYZFYDOEJZMDX-UHFFFAOYSA-N,PELLYAWYWQZSJV-UHFFFAOYSA-N,ZQVMDACWBLUMQX-UHFFFAOYSA-N,SDLNCVBYFYLESJ-UHFFFAOYSA-N,QYDMJTFKQVPEHJ-UHFFFAOYSA-N,MXBNEEHQIDLPLQ-UHFFFAOYSA-N,UNJAMRZBUKMENP-UHFFFAOYSA-N,SMGIRSIOLTXPPH-UHFFFAOYSA-N,ZJFPTXMXZZTODX-SCPMJEMWSA-N
608	239.136	60.1736	[730][M]+	[M+Na]+ 216.145 [M+H]+ 238.134 [M+H-NH3]+ 255.148 [M+K]+ 200.17	216.1451,238.1345,255.1481,200.1698,238.1286	672949	-1	-1	2.49053e+06	877670	-1	KRNYOVHEKOBTEF-UHFFFAOYSA-N,STZRYOCJRPONFG-WQAKAUOBSA-N,SIXHCCPAJIVTOY-UITAMQMPSA-N,KWGYXNAQPYHRSW-UHFFFAOYSA-N,RAMSDQYHWMJSAO-SNVBAGLBSA-N,IKYICRRUVNIHPP-UHFFFAOYSA-N,QHDPHOFJMMOQEF-XHVZSJERSA-N,SIXHCCPAJIVTOY-UITAMQMPSA-N,KWGYXNAQPYHRSW-UHFFFAOYSA-N,RAMSDQYHWMJSAO-SNVBAGLBSA-N
609	239.138	210.847	[683][M]+	44.0274	211.123	-1	-1	2.17237e+06	-1	-1	-1	JWZZKOKVBUJMES-UHFFFAOYSA-N,RHCSKNNOAZULRK-UHFFFAOYSA-N,WJAJPNHVVFWKKL-UHFFFAOYSA-N,LMOINURANNBYCM-UHFFFAOYSA-N
610	239.139	185.372	[870][M]+	[M+Na]+ 216.15	216.15	-1	2317411	-1	-1	-1	-1	WQIFRGNDJXGCFI-YTXTXJHMSA-N,KRNYOVHEKOBTEF-UHFFFAOYSA-N,STZRYOCJRPONFG-WQAKAUOBSA-N,CVIXDDABZMVCMV-SNPRPXQTSA-N,AGMIVVAYCIYLIV-OAHLLOKOSA-N,SVNPNOPENVFTBB-ZYHUDNBSSA-N,DIPYJSWOBDKTRL-UHFFFAOYSA-N,JZRJXZHBHSDLDS-ZDUSSCGKSA-N
611	239.163	36.9284	[806][M]+		238.156	-1	-1	-1	995305	-1	-1	LQZXAHKUYJVAAR-UHFFFAOYSA-N,KUWMUXMJJXXEDL-SOFGYWHQSA-N,XJNVZUVIGOZMFT-VQHVLOKHSA-N,YUHUSHVXKVKLRF-VLJOUNFMSA-N,LVQJNKFFJNUFNY-RRNNCXACSA-N,VYBWIBBYFKHVOS-ZBWZXZMXSA-N,HBWFPUIBEDBVSO-FHMLZERMSA-N,SXBHCRUSJVFMFD-RFHZTLPTSA-N,IIQIFLGVPCPTRP-ARJAWSKDSA-N,LKWOQLJTZSWEKE-YHSMRFHHSA-N,UZOXUKLWMRPYCQ-HIGNJNIISA-N,LVQJNKFFJNUFNY-WGPFEIJOSA-N,YFHSCNMWYNQDGC-UHFFFAOYSA-N,CWVDWOPGUAUQDD-UHFFFAOYSA-N,OBUAVYZ…
612	239.236	389.494	[795][M]+	[M+H-NH3]+ 255.257 [M+H-H2O]+ 256.241	255.257,256.241,238.229	-1	-1	637996	444042	-1	-1	ZONJATNKKGGVSU-UHFFFAOYSA-N,IPCSVZSSVZVIGE-UHFFFAOYSA-N,OGGUSDOXMVVCIX-UHFFFAOYSA-N,MMKRHZKQPFCLLS-UHFFFAOYSA-N,FUYCAQNCWDAOLQ-UHFFFAOYSA-N,GZYWCKOFFXOPCO-UHFFFAOYSA-N,HLHAXDABLHWXIR-UHFFFAOYSA-N,WPAIKZNPOIBQQC-UHFFFAOYSA-N,PWLJNEGUWOGTSF-UHFFFAOYSA-N,BKBDVQVDRVGXKT-UHFFFAOYSA-N,LUAPUTBPWOADRW-FPLPWBNLSA-N,TZULEJOZHXBTJE-KTKRTIGZSA-N,KMDGPWVIQNTLJC-CLFYSBASSA-N,ZWKXKRLJDGYHHX-PLNGDYQASA-N,VNPSPGB…
613	240.112	208.004	[308][M]+	[M+H-H2O]+ 257.123	257.123	10705851	-1	-1	-1	-1	-1	NOWKIWQXOOQBSG-CMDGGOBGSA-N,MSKRLHVJEKWHJI-CMDGGOBGSA-N
614	240.159	86.8171	[622][M]+		239.151	-1	-1	-1	-1	4.08022e+06	-1	NDAUXUAQIAJITI-UHFFFAOYSA-N,HUYWAWARQUIQLE-UHFFFAOYSA-N,NDAUXUAQIAJITI-LBPRGKRZSA-N
615	240.159	33.7347	[704][M]+	[M+Na]+ 217.17 [M+H-H2O]+ 257.169 [M+Na]+ 217.174	217.1703,239.1514,257.1691,217.1737	36074980	7.40287e+06	-1	-1	6566936	-1	NDAUXUAQIAJITI-UHFFFAOYSA-N,HUYWAWARQUIQLE-UHFFFAOYSA-N,NDAUXUAQIAJITI-LBPRGKRZSA-N
616	240.159	296.942	[1][M]+	[M+H]+ 239.152 [M+H]+ 239.153	239.1523,239.1515,239.1531	-1	-1	117746936	96007488	-1	289891264	NDAUXUAQIAJITI-UHFFFAOYSA-N,HUYWAWARQUIQLE-UHFFFAOYSA-N,NDAUXUAQIAJITI-LBPRGKRZSA-N,NDAUXUAQIAJITI-UHFFFAOYSA-N,HUYWAWARQUIQLE-UHFFFAOYSA-N,NDAUXUAQIAJITI-LBPRGKRZSA-N,NDAUXUAQIAJITI-UHFFFAOYSA-N,HUYWAWARQUIQLE-UHFFFAOYSA-N,NDAUXUAQIAJITI-LBPRGKRZSA-N
617	240.159	222.334	[457][M]+	[M+H]+ 239.152 [M+H]+ 239.154 [M+H]+ 239.152 [M+H]+ 239.154	239.1519,239.1539,239.152	118722416	-1	1981319168	1019635200	-1	1737181384	NDAUXUAQIAJITI-UHFFFAOYSA-N,HUYWAWARQUIQLE-UHFFFAOYSA-N,NDAUXUAQIAJITI-LBPRGKRZSA-N,NDAUXUAQIAJITI-UHFFFAOYSA-N,HUYWAWARQUIQLE-UHFFFAOYSA-N,NDAUXUAQIAJITI-LBPRGKRZSA-N,NDAUXUAQIAJITI-UHFFFAOYSA-N,HUYWAWARQUIQLE-UHFFFAOYSA-N,NDAUXUAQIAJITI-LBPRGKRZSA-N
618	241.061	71.092	[443][M]+	26.0175	244.087	3.97374e+06	-1	-1	-1	-1	-1	YBJHBAHKTGYVGT-ZKWXMUAHSA-N,YBJHBAHKTGYVGT-UHFFFAOYSA-N,GTVMGUBGOSWMOJ-SNVBAGLBSA-N,NCZRNQKQWDIBGG-UBJYMUIPSA-N,KSNGZQWONODVBX-NSHDSACASA-N,DIKSXFGBISXWOX-LBPRGKRZSA-N,XTPMTFLWJNEQHQ-UHFFFAOYSA-N
619	241.154	85.0693	[931][M]+		240.1467,240.1469	4.07037e+06	-1	1.58867e+06	-1	-1	-1	QTTAJMQGQJRLDK-UHFFFAOYSA-N,IGUOFJDAFYIRET-LPEHRKFASA-N,QTTAJMQGQJRLDK-UHFFFAOYSA-N,IGUOFJDAFYIRET-LPEHRKFASA-N
620	241.162	50.8332	[916][M]+	[2M+Na]+ 109.085	109.085	2.72857e+06	-1	-1	-1	-1	-1	-1
621	241.179	240.302	[548][M]+		240.172	-1	-1	10284958	-1	-1	-1	MQWNXLZVXAQZES-NWDGAFQWSA-N,RPNVRNPUCWFLOZ-CHIMOYNISA-N,UYQOFPNMJKJWGM-DTMVNFKNSA-N,URAJSOLJUHSVKY-VVRUXRSYSA-N,LPDQFFNVQREPBA-YWPUVAFDSA-N,MQWNXLZVXAQZES-RYUDHWBXSA-N,ASCLICZKBLRYKI-MMQHEFTJSA-N,LFSDIJOJOMGZFF-ARHAKPMWSA-N,WPGZVCKWXQHYGF-ONEGZZNKSA-N,WPGZVCKWXQHYGF-ARJAWSKDSA-N,MQWNXLZVXAQZES-VXGBXAGGSA-N
622	242.099	163.306	[911][M]+	[M+Na]+ 219.11	219.11	-1	2.62117e+06	-1	-1	-1	-1	GHOKWGTUZJEAQD-ZETCQYMHSA-N,UZKQTCBAMSWPJD-UHFFFAOYSA-N,UZKQTCBAMSWPJD-UQCOIBPSSA-N,UZKQTCBAMSWPJD-FARCUNLSSA-N,GHOKWGTUZJEAQD-UHFFFAOYSA-N
623	242.138	233.875	[274][M]+	[M+K]+ 203.182	203.183	-1	3.6669e+06	-1	-1	-1	-1	-1
624	242.149	197.486	[92][M]+	[M+H-H2O]+ 259.156 [M+H-H2O]+ 259.147 [M+H-NH3]+ 258.161 [M+H]+ 241.142 [M+K]+ 203.188	259.1556,259.1474,258.161,241.1418,203.1883	29486940	-1	2.95304e+06	3347588	3.57603e+06	28455358	AQHHHDLHHXJYJD-UHFFFAOYSA-N,IOCIZGGXXCGMCP-UHFFFAOYSA-N,CEIUIHOQDSVZJQ-UHFFFAOYSA-N,ICTVCUOZYWNYHM-UHFFFAOYSA-N,VMBBTKBMFHKNCM-UHFFFAOYSA-N,BPISPUIKHXBPSU-CDJQDVQCSA-N,RNCKUIWKSTYLRP-HNJDCKIISA-N,PSXMSFFZXPEIJP-KLCVJRGZSA-N,OLUQMFYBNOJBQQ-UVTDQMKNSA-N,NZSGEQZZLDDGIV-UHFFFAOYSA-N,WZFDNGAENBEYMA-GXSJLCMTSA-N
625	242.185	60.9625	[122][M]+		241.178	-1	2.33865e+06	-1	-1	-1	-1	-1
626	242.186	185.442	[500][M]+	[M+H+HCOOH]+ 195.176	241.1784,241.1785,195.1764	9882545	13208551	-1	-1	1.1741e+06	-1	-1
627	242.247	288.535	[161][M]+		241.2399,241.2398	5369363	-1	3.1895e+06	-1	5.41876e+06	-1	RMTOFKWPCZJSGD-UHFFFAOYSA-N,ZMLQVXILYPDTDA-UHFFFAOYSA-N,RMTOFKWPCZJSGD-UHFFFAOYSA-N,ZMLQVXILYPDTDA-UHFFFAOYSA-N
628	243.087	222.754	[458][M]+		242.0799,242.0798	29036790	20348430	-1	-1	36256912	6637469	ZJTJUVIJVLLGSP-UHFFFAOYSA-N,HKZCFYIVMLZKKX-CGBCWQHISA-N,DAMFGEJLZPWDOH-UHFFFAOYSA-N,MDZROSJVVHMKCB-VHSKBXSJSA-N,FUTKBYODICXHRE-QMMMGPOBSA-N,YRHWCZIEBATYGC-ZLNHGNLKSA-N,MDZROSJVVHMKCB-IHPZTQSASA-N,CJCSOOAROHQPTG-RGJNTOLQSA-N,NDWZCKPIOWDQOR-TXFFKRDHSA-N,ZJTJUVIJVLLGSP-UHFFFAOYSA-N,HKZCFYIVMLZKKX-CGBCWQHISA-N,DAMFGEJLZPWDOH-UHFFFAOYSA-N,MDZROSJVVHMKCB-VHSKBXSJSA-N,FUTKBYODICXHRE-QMMMGPOBSA-N,YRHWCZI…
629	243.112	382.42	[288][M]+	[M+K+HCOOH]+ 158.142	158.142	-1	-1	656499	-1	-1	-1	YGJHZCLPZAZIHH-UHFFFAOYSA-N
630	243.112	32.9668	[404][M]+		242.105	-1	-1	916389	-1	-1	-1	XLFWDASMENKTKL-UHFFFAOYSA-N,KBPUGNXNHVLBIY-NSHDSACASA-N,KRBMQYPTDYSENE-UHFFFAOYSA-N,IMZVEWFESRNTEX-GFCCVEGCSA-N
631	243.112	214.756	[38][M]+	[M+H]+ 242.106	242.106	47209804	-1	-1	-1	-1	-1	XLFWDASMENKTKL-UHFFFAOYSA-N,KBPUGNXNHVLBIY-NSHDSACASA-N,KRBMQYPTDYSENE-UHFFFAOYSA-N,IMZVEWFESRNTEX-GFCCVEGCSA-N
632	243.133	210.619	[244][M]+	[2M+H]+ 121.058 [M+H]+ 242.121	121.0583,242.1213	-1	10803318	-1	-1	-1	-1	-1
633	243.133	179.823	[584][M]+	[M+H]+ 242.134	242.134	5.46494e+06	-1	-1	-1	-1	-1	DJCNUNUWHBAFMB-UHFFFAOYSA-N,LRVNQSHIYQCWRP-UHFFFAOYSA-N,QMYWKFZKRYCUMA-UHFFFAOYSA-N,VSZUGNOVOOTAQU-INIZCTEOSA-N
634	244.201	370.834	[530][M]+	18.0125	243.1941,271.1861	4335895	4.82187e+06	4516225	4547872	4.90909e+06	-1	-1
635	244.201	189.524	[882][M]+		243.194	-1	-1	968977	-1	-1	-1	-1
636	244.263	252.381	[210][M]+	27.9924	271.252	-1	-1	-1	5.84591e+06	-1	-1	XELWBYCKQCNAGY-UHFFFAOYSA-N,XELWBYCKQCNAGY-HNNXBMFYSA-N,BTUSGZZCQZACPT-YYZTVXDQSA-N,XELWBYCKQCNAGY-OAHLLOKOSA-N
637	245.095	89.3898	[618][M]+	[M+K]+ 206.13 [M+Na]+ 222.109 18.01246	206.13,222.1094,244.092,224.1453	6.25465e+06	-1	-1	-1	1.89273e+06	15551018	HEFNNWSXXWATRW-JTQLQIEISA-N,IBVFUNAQXWFZQB-UHFFFAOYSA-N,NRPDUWHDIVSXDI-BJMVGYQFSA-N,XPMYTBIJWHMOIJ-CYBMUJFWSA-N,GGGCQMJCBODCQF-UHFFFAOYSA-N,DTLKTHCXEMHTIQ-JQRIKDBKSA-N,BRIFLTZNTKNQAE-CAZBBBLRSA-N,ZZRIFTCWAGMQHH-QCKRLIEVSA-N,APIXJSLKIYYUKG-UHFFFAOYSA-N,YBJHBAHKTGYVGT-ZKWXMUAHSA-N,MXSGIVAJXIIMDJ-UHFFFAOYSA-N,YBJHBAHKTGYVGT-UHFFFAOYSA-N,MDFIHAYHEBXNCC-UHFFFAOYSA-N,DFYGVGBRRIMUSH-UHFFFAOYSA-N,OUTLGHA…
638	245.095	141.147	[699][M]+	[M+H]+ 244.087	244.087	1.15713e+07	-1	-1	-1	-1	-1	YBJHBAHKTGYVGT-ZKWXMUAHSA-N,YBJHBAHKTGYVGT-UHFFFAOYSA-N,GTVMGUBGOSWMOJ-SNVBAGLBSA-N,NCZRNQKQWDIBGG-UBJYMUIPSA-N,KSNGZQWONODVBX-NSHDSACASA-N,DIKSXFGBISXWOX-LBPRGKRZSA-N,XTPMTFLWJNEQHQ-UHFFFAOYSA-N
639	245.095	113.126	[465][M]+		244.0876,244.0896	11344159	-1	-1	-1	1.59844e+06	-1	YBJHBAHKTGYVGT-ZKWXMUAHSA-N,YBJHBAHKTGYVGT-UHFFFAOYSA-N,GTVMGUBGOSWMOJ-SNVBAGLBSA-N,NCZRNQKQWDIBGG-UBJYMUIPSA-N,KSNGZQWONODVBX-NSHDSACASA-N,DIKSXFGBISXWOX-LBPRGKRZSA-N,XTPMTFLWJNEQHQ-UHFFFAOYSA-N,YBJHBAHKTGYVGT-ZKWXMUAHSA-N,YBJHBAHKTGYVGT-UHFFFAOYSA-N,GTVMGUBGOSWMOJ-SNVBAGLBSA-N,NCZRNQKQWDIBGG-UBJYMUIPSA-N,KSNGZQWONODVBX-NSHDSACASA-N,DIKSXFGBISXWOX-LBPRGKRZSA-N,XTPMTFLWJNEQHQ-UHFFFAOYSA-N
640	245.099	369.44	[335][M]+	[2M+K]+ 103.065	103.065	-1	-1	2.25455e+06	-1	-1	-1	FUOOLUPWFVMBKG-UHFFFAOYSA-N,QCHPKSFMDHPSNR-UHFFFAOYSA-N,QWCKQJZIFLGMSD-VKHMYHEASA-N,FFDGPVCHZBVARC-UHFFFAOYSA-N,QWCKQJZIFLGMSD-GSVOUGTGSA-N,QWCKQJZIFLGMSD-UHFFFAOYSA-N,BTCSSZJGUNDROE-UHFFFAOYSA-N
641	245.115	217.418	[200][M]+		244.108	-1	-1	-1	-1	3.78759e+06	-1	JDGVJUPTGNCOQZ-AWEZNQCLSA-N,MBRLOUHOWLUMFF-UHFFFAOYSA-N,ZPLMTMIKIAMSBW-QVEKHBHLSA-N,LWCKQMHMTSRRAA-VVOKDJNJSA-N,LWCKQMHMTSRRAA-QGQQYVBWSA-N,RSZDAYHEZSRVHS-UHFFFAOYSA-N,XQHROGLHTXIFIR-UHFFFAOYSA-N,MCACKYTWGZKQCS-UHFFFAOYSA-N,JHGIQUYJFHGGCR-CABCVRRESA-N,ZBCPVHBHAIZOPO-UHFFFAOYSA-N,XDFBDNHBCVBCQX-UHFFFAOYSA-N,LQWRIKCEOOIFSI-UHFFFAOYSA-N,QCOUCGXKBLJMEO-UHFFFAOYSA-N,PKEYQFBXSBAZRB-UHFFFAOYSA-N,VUAIYBI…
642	245.117	241.142	[549][M]+	18.0125	244.1094,240.1415	-1	-1	9298462	12189842	-1	-1	JDGVJUPTGNCOQZ-AWEZNQCLSA-N,MBRLOUHOWLUMFF-UHFFFAOYSA-N,ZPLMTMIKIAMSBW-QVEKHBHLSA-N,LWCKQMHMTSRRAA-VVOKDJNJSA-N,LWCKQMHMTSRRAA-QGQQYVBWSA-N,RSZDAYHEZSRVHS-UHFFFAOYSA-N,XQHROGLHTXIFIR-UHFFFAOYSA-N,MCACKYTWGZKQCS-UHFFFAOYSA-N,JHGIQUYJFHGGCR-CABCVRRESA-N,ZBCPVHBHAIZOPO-UHFFFAOYSA-N,XDFBDNHBCVBCQX-UHFFFAOYSA-N,LQWRIKCEOOIFSI-UHFFFAOYSA-N,QCOUCGXKBLJMEO-UHFFFAOYSA-N,PKEYQFBXSBAZRB-UHFFFAOYSA-N,VUAIYBI…
643	245.128	33.9192	[774][M]+	15.99246 [M+K+HCOOH]+ 160.152 [2M+H]+ 122.059	130.0533,160.1524,244.1203,244.1205,122.0589	-1	41854376	17731824	11155234	10513199	4200717	NPUKDXXFDDZOKR-LLVKDONJSA-N,JRBJSXQPQWSCCF-UHFFFAOYSA-N,ULQQQQMOGBDJEB-PHVGEZJSSA-N,QZBUWPVZSXDWSB-VXGBXAGGSA-N,VEVOJILUBGTUNQ-UHFFFAOYSA-N,NUXHSAAEUDFPJT-UHFFFAOYSA-N,OVNQNQOVBVQZCE-UHFFFAOYSA-N,NPUKDXXFDDZOKR-LLVKDONJSA-N,JRBJSXQPQWSCCF-UHFFFAOYSA-N,ULQQQQMOGBDJEB-PHVGEZJSSA-N,QZBUWPVZSXDWSB-VXGBXAGGSA-N,VEVOJILUBGTUNQ-UHFFFAOYSA-N,NUXHSAAEUDFPJT-UHFFFAOYSA-N,OVNQNQOVBVQZCE-UHFFFAOYSA-N,UNXHWFM…
644	245.128	49.0397	[614][M]+		244.12	-1	30656486	-1	-1	-1	-1	NPUKDXXFDDZOKR-LLVKDONJSA-N,JRBJSXQPQWSCCF-UHFFFAOYSA-N,ULQQQQMOGBDJEB-PHVGEZJSSA-N,QZBUWPVZSXDWSB-VXGBXAGGSA-N,VEVOJILUBGTUNQ-UHFFFAOYSA-N,NUXHSAAEUDFPJT-UHFFFAOYSA-N,OVNQNQOVBVQZCE-UHFFFAOYSA-N
645	245.128	283.437	[674][M]+		244.12	-1	24369998	-1	-1	-1	-1	NPUKDXXFDDZOKR-LLVKDONJSA-N,JRBJSXQPQWSCCF-UHFFFAOYSA-N,ULQQQQMOGBDJEB-PHVGEZJSSA-N,QZBUWPVZSXDWSB-VXGBXAGGSA-N,VEVOJILUBGTUNQ-UHFFFAOYSA-N,NUXHSAAEUDFPJT-UHFFFAOYSA-N,OVNQNQOVBVQZCE-UHFFFAOYSA-N
646	245.128	216.859	[59][M]+	[M+H]+ 244.126 [M+H]+ 244.117 [M+Na]+ 222.142 [2M+Na]+ 111.07 [M+Na]+ 222.139 [M+Na]+ 222.141	244.1257,244.1171,222.1417,111.0701,222.1394,222.141,244.1206	1110838272	219205936	57755564	40773892	226908592	3.45952e+07	NPUKDXXFDDZOKR-LLVKDONJSA-N,JRBJSXQPQWSCCF-UHFFFAOYSA-N,ULQQQQMOGBDJEB-PHVGEZJSSA-N,QZBUWPVZSXDWSB-VXGBXAGGSA-N,VEVOJILUBGTUNQ-UHFFFAOYSA-N,NUXHSAAEUDFPJT-UHFFFAOYSA-N,OVNQNQOVBVQZCE-UHFFFAOYSA-N,NPUKDXXFDDZOKR-LLVKDONJSA-N,JRBJSXQPQWSCCF-UHFFFAOYSA-N,ULQQQQMOGBDJEB-PHVGEZJSSA-N,QZBUWPVZSXDWSB-VXGBXAGGSA-N,VEVOJILUBGTUNQ-UHFFFAOYSA-N,NUXHSAAEUDFPJT-UHFFFAOYSA-N,OVNQNQOVBVQZCE-UHFFFAOYSA-N,YNEVBPN…
647	245.128	122.563	[689][M]+		244.12	-1	-1	-1	-1	9371487	-1	NPUKDXXFDDZOKR-LLVKDONJSA-N,JRBJSXQPQWSCCF-UHFFFAOYSA-N,ULQQQQMOGBDJEB-PHVGEZJSSA-N,QZBUWPVZSXDWSB-VXGBXAGGSA-N,VEVOJILUBGTUNQ-UHFFFAOYSA-N,NUXHSAAEUDFPJT-UHFFFAOYSA-N,OVNQNQOVBVQZCE-UHFFFAOYSA-N
648	245.128	382.42	[336][M]+	[M+Na+HCOOH]+ 176.137	176.1373,244.1206	-1	-1	11926959	-1	-1	8649972	NPUKDXXFDDZOKR-LLVKDONJSA-N,JRBJSXQPQWSCCF-UHFFFAOYSA-N,ULQQQQMOGBDJEB-PHVGEZJSSA-N,QZBUWPVZSXDWSB-VXGBXAGGSA-N,VEVOJILUBGTUNQ-UHFFFAOYSA-N,NUXHSAAEUDFPJT-UHFFFAOYSA-N,OVNQNQOVBVQZCE-UHFFFAOYSA-N
649	245.128	142.967	[916][M]+		244.12	-1	15134676	-1	-1	-1	-1	NPUKDXXFDDZOKR-LLVKDONJSA-N,JRBJSXQPQWSCCF-UHFFFAOYSA-N,ULQQQQMOGBDJEB-PHVGEZJSSA-N,QZBUWPVZSXDWSB-VXGBXAGGSA-N,VEVOJILUBGTUNQ-UHFFFAOYSA-N,NUXHSAAEUDFPJT-UHFFFAOYSA-N,OVNQNQOVBVQZCE-UHFFFAOYSA-N
650	245.128	194.365	[530][M]+	[M+Na]+ 222.137	222.137	-1	-1	-1	-1	10586004	-1	YNEVBPNZHBAYOA-UHFFFAOYSA-N,RLRAXUHUWIIGIW-MSZNJUQXSA-N,CLLYRLUARGJELS-UHFFFAOYSA-N
651	245.128	89.6613	[549][M]+	[M+K]+ 206.166	206.1662,244.1204	-1	15004357	-1	10384029	9178636	-1	OZVBAFBRWKCCHV-BPNCWPANSA-N,MBZBBVTYLUNZPJ-BJMVGYQFSA-N,JABQZEDFZXKPOY-ICWBMWKASA-N,NPUKDXXFDDZOKR-LLVKDONJSA-N,JRBJSXQPQWSCCF-UHFFFAOYSA-N,ULQQQQMOGBDJEB-PHVGEZJSSA-N,QZBUWPVZSXDWSB-VXGBXAGGSA-N,VEVOJILUBGTUNQ-UHFFFAOYSA-N,NUXHSAAEUDFPJT-UHFFFAOYSA-N,OVNQNQOVBVQZCE-UHFFFAOYSA-N
652	245.128	172.617	[897][M]+		244.121	-1	13665731	-1	-1	-1	-1	NPUKDXXFDDZOKR-LLVKDONJSA-N,JRBJSXQPQWSCCF-UHFFFAOYSA-N,ULQQQQMOGBDJEB-PHVGEZJSSA-N,QZBUWPVZSXDWSB-VXGBXAGGSA-N,VEVOJILUBGTUNQ-UHFFFAOYSA-N,NUXHSAAEUDFPJT-UHFFFAOYSA-N,OVNQNQOVBVQZCE-UHFFFAOYSA-N
653	245.16	85.0693	[932][M]+		244.153	2.64677e+06	-1	-1	-1	-1	-1	CUANCTHYEDWUMU-KBPBESRZSA-N,MFICYADGWDYTDB-UHFFFAOYSA-N,DAQXBHJQHGIETF-LLVKDONJSA-N,TXVZEMGYXBGIEB-UHFFFAOYSA-N
654	245.185	204.63	[426][M]+	[M+Na]+ 222.188 [M+Na]+ 222.195 [M+H+HCOOH]+ 198.164 [M+H]+ 244.182 [M+H-NH3]+ 261.214	222.1883,222.1947,198.1638,244.1819,261.2136	-1	4328965	5.92324e+06	4429999	-1	8797869	FQTLCLSUCSAZDY-QKXCFHHRSA-N,CRDAMVZIKSXKFV-YFVJMOTDSA-N,FQTLCLSUCSAZDY-KAMYIIQDSA-N,CRDAMVZIKSXKFV-UHFFFAOYSA-N,FUQAYSQLAOJBBC-MXYBEHONSA-N,GXMJXGUEPXEOGR-TZUXDYLNSA-N,WNZXPDXXLQCXHX-QTVXIADOSA-N,RUTFUDNLIVHTDN-BARDWOONSA-N,BUXOZBGFHXEDIJ-ZQNQSHIBSA-N,PFXZOGZHLWZMDT-SCDSUCTJSA-N,GFJIQNADMLPFOW-VNHYZAJKSA-N,VYOZKWKETGHHDW-AIEDFZFUSA-N,SVURIXNDRWRAFU-AAQXDXKCSA-N,HMWSKUKBAWWOJL-RMTCENKZSA-N,WBVRKDU…
655	245.953	64.94	[328][M]+	[M+Na]+ 222.964	222.964	-1	-1	-1	-1	6062117	-1	WCCLQCBKBPTODV-UHFFFAOYSA-N
656	246.131	382.662	[789][M]+	[M+K]+ 207.166 [M+Na]+ 223.143	207.1665,223.1427	2.49599e+06	1.98123e+06	-1	-1	-1	-1	-1
657	246.132	187.779	[729][M]+	30.0124	193.133	-1	-1	3.21091e+06	-1	-1	-1	-1
658	246.242	235.864	[402][M]+	[M+H]+ 245.228	245.2348,245.228,245.2349,245.235	27245088	28075058	32553462	-1	19816248	35448024	-1
659	246.944	62.0715	[819][M]+		245.937	-1	-1	-1	1.21102e+06	-1	-1	-1
660	247.045	233.731	[200][M]+	[M+K+HCOOH]+ 162.08	162.08	1.79201e+07	-1	-1	-1	-1	-1	-1
661	247.107	221.377	[804][M]+	[M+Na]+ 224.117 [M+K]+ 208.146 [M+K]+ 208.146	224.117,208.146,208.1456	-1	5.75379e+06	12027894	-1	-1	7.0596e+06	UWMXVJVTKRSOPW-UHFFFAOYSA-N,KVXQNMRFYGZVPU-LCYFTJDESA-N,AIEOKRDVEYLFHJ-UHFFFAOYSA-N,AQGNMKRJQKGKIK-UHFFFAOYSA-N,ZTJZJYUGOJYHCU-RMKNXTFCSA-N,QPSDEVHCBILQEK-RHEQMUENSA-N,XPKLONXIXRADCG-UHFFFAOYSA-N,LMRVOUWMTBCVPJ-UHFFFAOYSA-N,AZBQNLGUMHRVHL-CAZBBBLRSA-N,KVXQNMRFYGZVPU-LCYFTJDESA-N,AIEOKRDVEYLFHJ-UHFFFAOYSA-N,AQGNMKRJQKGKIK-UHFFFAOYSA-N,ZTJZJYUGOJYHCU-RMKNXTFCSA-N,QPSDEVHCBILQEK-RHEQMUENSA-N,XPKLONX…
662	247.128	78.5223	[444][M]+		246.121	1.54088e+06	-1	-1	-1	-1	-1	CPHPAWJXZHHPEN-PSOPSSQASA-N,YMBXTVYHTMGZDW-UHFFFAOYSA-N,UQNONRHPSCIIJO-SKVKQCJPSA-N,XJHDMGJURBVLLE-BOCCBSBMSA-N,BJPSSVHNEGMBDQ-NUZBWSBOSA-N,ZJQBSHFABOKMJU-SBPMXOOQSA-N,XJHDMGJURBVLLE-UHFFFAOYSA-N,QSIOKMFRNDBUFC-UHFFFAOYSA-N,CPPLWBNAWKMJON-UHFFFAOYSA-N,FZLVOEBHJNRBTE-OAHLLOKOSA-N,NUGNBKUCKSHEKS-UHFFFAOYSA-N,YZCDHRPWTDTXRF-UHFFFAOYSA-N,OGKCRIOQDYPIOZ-OAHLLOKOSA-N,WWVCOXXZTSPYCN-HNNXBMFYSA-N,PLDCIRZ…
663	247.128	185.442	[478][M]+	[M+H]+ 246.122	246.122	5.98012e+06	-1	-1	-1	-1	-1	CPHPAWJXZHHPEN-PSOPSSQASA-N,YMBXTVYHTMGZDW-UHFFFAOYSA-N,UQNONRHPSCIIJO-SKVKQCJPSA-N,XJHDMGJURBVLLE-BOCCBSBMSA-N,BJPSSVHNEGMBDQ-NUZBWSBOSA-N,ZJQBSHFABOKMJU-SBPMXOOQSA-N,XJHDMGJURBVLLE-UHFFFAOYSA-N,QSIOKMFRNDBUFC-UHFFFAOYSA-N,CPPLWBNAWKMJON-UHFFFAOYSA-N,FZLVOEBHJNRBTE-OAHLLOKOSA-N,NUGNBKUCKSHEKS-UHFFFAOYSA-N,YZCDHRPWTDTXRF-UHFFFAOYSA-N,OGKCRIOQDYPIOZ-OAHLLOKOSA-N,WWVCOXXZTSPYCN-HNNXBMFYSA-N,PLDCIRZ…
664	247.128	128.869	[378][M]+	[2M+Na]+ 112.067 [M+Na]+ 224.137	112.0671,224.1366	-1	3.57769e+06	-1	-1	-1	-1	QREWPEMPVQOBAA-WWSLTDMBSA-N,QREWPEMPVQOBAA-SOVPELCUSA-N,JFYZIJPKLXIKLJ-ATVXKPNKSA-N
665	247.139	68.0941	[643][M]+	14.01746 [M+Na]+ 224.145	194.1616,224.1453	-1	-1	8.23573e+06	-1	-1	7770284	MSOHKYKACHEERC-UHFFFAOYSA-N,GVXCZAWBYHCYJS-SFLCEZBHSA-N,ATVUDEORTZJYHL-UHFFFAOYSA-N,LHDXOPVIYBILPG-CHWSQXEVSA-N,LQQYYLGWHXPFKQ-LZQZFOIKSA-N,NNFSMOMURYVYPN-MWAVDBDGSA-N,KLBYHSGDRHDUSA-OQPBUACISA-N,GEWDNTWNSAZUDX-KWKBKKAHSA-N,XUQIFDLHGYJREE-HLTZDAHQSA-N,HOMZLLIQOYSYNB-RDVLDQKLSA-N,LHDXOPVIYBILPG-QWHCGFSZSA-N,IUKKFAIGCSXVKI-UHFFFAOYSA-N,XGKUCWRDDUBLFW-IUCAKERBSA-N,ZZSQTJIXLRIEOU-CYZMBNFOSA-N,OYRLEHI…
666	247.143	223.177	[459][M]+	[M+Na]+ 224.156 [M+H-H2O]+ 264.156	246.1359,224.1559,264.1563	37409280	18685746	-1	-1	6.0026e+06	-1	IMXSCCDUAFEIOE-RITPCOANSA-N,AOHCBEAZXHZMOR-UHFFFAOYSA-N,ROJUVFLOAXACGZ-HZMBPMFUSA-N,OQQPOHUVAQPSHJ-RYUDHWBXSA-N,LFPVONRFFDDQNC-UHFFFAOYSA-N,DNJZKZJAZHFYQY-UHFFFAOYSA-N,NUAAKGTVBAGZNF-AEJSXWLSSA-N,IUZCDJYHMMWBBE-UHFFFAOYSA-N,HNNUZZMCWXFRQM-LLVKDONJSA-N,UDNMYDZHPMNIEQ-RIYZIHGNSA-N
667	247.143	382.231	[948][M]+	71.0373	129.084	-1	566665	-1	-1	-1	-1	-1
668	247.164	192.165	[883][M]+		246.157	-1	-1	1.04145e+06	-1	-1	-1	DJRZJAXSSOFCEE-AGKQBQDBSA-N,XMWRFIFYIHFAIO-UHFFFAOYSA-N,KUSWEDVSRWCEGE-UHFFFAOYSA-N,YRAPZWHYRUKISZ-XHNCKOQMSA-N,YRAPZWHYRUKISZ-CIUDSAMLSA-N,ZDWWCRQXNJGGFF-UHFFFAOYSA-N
669	247.177	71.975	[445][M]+	[M+H]+ 246.171 [M+Na]+ 224.191 [M+H+HCOOH]+ 200.17 [M+H-NH3]+ 263.203 [M+Na]+ 224.188	246.1705,246.1691,224.1913,200.1698,263.2034,246.1701,224.1882,246.1702	8608689	4712337	-1	14355125	4.50575e+06	6.48586e+06	GJJFMKBJSRMPLA-HIFRSBDPSA-N,INWLQCZOYSRPNW-UHFFFAOYSA-N,AAGFPTSOPGCENQ-JLNYLFASSA-N,GJJFMKBJSRMPLA-HIFRSBDPSA-N,INWLQCZOYSRPNW-UHFFFAOYSA-N,AAGFPTSOPGCENQ-JLNYLFASSA-N,ADFXKUOMJKEIND-UHFFFAOYSA-N,GJJFMKBJSRMPLA-HIFRSBDPSA-N,INWLQCZOYSRPNW-UHFFFAOYSA-N,AAGFPTSOPGCENQ-JLNYLFASSA-N,ADFXKUOMJKEIND-UHFFFAOYSA-N,GJJFMKBJSRMPLA-HIFRSBDPSA-N,INWLQCZOYSRPNW-UHFFFAOYSA-N,AAGFPTSOPGCENQ-JLNYLFASSA-N
670	247.177	59.7471	[731][M]+		246.17	10468942	-1	-1	-1	-1	-1	GJJFMKBJSRMPLA-HIFRSBDPSA-N,INWLQCZOYSRPNW-UHFFFAOYSA-N,AAGFPTSOPGCENQ-JLNYLFASSA-N
671	247.241	296.521	[9][M]+	18.0125	281.264	-1	33819608	-1	-1	-1	-1	-1
672	248.087	80.1905	[384][M]+	[M+H]+ 247.079	247.079	-1	-1	-1	-1	3.02904e+06	-1	-1
673	249.084	160.487	[749][M]+	[M+Na]+ 226.095	226.095	1.66875e+06	-1	-1	-1	-1	-1	QSHWIQZFGQKFMA-UHFFFAOYSA-N,WSJURZJSLWQMRQ-UHFFFAOYSA-N
674	249.107	77.4399	[642][M]+		248.1	-1	7300775	-1	-1	-1	-1	JSIQVRIXMINMTA-ZDLURKLDSA-N,GWNXFCYUJXASDX-ZDLURKLDSA-N,VJCNEDVMYQCMBK-SMDDNHRTSA-N,VJCNEDVMYQCMBK-FZMZJTMJSA-N,AWFFXPNAORYYFB-PCDDCEQKSA-N,OBLRTUOESOIUPD-UHFFFAOYSA-N,DPATWVFAIKWKPY-SSDOTTSWSA-N,XMBYWWHLSMXSPA-VNKDHWASSA-N,PIKQVDHHJWKTME-MWXCKUNPSA-N,ACFXHMLFZGREFW-JCESNKCLSA-N,JUWRYWAZYBSNCI-UHFFFAOYSA-N,FEBWDEBUAVAUDH-KTBCOEPBSA-N,QPLOCASDJXLMMD-VNKDHWASSA-N,KZLFRVFXQHOHPP-NWDGAFQWSA-N,RTPJTLA…
675	249.111	40.0064	[937][M]+	[M+K+HCOOH]+ 164.151 [M+K]+ 210.148 [M+Na]+ 226.122 [M+H]+ 248.104 [M+H-HCOOH]+ 294.109 [M+K]+ 210.148 [M+Na]+ 226.122 [M+H]+ 248.104 [M+H-HCOOH]+ 294.109	164.151,210.1481,226.1221,248.104,294.1094,226.122	2.00047e+06	-1	-1	-1	1.08836e+06	-1	IOJNPSPGHUEJAQ-UHFFFAOYSA-N,BBRGDPBUQJUNSV-UHFFFAOYSA-N,ZUVDWANJVVXNTN-HSCVWOFMSA-N,HRHXOJYXAMLRQF-MDZDMXLPSA-N,MHGVHCDAKLKLEF-GFCCVEGCSA-N,VHLQBMDWATUSGI-ZUPRRRNMSA-N,VGUIDVOAJKITDB-UHFFFAOYSA-N,VCYWIBJFGBKEAQ-GFCCVEGCSA-N,WIRADFMHKYOZSJ-GMTAPVOTSA-N,MUHHFBJAEXVAPF-NCXKZPMSSA-N,ORSSYGLEOAUGLC-PUJIEXKFSA-N,LKMONPXQUNHKRY-GVHYBUMESA-N,MQTHRHQDRZPYGH-HEDQKTOPSA-N,UUMWBQSWKYTAJH-ZYHUDNBSSA-N,UUMWBQS…
676	249.111	222.221	[28][M]+	[M+H]+ 248.105 [M+Na+HCOOH]+ 180.123 [M+Na]+ 226.125 15.99247	248.1053,180.1229,226.1253,218.1009	-1	-1	24273980	13692275	-1	34881092	JSIQVRIXMINMTA-ZDLURKLDSA-N,GWNXFCYUJXASDX-ZDLURKLDSA-N,VJCNEDVMYQCMBK-SMDDNHRTSA-N,VJCNEDVMYQCMBK-FZMZJTMJSA-N,AWFFXPNAORYYFB-PCDDCEQKSA-N,OBLRTUOESOIUPD-UHFFFAOYSA-N,DPATWVFAIKWKPY-SSDOTTSWSA-N,XMBYWWHLSMXSPA-VNKDHWASSA-N,PIKQVDHHJWKTME-MWXCKUNPSA-N,ACFXHMLFZGREFW-JCESNKCLSA-N,JUWRYWAZYBSNCI-UHFFFAOYSA-N,FEBWDEBUAVAUDH-KTBCOEPBSA-N,QPLOCASDJXLMMD-VNKDHWASSA-N,KZLFRVFXQHOHPP-NWDGAFQWSA-N,RTPJTLA…
677	249.123	202.495	[427][M]+	[M+Na]+ 226.129 [M+H]+ 248.119	226.1294,248.119	-1	4.10038e+06	-1	-1	1.41576e+06	-1	YEHIUWVXPQQDMC-HRDYMLBCSA-N,JQIOBJUVYWKCSU-XLQYWTITSA-N,CDZHWGQKWPGOPO-YUMQZZPRSA-N,YSKHAOVIZXUPFR-RZZZFEHKSA-N,YSKHAOVIZXUPFR-KWQFWETISA-N,RJUBCHXDUMKQQH-VIFPVBQESA-N,OMYMRCXOJJZYKE-UHFFFAOYSA-N,MZBFXTVSEDTIBU-UHFFFAOYSA-N,MZBFXTVSEDTIBU-VIFPVBQESA-N,SSMFXCDUJJPFBJ-UWJYBYFXSA-N
678	249.157	317.732	[606][M]+		248.1494,248.1493	9434229	-1	-1	4.5535e+06	7.25437e+06	-1	JZQKKSLKJUAGIC-UHFFFAOYSA-N,IKHFJPZQZVMLRH-RNFRBKRXSA-N,HPPZJYLVFCHDDX-HZMBPMFUSA-N,RAMNPSVQNJYJDW-ZICUJGQLSA-N,DOJFCHNSBVYWMU-ILGUYDGLSA-N,JZQKKSLKJUAGIC-UHFFFAOYSA-N,IKHFJPZQZVMLRH-RNFRBKRXSA-N,HPPZJYLVFCHDDX-HZMBPMFUSA-N,RAMNPSVQNJYJDW-ZICUJGQLSA-N
679	249.157	370.834	[531][M]+	[M+Na]+ 226.168 [M+Na]+ 226.169	248.1495,226.1684,226.1692,248.1496	5.35283e+06	-1	5.05258e+06	5.13114e+06	-1	6.36118e+06	JZQKKSLKJUAGIC-UHFFFAOYSA-N,IKHFJPZQZVMLRH-RNFRBKRXSA-N,HPPZJYLVFCHDDX-HZMBPMFUSA-N,RAMNPSVQNJYJDW-ZICUJGQLSA-N,DOJFCHNSBVYWMU-ILGUYDGLSA-N,LSAMUAYPDHUBQD-RMKNXTFCSA-N,CCMDAWLYCNFDFN-UHFFFAOYSA-N,LSAMUAYPDHUBQD-RMKNXTFCSA-N,CCMDAWLYCNFDFN-UHFFFAOYSA-N,JZQKKSLKJUAGIC-UHFFFAOYSA-N,IKHFJPZQZVMLRH-RNFRBKRXSA-N,HPPZJYLVFCHDDX-HZMBPMFUSA-N,RAMNPSVQNJYJDW-ZICUJGQLSA-N,DOJFCHNSBVYWMU-ILGUYDGLSA-N
680	249.184	269.876	[373][M]+		248.1771,248.177	12128379	-1	-1	-1	13424279	-1	OTTPPWWZWUBHFV-BEYOIGNWSA-N,YOAXHSPUOPMCPG-UHFFFAOYSA-N,JHDZFWRABRBPFB-AZKPJATDSA-N,ZHIGICKDMCKMQA-KWCCSABGSA-N,ZZNKKFHDVFOAEZ-VAAAAXNRSA-N,PPFXXOXUWGSHRC-JULSWDIZSA-N,OKBAWLHHZWRDBE-QNJRHPAQSA-N,RJEBRGXXVDPTCM-LIJSHLLPSA-N,RJEBRGXXVDPTCM-RIGZBRQFSA-N,RJEBRGXXVDPTCM-XGDNNFDWSA-N,RJEBRGXXVDPTCM-RSQUJMLUSA-N,IVTCJQZAGWTMBZ-LTKCOYKYSA-N,OWBVGHGQUMHBML-UHFFFAOYSA-N,GBPLHEVQWNMCPB-UHFFFAOYSA-N,WWHSTYP…
681	249.195	216.58	[423][M]+	[M+Na]+ 226.204	226.204	-1	-1	-1	6.28516e+06	-1	-1	-1
682	250.115	187.186	[501][M]+	[M+Na]+ 227.122 [M+Na]+ 227.126	227.1223,227.1264	10798454	1.73521e+06	-1	-1	-1	-1	RQVYBGPQFYCBGX-UHFFFAOYSA-N,LYDWCUQSOZRMRD-HAFWLYHUSA-N
683	250.179	232.577	[321][M]+	[M+H-H2O]+ 267.184 [M+H]+ 249.171	249.1721,267.1837,249.1722,249.1714	-1	30037220	19218848	4.7255e+07	-1	29121634	MMSWXJSQCAEDLK-UHFFFAOYSA-N,SUQHIQRIIBKNOR-UHFFFAOYSA-N,VUMQHLSPUAFKKK-UHFFFAOYSA-N,PAZJSJFMUHDSTF-UHFFFAOYSA-N,JGNMZTXDOHXIJQ-ONEGZZNKSA-N,PETMFPKENSZEOI-UHFFFAOYSA-N,QFSVKKKDSOYBCD-UHFFFAOYSA-N,IUBSYMUCCVWXPE-UHFFFAOYSA-N,MMSWXJSQCAEDLK-UHFFFAOYSA-N,SUQHIQRIIBKNOR-UHFFFAOYSA-N,VUMQHLSPUAFKKK-UHFFFAOYSA-N,PAZJSJFMUHDSTF-UHFFFAOYSA-N,JGNMZTXDOHXIJQ-ONEGZZNKSA-N,PETMFPKENSZEOI-UHFFFAOYSA-N,QFSVKKK…
684	250.998	58.0844	[392][M]+	21.98244 [M+Na]+ 228.01	206.0247,228.0098	-1	-1	-1	1.02046e+06	-1	1.22523e+06	-1
685	251.091	212.13	[663][M]+	[M+H-NH3]+ 267.11	267.1104,250.0835	-1	-1	26549038	6649199	-1	-1	RRKXSAVJYDHUSN-UHFFFAOYSA-N,CBGDIJWINPWWJW-IYSWYEEDSA-N,HCSKILVSDLILBO-KQQUZDAGSA-N,PCVLATRMMDDOHS-UHFFFAOYSA-N,ROOGVCKSAVTPSZ-KMSURZFUSA-N,NFMQBRBFFQGERC-UHFFFAOYSA-N,SQUWDMLTGSLTBT-UHFFFAOYSA-N,GVLNMYQUWRBNBY-HWKANZROSA-N,QVJKPZADVVATSS-UHFFFAOYSA-N,KVGGUNZKZGOZHC-ZDUSSCGKSA-N,XQFDPQLLQBQOQH-ZDUSSCGKSA-N,KOKRQMCLMWELOX-SNAWJCMRSA-N,CBGDIJWINPWWJW-FSPLSTOPSA-N,BZLHSWMSQOQOJN-UHFFFAOYSA-N,WDZKVEW…
686	251.149	90.698	[619][M]+		250.1422,250.1424	54603588	2.84894e+06	-1	-1	-1	-1	ZBILSSSEXRZGKS-UHFFFAOYSA-N,QYFSHTYKVAOVJM-UWVGGRQHSA-N,ZBILSSSEXRZGKS-UHFFFAOYSA-N,QYFSHTYKVAOVJM-UWVGGRQHSA-N
687	251.149	179.378	[585][M]+	[M+H-NH3]+ 267.177	250.1422,250.1424,267.1769,250.1423	65474724	1.39423e+06	-1	2123127	5185455	-1	ZBILSSSEXRZGKS-UHFFFAOYSA-N,QYFSHTYKVAOVJM-UWVGGRQHSA-N,ZBILSSSEXRZGKS-UHFFFAOYSA-N,QYFSHTYKVAOVJM-UWVGGRQHSA-N,ZBILSSSEXRZGKS-UHFFFAOYSA-N,QYFSHTYKVAOVJM-UWVGGRQHSA-N
688	251.149	117.059	[462][M]+	[M+K]+ 212.193 [M+Na]+ 228.167 [M+H]+ 250.149	212.1928,228.1668,250.1487,250.1423,250.1424	118070792	7.06537e+06	2.21692e+06	2.01182e+06	6.4845e+06	3.49694e+06	ZBILSSSEXRZGKS-UHFFFAOYSA-N,ZBILSSSEXRZGKS-UHFFFAOYSA-N,QYFSHTYKVAOVJM-UWVGGRQHSA-N,ZBILSSSEXRZGKS-UHFFFAOYSA-N,QYFSHTYKVAOVJM-UWVGGRQHSA-N
689	251.149	78.0811	[446][M]+		250.142	25927732	-1	-1	-1	-1	-1	ZBILSSSEXRZGKS-UHFFFAOYSA-N,QYFSHTYKVAOVJM-UWVGGRQHSA-N
690	251.15	381.787	[949][M]+	[2M+H]+ 125.071 [M+Na]+ 228.162 [M+H]+ 250.142	125.071,228.1622,250.1422	-1	688204	-1	-1	-1	-1	ZBILSSSEXRZGKS-UHFFFAOYSA-N,QYFSHTYKVAOVJM-UWVGGRQHSA-N
691	251.163	388.266	[723][M]+	[2M+H]+ 125.073 [M+H]+ 250.151	125.0732,250.1512	-1	-1	-1	1.43089e+06	-1	-1	ZBILSSSEXRZGKS-UHFFFAOYSA-N
692	251.236	389.467	[514][M]+	[2M+Na]+ 114.121 [M+H-H2O]+ 268.241	114.1207,268.2411	-1	-1	-1	-1	1.3102e+06	8101138	IZFGRAGOVZCUFB-HJWRWDBZSA-N,KBXHUPLWJKJJER-UHFFFAOYSA-N,ICUHPGFTAYIVMT-JLHYYAGUSA-N,OXWPLBIDMFXUJL-UHFFFAOYSA-N,QSBYPNXLFMSGKH-HJWRWDBZSA-N,MUZYOAHCGSIXJH-JKSUJKDBSA-N,KDTBTCXLWGQPNR-JQIJEIRASA-N,DIOQBMNVXMZLDE-DQOPKJQZSA-N,DIOQBMNVXMZLDE-LEXSJLIMSA-N,GEHPRJRWZDWFBJ-FOCLMDBBSA-N,GDTXICBNEOEPAZ-BQYQJAHWSA-N,KMWWFKLFHOTNEH-UHFFFAOYSA-N,GEHPRJRWZDWFBJ-NXVVXOECSA-N,FJMPAYNWWWCODA-KHPPLWFESA-N,ZBIGLIM…
693	251.236	269.456	[374][M]+	27.99245 9.982481	295.2551,260.2148,277.2311	2.79641e+06	-1	-1	-1	2.15419e+06	-1	PZVYDNWEQXJZPQ-IYAOGOEGSA-N,WGHHPQYWXONJQE-ULNCKAKWSA-N,UZEYTOTWRRZDNB-UAGUUWOPSA-N,OPHJYEFTOHTQHT-LWSHRDBSSA-N,MFSSFGRNGHJJLI-UHFFFAOYSA-N
694	252.108	87.6737	[620][M]+	[M+K+HCOOH]+ 167.133	251.1011,167.1327	2.40782e+06	-1	-1	-1	-1	1.88079e+06	OFEZSBMBBKLLBJ-BAJZRUMYSA-N,XGYIMTFOTBMPFP-KQYNXXCUSA-N,MSFSPUZXLOGKHJ-PGYHGBPZSA-N,OLXZPDWKRNYJJZ-RRKCRQDMSA-N,OLXZPDWKRNYJJZ-UHFFFAOYSA-N,HPAJBWPBFGTJFP-UHFFFAOYSA-N,MZDDJMJPPQGIRI-UHFFFAOYSA-N,LMJVXGOFWKVXAW-OXOINMOOSA-N,DHXYPSWRPDLKGG-UHFFFAOYSA-N,PLKZJFBLYSCGKF-IUJJKOSZSA-N,PZYDAVFRVJXFHS-UHFFFAOYSA-N,DYUCHOKALYJDDA-NMMTYZSQSA-N,MBXOLPUMNTXLOV-KXUCPTDWSA-N,MBXOLPUMNTXLOV-OPRDCNLKSA-N
695	252.108	382.218	[767][M]+	[M+K]+ 213.146 [M+H-HCOOH]+ 297.095 [M+K+HCOOH]+ 167.134	213.1459,297.0945,251.1012,251.1011,167.1342	842054	-1	839072	790612	813932	-1	JUSNBVJTFYDFKR-SGJFDWMWSA-N,WUUGFSXJNOTRMR-IOSLPCCCSA-N,WUUGFSXJNOTRMR-UHFFFAOYSA-N,GIZFCCIAJXWSKK-UHFFFAOYSA-N,VOJNMGQUFHZBPY-UHFFFAOYSA-N,OFEZSBMBBKLLBJ-BAJZRUMYSA-N,XGYIMTFOTBMPFP-KQYNXXCUSA-N,MSFSPUZXLOGKHJ-PGYHGBPZSA-N,OLXZPDWKRNYJJZ-RRKCRQDMSA-N,OLXZPDWKRNYJJZ-UHFFFAOYSA-N,HPAJBWPBFGTJFP-UHFFFAOYSA-N,MZDDJMJPPQGIRI-UHFFFAOYSA-N,LMJVXGOFWKVXAW-OXOINMOOSA-N,OFEZSBMBBKLLBJ-BAJZRUMYSA-N,XGYIMTF…
696	252.159	215.196	[202][M]+	[M+Na]+ 229.176	229.176	-1	-1	-1	-1	1.61661e+06	-1	-1
697	252.159	260.958	[752][M]+	[M+H]+ 251.153	251.1515,251.1531	-1	-1	1.21818e+07	20912408	-1	185892960	SUNALTYKQWMYGQ-QWRGUYRKSA-N,SUNALTYKQWMYGQ-WDEREUQCSA-N,SUNALTYKQWMYGQ-MNOVXSKESA-N,SUNALTYKQWMYGQ-GHMZBOCLSA-N,SUNALTYKQWMYGQ-QWRGUYRKSA-N,SUNALTYKQWMYGQ-WDEREUQCSA-N,SUNALTYKQWMYGQ-MNOVXSKESA-N,SUNALTYKQWMYGQ-GHMZBOCLSA-N
698	252.17	73.2504	[330][M]+		251.163	-1	-1	-1	-1	1.17431e+06	-1	RWTNXJXZVGHMGI-UHFFFAOYSA-N,KGKQCUJAKSCORJ-UHFFFAOYSA-N,MGTQLUNHALWRKA-SECBINFHSA-N
699	252.195	232.545	[356][M]+	[M+H-HCOOH]+ 297.2	297.2	-1	-1	-1	21899582	-1	-1	-1
700	253.076	55.7579	[817][M]+	[M+Na]+ 230.091 [M+Na+HCOOH]+ 184.082 [M+H+HCOOH]+ 206.07 [M+Na]+ 230.091 [M+H+HCOOH]+ 206.07 [M+Na]+ 230.091	230.0911,184.0824,206.07,206.0696,230.0912	-1	1.13545e+06	830200	3587648	-1	2.25671e+06	RZKYEQDPDZUERB-UHFFFAOYSA-N,CMWTZPSULFXXJA-UHFFFAOYSA-N,HITJFUSPLYBJPE-UHFFFAOYSA-N,XEAQIWGXBXCYFX-GUOLPTJISA-N,XEAQIWGXBXCYFX-BQYQJAHWSA-N,LUTXPQCBZWHPTG-JXMROGBWSA-N,YBEKEVJDAKBMRA-SNAWJCMRSA-N,YCZBPXQBANGRGF-DGVLQFKPSA-N,JBVUOARNEYAAOS-JKUQZMGJSA-N,JBVUOARNEYAAOS-KVQBGUIXSA-N,HCIBTBXNLVOFER-UHFFFAOYSA-N,RRSJLGLCJLRXGJ-UHFFFAOYSA-N,PRJODGFJIQLCGL-ZETCQYMHSA-N,HCIBTBXNLVOFER-UHFFFAOYSA-N,RRSJLGL…
701	254.16	120.799	[910][M]+		253.1532,253.1531,253.1533	-1	-1	6039513	2.61786e+06	6.26621e+06	4.27287e+06	TZRDBHMKTWECOV-UHFFFAOYSA-N,ZRJHYOXNWCMGMW-YUMQZZPRSA-N,ZRJHYOXNWCMGMW-JGVFFNPUSA-N,TZRDBHMKTWECOV-UHFFFAOYSA-N,ZRJHYOXNWCMGMW-YUMQZZPRSA-N,ZRJHYOXNWCMGMW-JGVFFNPUSA-N,TZRDBHMKTWECOV-UHFFFAOYSA-N,ZRJHYOXNWCMGMW-YUMQZZPRSA-N,ZRJHYOXNWCMGMW-JGVFFNPUSA-N
702	254.16	70.7415	[860][M]+	27.9924	253.1532,253.1531,259.1608	-1	-1	12121883	5.95555e+06	22495636	10223913	TZRDBHMKTWECOV-UHFFFAOYSA-N,ZRJHYOXNWCMGMW-YUMQZZPRSA-N,ZRJHYOXNWCMGMW-JGVFFNPUSA-N,TZRDBHMKTWECOV-UHFFFAOYSA-N,ZRJHYOXNWCMGMW-YUMQZZPRSA-N,ZRJHYOXNWCMGMW-JGVFFNPUSA-N,AQHHHDLHHXJYJD-UHFFFAOYSA-N,IOCIZGGXXCGMCP-UHFFFAOYSA-N,CEIUIHOQDSVZJQ-UHFFFAOYSA-N,ICTVCUOZYWNYHM-UHFFFAOYSA-N
703	254.247	252.633	[353][M]+	[M+H-H2O]+ 271.252	253.2396,271.252	-1	8161092	-1	8926947	-1	-1	NJPQAIBZIHNJDO-UHFFFAOYSA-N,XELWBYCKQCNAGY-UHFFFAOYSA-N,XELWBYCKQCNAGY-HNNXBMFYSA-N,BTUSGZZCQZACPT-YYZTVXDQSA-N,XELWBYCKQCNAGY-OAHLLOKOSA-N
704	255.064	227.803	[191][M]+	[M+K]+ 216.104	216.1042,254.0572,254.0571	6.12414e+06	-1	69227032	-1	3777635	-1	LCAWNFIFMLXZPQ-UHFFFAOYSA-N,ZQSIJRDFPHDXIC-UHFFFAOYSA-N,RTIXKCRFFJGDFG-UHFFFAOYSA-N,FFULTBKXWHYHFQ-UHFFFAOYSA-N,COCYGNDCWFKTMF-UHFFFAOYSA-N,NUGPQONICGTVNA-UHFFFAOYSA-N,UWQJWDYDYIJWKY-UHFFFAOYSA-N,IRZTUXPRIUZXMP-UHFFFAOYSA-N,DYARIVMCYYQNNQ-UHFFFAOYSA-N,QZESEGHSLFKZIV-UHFFFAOYSA-N,SZMQXDYEGKRZDG-UHFFFAOYSA-N,YCGXYGWBHFKQHY-UHFFFAOYSA-N,HUQKUJNSVHEHIH-UHFFFAOYSA-N,DJGNNZVFOBIPMK-NTUHNPAUSA-N,SRVOZHB…
705	255.076	239.736	[403][M]+	[M+H]+ 254.069 [M+Na]+ 232.09	254.0689,232.0897	14773001	10816807	-1	-1	-1	-1	-1
706	255.133	197.56	[793][M]+		254.126	-1	-1	-1	-1	985319	-1	PTKSEFOSCHHMPD-UHFFFAOYSA-N,OWZCLYMEMJOKAC-UHFFFAOYSA-N,QJUWGGININGVSC-UHFFFAOYSA-N,MRBIRZRJWWGIGH-UHFFFAOYSA-N,ZISJNXNHJRQYJO-CMDGGOBGSA-N,QECZLRUNAWQRHS-WGDLNXRISA-N
707	256.14	215.081	[192][M]+		255.133	-1	-1	6.03569e+06	-1	-1	-1	-1
708	256.153	217.279	[40][M]+	18.01245 [M+H]+ 255.149 [M+Na]+ 233.157 [M+Na+HCOOH]+ 187.153	255.1462,215.1495,237.1319,255.1492,233.1565,187.153	18428934	-1	377768128	70647352	-1	165257632	QHDPHOFJMMOQEF-XHVZSJERSA-N,VZRKEAFHFMSHCD-UHFFFAOYSA-N,YWPHCCPCQOJSGZ-UHFFFAOYSA-N,DIGHFXIWRPMGSA-NSHDSACASA-N,KJNYYUAWYKCJQS-BZWSEGBZSA-N,IKYICRRUVNIHPP-UHFFFAOYSA-N,QHDPHOFJMMOQEF-XHVZSJERSA-N
709	256.153	34.1789	[718][M]+	[M+Na]+ 233.167	233.167	2055722	-1	-1	-1	-1	-1	-1
710	256.166	68.5384	[644][M]+		255.159	-1	-1	318965	-1	-1	-1	VHGCDTVCOLNTBX-QGZVFWFLSA-N,ZZVUWRFHKOJYTH-UHFFFAOYSA-N,IZRPKIZLIFYYKR-UHFFFAOYSA-N,ZFOMKMMPBOQKMC-UHFFFAOYSA-N
711	256.176	149.95	[700][M]+	[M+Na]+ 233.192	255.1688,233.1917	1066386	1.72127e+06	-1	-1	-1	-1	UFLGIAIHIAPJJC-UHFFFAOYSA-N
712	256.19	207.842	[664][M]+	[M+H+HCOOH]+ 209.169	209.169	-1	-1	23817668	-1	-1	-1	-1
713	256.263	382.662	[768][M]+	[M+H-H2O]+ 273.269 [M+H-H2O]+ 273.269	273.269,273.2691,255.2555	8091774	8.34268e+06	-1	-1	-1	4552141	NKFNBVMJTSYZDV-UHFFFAOYSA-N,NKFNBVMJTSYZDV-UHFFFAOYSA-N
714	256.263	294.023	[1][M]+	[M+K]+ 217.293 [M+Na]+ 233.267 [M+H]+ 255.249 [M+K]+ 217.306 [M+Na]+ 233.28 [M+H]+ 255.262 [M+K]+ 217.306 [M+Na]+ 233.28 [M+H]+ 255.262	217.2928,233.2667,255.2487,217.3061,233.28,255.262,255.2554,255.2555	668132416	573804800	401460320	508823872	523860736	359130336	-1
715	256.263	253.771	[267][M]+		255.255	21852238	-1	-1	-1	22545220	-1	-1
716	257.035	70.2205	[447][M]+	26.0175	244.087	3.74848e+06	-1	-1	-1	-1	-1	YBJHBAHKTGYVGT-ZKWXMUAHSA-N,YBJHBAHKTGYVGT-UHFFFAOYSA-N,GTVMGUBGOSWMOJ-SNVBAGLBSA-N,NCZRNQKQWDIBGG-UBJYMUIPSA-N,KSNGZQWONODVBX-NSHDSACASA-N,DIKSXFGBISXWOX-LBPRGKRZSA-N,XTPMTFLWJNEQHQ-UHFFFAOYSA-N
717	257.1	69.3799	[448][M]+	[M+Na]+ 234.106 [M+Na]+ 234.111 [M+Na]+ 234.111 [M+H]+ 256.093	234.1064,234.1107,256.0933	32610372	-1	-1	1.93893e+06	1.85543e+06	-1	RHAXSHUQNIEUEY-UHFFFAOYSA-N,VFDJEJCELMPUBS-PTDYZRSTSA-N,VFDJEJCELMPUBS-CHDHTGKKSA-N,YZMZGKYVOIAWJS-UHFFFAOYSA-N,MQOYRGFPFLMMGH-ONEGZZNKSA-N,HXCWQQKTPFIZQP-RNFDAIKLSA-N,VGXLURQUYDFNJB-HLQBBKRNSA-N,WYRIRHMMMOMBCS-XQFKGYICSA-N,NURINWLNSWNTQS-VGQFVTSBSA-N,FGKZKXGAWZPSOJ-LQZLSNOLSA-N,GITGKBOJRJGOIP-GGFJVNIXSA-N,STMLBESERUTGPE-CBAPKCEASA-N
718	257.131	238.866	[601][M]+	[M+K]+ 218.165	218.165	-1	-1	-1	3.09709e+06	-1	-1	ACGPFWZDANXQSU-SNAWJCMRSA-N,WTOYNNBCKUYIKC-JMSVASOKSA-N,KUFXJZXMWHNCEH-UHFFFAOYSA-N,KUFXJZXMWHNCEH-SWLSCSKDSA-N,SHUZZAXJEJPUGA-CCUNJIBTSA-N,RJZWGDPBGWGJNU-MTXIQXFFSA-N,ABLPGPHZENVRRH-DZGCQCFKSA-N,WCZCSOXIWRFHNZ-UPQREJAMSA-N,DNBAZHCMMBVLFT-SNSYNLEUSA-N,GCGYSSVLNKVBEK-DOMZBBRYSA-N,XKFZSRUWOAGKRT-MPXAEWJHSA-N,RRCHUAUWSLVPRW-PUPMMZHASA-N,GVADVPQNXLRSBB-KBXIAJHMSA-N,LMILVXQXGKTFSZ-UHFFFAOYSA-N,ZSDGTOP…
719	257.146	68.0974	[421][M]+	15.97249 [2M+Na]+ 117.079	250.136,117.0786	49267628	16369481	-1	-1	-1	-1	VPPJLAIAVCUEMN-UHFFFAOYSA-N,UFFKMMNKRCCXPE-UHFFFAOYSA-N,KTZNZCYTXQYEHT-UHFFFAOYSA-N,NRYAZWLSPQPXOQ-KWXKUKOQSA-N,ISZRKETYAXFJGG-DLWSCZCPSA-N,AKWHGMWEGVKZON-VMPITWQZSA-N,PDWWYTOQJUQXHZ-PKOYOFPESA-N,CKZIANKHOZUABY-UHFFFAOYSA-N,NRYAZWLSPQPXOQ-MRPIUGGPSA-N,ONHZYXUXZBVIBC-ZANVPECISA-N,UFGOYDVOCQNQRP-UHFFFAOYSA-N,DLAMVQGYEVKIRE-UHFFFAOYSA-N,KZSNJWFQEVHDMF-BYPYZUCNSA-N,JJMDCOVWQOJGCB-UHFFFAOYSA-N,SNDPXSY…
720	257.266	382.42	[339][M]+	[M+H]+ 256.262	256.262	-1	-1	1333080	-1	-1	-1	-1
721	258.109	77.0183	[623][M]+	[M+H-H2O]+ 275.115	275.115	-1	10971687	-1	-1	-1	-1	MGHKSHCBDXNTHX-UHFFFAOYSA-N,JBFYFLXEJFQWMU-WDSKDSINSA-N,XVJQXQFJIYFSEC-UHFFFAOYSA-N,RYJWSNUDETVRFF-FARCUNLSSA-N,FQWVFPQMOJOLSZ-ONEGZZNKSA-N,FOCFNVJDEWZINJ-UHFFFAOYSA-N,RUJFAYQEVZESOH-NSCUHMNNSA-N,ZSSDQYBHZQJKGP-UHFFFAOYSA-N
722	258.242	273.297	[375][M]+	[M+H-H2O]+ 275.249 [M+H]+ 257.236	275.2485,257.2349,257.236	3622382	-1	2.7892e+06	-1	-1	3.71487e+06	KWQIYZIHZCLRSR-AMXOMPAFSA-N,MMBILEWCGWTAOV-UHFFFAOYSA-N,KWQIYZIHZCLRSR-AMXOMPAFSA-N,MMBILEWCGWTAOV-UHFFFAOYSA-N
723	259.107	199.169	[93][M]+	30.01244 [M+Na]+ 236.114 [M+H-H2O]+ 276.11 [M+H-H2O]+ 276.107 [M+K+HCOOH]+ 174.141	305.1314,236.1143,276.1096,276.1069,174.1414	28017746	3531869	22088576	23803662	-1	6541170	HUNXMJYCHXQEGX-UHFFFAOYSA-N,OFBWCUWERYAJIG-CVEARBPZSA-N,RSFYAKQDIQNAET-RUDMXATFSA-N,OISPVPDLJDWTTA-UHFFFAOYSA-N,GVBFMJNDFYWETC-YCRREMRBSA-N,IELHNBMQKDFDRD-ANGMNFSRSA-N,OMNVYXHOSHNURL-UHFFFAOYSA-N,AMRQXHFXNZFDCH-UHFFFAOYSA-N,JEKJKMJDASOZRW-GRYCIOLGSA-N,QSFBICASXGBTSB-UWVGGRQHSA-N,JEKJKMJDASOZRW-WOPDTQHZSA-N,JEKJKMJDASOZRW-GRYCIOLGSA-N,QSFBICASXGBTSB-UWVGGRQHSA-N,JEKJKMJDASOZRW-WOPDTQHZSA-N
724	259.115	59.3028	[732][M]+		258.107	552536	-1	-1	-1	-1	-1	VSNVWTRDWTULGY-POZPLHJXSA-N,QCQXKQQKNBNWGY-QWNZBCQASA-N,MQVWSGIISLSDHZ-HMMKTVFPSA-N,KBOKFMMFNBVWFW-XYHAGOFUSA-N,LEILYYLHAKWKHN-ZEHYGMGASA-N,ZMTXIFCPSXJBPW-UHFFFAOYSA-N,NSBYSHKEWUPBPX-UHFFFAOYSA-N,XOZSSHRNIMMPOJ-ADRUEPBXSA-N,INCMIDZCFLXDFG-TZAKJNRTSA-N,MPERTYMTWBNYSB-MEPLYZCMSA-N
725	259.115	370.763	[340][M]+	[M+K]+ 220.15	220.15	-1	-1	1.73459e+06	-1	-1	-1	MUCYVPPEJHYFEC-YDEJPDAXSA-N,SWGHGMVUPRMHSQ-HIGNJNIISA-N,UBYAOVYCJUQGIG-FILRKKLKSA-N,JCQQBIJQJDCOAB-UHFFFAOYSA-N,JQUGOGSMHDBLNB-FRRDWIJNSA-N,DKBQCOYMWZZNQT-RGURZIINSA-N,YTSLUCUOKPWEMY-TUAOUCFPSA-N,YTSLUCUOKPWEMY-SRVKXCTJSA-N,YTSLUCUOKPWEMY-SDDRHHMPSA-N
726	259.122	226.204	[569][M]+		258.115	-1	-1	-1	-1	865296	-1	VSNVWTRDWTULGY-POZPLHJXSA-N,QCQXKQQKNBNWGY-QWNZBCQASA-N,MQVWSGIISLSDHZ-HMMKTVFPSA-N,KBOKFMMFNBVWFW-XYHAGOFUSA-N,LEILYYLHAKWKHN-ZEHYGMGASA-N,ZMTXIFCPSXJBPW-UHFFFAOYSA-N,NSBYSHKEWUPBPX-UHFFFAOYSA-N,XOZSSHRNIMMPOJ-ADRUEPBXSA-N,PWTJJPSHOLKBPE-UHFFFAOYSA-N,INCMIDZCFLXDFG-TZAKJNRTSA-N,MPERTYMTWBNYSB-MEPLYZCMSA-N
727	259.128	81.5648	[910][M]+	[M+H]+ 258.124 [M+H]+ 258.121	258.1245,258.1207	8206463	29289434	-1	-1	-1	-1	WAPMVTHIMHEOAB-UHFFFAOYSA-N,GGKILDOHZWTCMV-UHFFFAOYSA-N,RWYONNJIOCBIMI-UHFFFAOYSA-N,YFKIIPGXPUGSGV-UHFFFAOYSA-N,PMXBRVFRYDNFJZ-HOTGVXAUSA-N,JSCQSBGXKRTPHZ-MGYGFCQBSA-N,JSCQSBGXKRTPHZ-SYKZHUKTSA-N,NLDKLBWJYYUDLP-CEFVDNRUSA-N,WAPMVTHIMHEOAB-UHFFFAOYSA-N,GGKILDOHZWTCMV-UHFFFAOYSA-N,RWYONNJIOCBIMI-UHFFFAOYSA-N,YFKIIPGXPUGSGV-UHFFFAOYSA-N,PMXBRVFRYDNFJZ-HOTGVXAUSA-N,JSCQSBGXKRTPHZ-MGYGFCQBSA-N,PWTJJPS…
728	259.143	233.731	[201][M]+	[M+Na]+ 236.147	236.147	5.44488e+06	-1	-1	-1	-1	-1	-1
729	260.106	239.868	[275][M]+		259.099	-1	2.51846e+06	-1	-1	-1	-1	JYJANIYSNABJRT-UHFFFAOYSA-N,DHQKHWCPYJHOKF-UHFFFAOYSA-N
730	261.045	76.7678	[883][M]+	[M+Na]+ 238.056	238.056	-1	-1	-1	1.28692e+06	-1	-1	QVGVWLHVMVQIQI-UHFFFAOYSA-N,CGFNTQLZINKEQB-RKDXNWHRSA-N
731	261.073	72.8059	[332][M]+	[M+K]+ 222.109	222.1094,260.0656	-1	-1	-1	-1	19107220	5290237	APIXJSLKIYYUKG-UHFFFAOYSA-N,HSMPDPBYAYSOBC-UHFFFAOYSA-N,YYQLEVUVEAKBKB-UHFFFAOYSA-N,ZDTFYABNHWHUNO-UHFFFAOYSA-N,JVDCMIDPHDOKQA-UHFFFAOYSA-N,SQACMUGKTKNAMU-UHFFFAOYSA-N,GXAHLCJVXILIPE-UHFFFAOYSA-N,SLUOGPAEXYFDPK-UHFFFAOYSA-N,OXPJJGUSTSCBLJ-UHFFFAOYSA-N,WKHWQWGTSSQIRF-GXTWGEPZSA-N,WCUQVKQCPDVPRC-UHFFFAOYSA-N,WKHWQWGTSSQIRF-JSGCOSHPSA-N,BZWPDDPIFDNFIU-VIFPVBQESA-N,BZWPDDPIFDNFIU-SECBINFHSA-N,ALWFRRL…
732	261.106	200.436	[94][M]+	[M+K]+ 222.135 [M+Na]+ 238.109 [M+H]+ 260.091	222.1347,238.1086,260.0906	1.26325e+07	-1	-1	-1	-1	-1	YNEVBPNZHBAYOA-UHFFFAOYSA-N,RLRAXUHUWIIGIW-MSZNJUQXSA-N,CLLYRLUARGJELS-UHFFFAOYSA-N,KGQZGCIVHYLPBH-UHFFFAOYSA-N,CULUWZNBISUWAS-UHFFFAOYSA-N,YTTLBEKULJETJA-UHFFFAOYSA-N,RFOVZVUDHBZNBJ-QMMMGPOBSA-N
733	261.122	37.937	[775][M]+	[2M+H]+ 130.053	130.053	-1	7.68551e+06	-1	-1	-1	-1	-1
734	261.123	201.276	[95][M]+	[M+H]+ 260.12 [M+H-H2O]+ 278.128 [M+K]+ 222.166 [M+Na]+ 238.127 [M+K]+ 222.16 [M+H-H2O]+ 278.126	260.1196,278.1283,222.1662,238.1266,222.1604,278.126	985074752	1.12688e+08	89994480	31932218	159615632	-1	LSGOTAXPWMCUCK-VXGBXAGGSA-N,LSGOTAXPWMCUCK-RYUDHWBXSA-N,ZNFLWFXFHVQUPK-FZMZJTMJSA-N,LSGOTAXPWMCUCK-NWDGAFQWSA-N,PYQJYHACQOBZLF-WOPDTQHZSA-N,PYQJYHACQOBZLF-GRYCIOLGSA-N,PYQJYHACQOBZLF-QJPTWQEYSA-N,ZNFLWFXFHVQUPK-SMDDNHRTSA-N,VXNIFVLSWOZUNG-RISCZKNCSA-N,BAMJSSRCISLLPC-NDQFZYFBSA-N,UWVQIROCRJWDKL-UHFFFAOYSA-N,RRPLGXJSBDXTJL-SWXKCSOPSA-N,MJJGMIZYROXQLJ-LBPRGKRZSA-N,NLPWVJBBQRDFSC-FYWRMAATSA-N,AOFKGHC…
735	261.13	373.53	[482][M]+	[2M+Na]+ 119.073	260.1228,119.0726,260.1229,260.123	-1	17068108	16225143	16573475	-1	19938166	LDBTVAXGKYIFHO-UHFFFAOYSA-N,LKBSMPFEKIBRGC-UHFFFAOYSA-N,WWSAOJSGUCQGDH-FIBVVXLUSA-N,PQQGDOXQEXKEDW-UITAMQMPSA-N,LDBTVAXGKYIFHO-UHFFFAOYSA-N,LKBSMPFEKIBRGC-UHFFFAOYSA-N,WWSAOJSGUCQGDH-FIBVVXLUSA-N,PQQGDOXQEXKEDW-UITAMQMPSA-N,LDBTVAXGKYIFHO-UHFFFAOYSA-N,LKBSMPFEKIBRGC-UHFFFAOYSA-N,WWSAOJSGUCQGDH-FIBVVXLUSA-N,PQQGDOXQEXKEDW-UITAMQMPSA-N
736	261.144	180.682	[586][M]+	18.01248 [M+K]+ 222.188 [M+Na]+ 238.154	242.1343,222.1883,238.1542	3.26756e+06	28076378	-1	-1	2.15803e+06	-1	DJCNUNUWHBAFMB-UHFFFAOYSA-N,LRVNQSHIYQCWRP-UHFFFAOYSA-N,QMYWKFZKRYCUMA-UHFFFAOYSA-N,VSZUGNOVOOTAQU-INIZCTEOSA-N,LQZXAHKUYJVAAR-UHFFFAOYSA-N,KUWMUXMJJXXEDL-SOFGYWHQSA-N,XJNVZUVIGOZMFT-VQHVLOKHSA-N,YUHUSHVXKVKLRF-VLJOUNFMSA-N,LVQJNKFFJNUFNY-RRNNCXACSA-N,VYBWIBBYFKHVOS-ZBWZXZMXSA-N,HBWFPUIBEDBVSO-FHMLZERMSA-N,SXBHCRUSJVFMFD-RFHZTLPTSA-N,IIQIFLGVPCPTRP-ARJAWSKDSA-N,LKWOQLJTZSWEKE-YHSMRFHHSA-N,UZOXUKL…
737	261.159	382.218	[790][M]+	[2M+H]+ 130.079	130.079	474727	-1	-1	-1	-1	-1	-1
738	261.159	229.511	[202][M]+	[M+H-NH3]+ 277.18 [M+H]+ 260.153	277.1797,260.1526,260.1517	3.78124e+07	24411882	-1	-1	10687343	-1	AJRJPORIQGYFMT-PVOVUMCXSA-N,KEECCEWTUVWFCV-UHFFFAOYSA-N,KRMDCWKBEZIMAB-UHFFFAOYSA-N,AJRJPORIQGYFMT-RMOCHZDMSA-N,AJRJPORIQGYFMT-UHFFFAOYSA-N,QSLMDECMDJKHMQ-UHFFFAOYSA-N,WOAICEGRKLHIAO-CYBMUJFWSA-N,FVNFBBAOMBJTST-UHFFFAOYSA-N,VLTYZZCALDIHPH-UHFFFAOYSA-N,FVNFBBAOMBJTST-UHFFFAOYSA-N,VLTYZZCALDIHPH-UHFFFAOYSA-N
739	261.18	205.004	[508][M]+		260.173	-1	-1	-1	1.2294e+07	-1	-1	OFZCIYFFPZCNJE-UHFFFAOYSA-N,QWCNQXNAFCBLLV-RCQSYPNMSA-N,ZYHMCXVTOPYZSK-IVPXEPLCSA-N,IDIFIYHLOYUZKO-VGOFMYFVSA-N,UECWLXACMXYTFN-IFQMDVHZSA-N,GVLDSGIQZAFIAN-UHFFFAOYSA-N
740	261.195	278.654	[697][M]+		260.188	-1	-1	-1	5.7906e+06	-1	-1	UHSKFQJFRQCDBE-UHFFFAOYSA-N,WYWIFABBXFUGLM-UHFFFAOYSA-N,VTJRQLJOIUWHBZ-CIUDSAMLSA-N
741	261.221	273.244	[515][M]+	[M+H]+ 260.215 [M+H-NH3]+ 277.231	260.2134,260.2148,277.2311	-1	-1	6.32345e+06	-1	4391240	-1	WGHHPQYWXONJQE-ULNCKAKWSA-N,UZEYTOTWRRZDNB-UAGUUWOPSA-N,OPHJYEFTOHTQHT-LWSHRDBSSA-N,MFSSFGRNGHJJLI-UHFFFAOYSA-N,WGHHPQYWXONJQE-ULNCKAKWSA-N,UZEYTOTWRRZDNB-UAGUUWOPSA-N,OPHJYEFTOHTQHT-LWSHRDBSSA-N,MFSSFGRNGHJJLI-UHFFFAOYSA-N
742	261.927	64.94	[333][M]+	[M+K]+ 222.964	222.964	-1	-1	-1	-1	8175871	-1	WCCLQCBKBPTODV-UHFFFAOYSA-N
743	262.126	382.218	[791][M]+	[M+K+HCOOH]+ 177.159 [M+Na+HCOOH]+ 193.133 [M+H]+ 261.119	177.1588,193.1327,261.1193	1.62305e+06	-1	-1	-1	-1	-1	WEWBWVMTOYUPHH-GXUZYPEDSA-N,RMVYFKFMCYZXTA-SFYZADRCSA-N,DLCCVZVFJMUSBC-OOZYFLPDSA-N
744	262.128	77.4399	[644][M]+	[M+K]+ 223.17 [M+Na]+ 239.144	223.1702,239.1442	-1	4.10154e+06	-1	-1	-1	-1	-1
745	262.141	222.221	[38][M]+	[M+Na]+ 239.154 [M+Na]+ 239.152 [M+Na]+ 239.154	239.1539,239.152	-1	-1	138590672	59168672	-1	70184880	NDAUXUAQIAJITI-UHFFFAOYSA-N,HUYWAWARQUIQLE-UHFFFAOYSA-N,NDAUXUAQIAJITI-LBPRGKRZSA-N,NDAUXUAQIAJITI-UHFFFAOYSA-N,HUYWAWARQUIQLE-UHFFFAOYSA-N,NDAUXUAQIAJITI-LBPRGKRZSA-N
746	262.154	227.087	[540][M]+		261.1468,261.1471	-1	-1	-1	15828373	-1	6.51332e+06	-1
747	262.191	258.318	[212][M]+		261.183	-1	-1	-1	20788324	-1	-1	-1
748	262.237	223.596	[203][M]+	[M+H]+ 261.225	261.2296,261.2246	10976866	8806883	-1	-1	-1	-1	-1
749	263.071	72.8059	[334][M]+	17.9725	222.109	-1	-1	-1	-1	1.30911e+06	-1	APIXJSLKIYYUKG-UHFFFAOYSA-N
750	263.102	194.81	[544][M]+	[M+K+HCOOH]+ 178.135	178.135	-1	-1	-1	-1	2014494	-1	KEUMBYCOWGLRBQ-UHFFFAOYSA-N,KLTKQWRPJDRMTL-BXKDBHETSA-N,KLTKQWRPJDRMTL-QHGLUPRGSA-N,KLTKQWRPJDRMTL-JOYOIKCWSA-N
751	263.109	70.6353	[335][M]+	18.01246 [M+K]+ 224.145	222.1094,224.1453	-1	-1	-1	-1	1.71984e+06	7.56675e+06	APIXJSLKIYYUKG-UHFFFAOYSA-N,MSOHKYKACHEERC-UHFFFAOYSA-N,GVXCZAWBYHCYJS-SFLCEZBHSA-N,ATVUDEORTZJYHL-UHFFFAOYSA-N,LHDXOPVIYBILPG-CHWSQXEVSA-N,LQQYYLGWHXPFKQ-LZQZFOIKSA-N,NNFSMOMURYVYPN-MWAVDBDGSA-N,KLBYHSGDRHDUSA-OQPBUACISA-N,GEWDNTWNSAZUDX-KWKBKKAHSA-N,XUQIFDLHGYJREE-HLTZDAHQSA-N,HOMZLLIQOYSYNB-RDVLDQKLSA-N,LHDXOPVIYBILPG-QWHCGFSZSA-N,IUKKFAIGCSXVKI-UHFFFAOYSA-N,XGKUCWRDDUBLFW-IUCAKERBSA-N,ZZSQTJI…
752	263.127	50.1703	[768][M]+	14.0175	210.1481,226.122,248.104,294.1094	-1	-1	-1	-1	1.11946e+06	-1	IOJNPSPGHUEJAQ-UHFFFAOYSA-N,BBRGDPBUQJUNSV-UHFFFAOYSA-N,ZUVDWANJVVXNTN-HSCVWOFMSA-N,HRHXOJYXAMLRQF-MDZDMXLPSA-N,MHGVHCDAKLKLEF-GFCCVEGCSA-N,VHLQBMDWATUSGI-ZUPRRRNMSA-N,VGUIDVOAJKITDB-UHFFFAOYSA-N,VCYWIBJFGBKEAQ-GFCCVEGCSA-N,WIRADFMHKYOZSJ-GMTAPVOTSA-N,MUHHFBJAEXVAPF-NCXKZPMSSA-N,ORSSYGLEOAUGLC-PUJIEXKFSA-N,LKMONPXQUNHKRY-GVHYBUMESA-N,MQTHRHQDRZPYGH-HEDQKTOPSA-N,UUMWBQSWKYTAJH-ZYHUDNBSSA-N,UUMWBQS…
753	263.127	31.8323	[704][M]+	[2M+H]+ 131.059	131.059	-1	-1	-1	-1	2.36699e+06	-1	BJBUEDPLEOHJGE-BKLSDQPFSA-N,PMMYEEVYMWASQN-QWWZWVQMSA-N,KTHDTJVBEPMMGL-VKHMYHEASA-N,ZGXJTSGNIOSYLO-UHFFFAOYSA-N,WOMAZEJKVZLLFE-UHFFFAOYSA-N,PMMYEEVYMWASQN-DMTCNVIQSA-N,HWZKQIRJZPOEQF-UHFFFAOYSA-N,PMMYEEVYMWASQN-IMJSIDKUSA-N,BJBUEDPLEOHJGE-DMTCNVIQSA-N,PMMYEEVYMWASQN-BKLSDQPFSA-N,HLOPMQJRUIOMJO-ZPYNKGFJSA-N,QUPCOXZVKXONSC-MROZADKFSA-N
754	263.127	382.841	[859][M]+		262.1198,262.1199	-1	-1	-1	1.00508e+06	-1	1424967	XAFJIIZCMNHLRS-UHFFFAOYSA-N,YMUOZXZDDBRJEP-UHFFFAOYSA-N,OYLPADZPAIXZFD-RUMNANIHSA-N,CHIBXJRTOJPNMM-ZUZCIYMTSA-N,BGCNHXQQGSIHRP-UHFFFAOYSA-N,ZGSTXQWKCBWDFF-UHFFFAOYSA-N,XVLXBOQONSPNGH-UONOGXRCSA-N,JQSYFSJXMAPSHH-GHMZBOCLSA-N,OJDHOWCZGDBQPH-YSSOQSIOSA-N,GFTDIFRKHSPLIX-VNLWOOSYSA-N,FHCVCEAFQVPPIN-UHFFFAOYSA-N,AVYZYONEAKDESK-QQUOSSGYSA-N,HXTXFLLILVIRFA-MSFDSXBXSA-N,FUUQWZJSFLVSPA-MWLCHTKSSA-N,MQQXGFI…
755	263.127	232.736	[461][M]+	[M+H-H2O]+ 280.131 [M+Na]+ 240.141 [M+K+HCOOH]+ 178.159 [M+Na+HCOOH]+ 194.133 [M+H+HCOOH]+ 216.115	280.1315,240.1415,178.1588,194.1327,216.1147	-1	-1	30725234	36913336	-1	34457976	DKDILZBBFKZMRO-HNNXBMFYSA-N,YWASZTJGPFRWMW-BJMVGYQFSA-N,CKYFQWVHKHQCLS-JYWQCDDESA-N,SSAMALNYLVNQLL-GNWSSZPXSA-N,XVLAPOPJFILILC-HUUCEWRRSA-N,ONEGFRCEZYDTTB-XFFZJAGNSA-N,JGUADRHIBCXAFH-MVBSPKBLSA-N,DMFMLSDQIFVNOX-UVZIMPLHSA-N,VPUMRTLIHAHBNQ-OAHLLOKOSA-N,BVVXKQVJVHFVBC-GXSJLCMTSA-N,WCGQSACAGPUTQJ-UADRLTJBSA-N,XDEVOPTVZKYJBE-IYCUSSIYSA-N,HIORDXLXXKCJQD-WDYLMEIXSA-N,JDYIPAACNVDCTH-FBDMWJDESA-N,KIRBQTO…
756	263.138	207.214	[583][M]+	[M+H+HCOOH]+ 216.117 [M+Na]+ 240.152	216.117,240.1519	-1	10062461	-1	-1	-1	-1	YLKUFXOXKFXVPI-UHFFFAOYSA-N,VSRNNNRDQPCMCV-UHFFFAOYSA-N,FFLFOTYSMVCBGR-HZMBPMFUSA-N,NKRKWZPVXARWRC-UHFFFAOYSA-N,XVCXOPIQXLCWFY-MQQKCMAXSA-N,QTTAJMQGQJRLDK-UHFFFAOYSA-N,IGUOFJDAFYIRET-LPEHRKFASA-N
757	263.151	59.6747	[102][M]+	[M+K]+ 224.191 [M+Na+HCOOH]+ 194.162 [M+H-NH3]+ 279.159	224.1913,194.1616,262.1438,279.1595	-1	6096986	2.02363e+06	1694624	8626290	-1	ADFXKUOMJKEIND-UHFFFAOYSA-N,ODQWQRRAPPTVAG-UHFFFAOYSA-N,ODQWQRRAPPTVAG-GZTJUZNOSA-N,OWNAXTAAAQTBSP-UHFFFAOYSA-N,ODQWQRRAPPTVAG-BOPFTXTBSA-N,VXFFZKQBHIIPCJ-QPUJVOFHSA-N
758	263.236	31.9576	[719][M]+	[M+H-H2O]+ 280.254	280.254	1.98427e+06	-1	-1	-1	-1	-1	-1
759	263.236	382.675	[950][M]+	[M+Na+HCOOH]+ 194.231 [M+H-H2O]+ 280.241	262.2289,194.2312,280.241	-1	896807	1443980	747187	-1	-1	MNHPIPXJWPEIDB-UAGUUWOPSA-N,LJYDKYKZGGROIV-BGSKQBQJSA-N,MNCVNIHMEDMSII-KSSFIOAISA-N,TUCMDDWTBVMRTP-PDBXOOCHSA-N,OPEALXSBJSNYAZ-UHFFFAOYSA-N,TUCMDDWTBVMRTP-IUQGRGSQSA-N,OYHQOLUKZRVURQ-HZJYTTRNSA-N,HNLWSHWQZXSOLR-MQEUWQHPSA-N,BTAPSSPXWIGXBH-ZBXVJARNSA-N,BTAPSSPXWIGXBH-PGWWRHNCSA-N,CNKMVAJDUBKHMS-AQASXUMVSA-N,QJKCKUNKNNYJNS-BNFZFUHLSA-N,WBTBKRBXTLZUJG-NQLNTKRDSA-N,JBYXPOFIGCOSSB-QRLRYFCNSA-N,OYHQOLU…
760	263.236	288.956	[162][M]+	[M+H-NH3]+ 279.249 [M+H-NH3]+ 279.249 [M+H-NH3]+ 279.249 [M+H-NH3]+ 279.249 [M+H-NH3]+ 279.261 [M+K]+ 224.27 [M+H-NH3]+ 279.255	279.2494,279.2491,279.2492,279.2612,224.2698,279.2555	105836080	101746496	69692112	82842368	94731288	45921340	SFIHQZFZMWZOJV-HZJYTTRNSA-N,SFIHQZFZMWZOJV-HZJYTTRNSA-N
761	263.236	266.036	[516][M]+	[M+H]+ 262.231 [M+H-NH3]+ 279.255 [M+H-NH3]+ 279.255	262.2306,279.2554,279.2555	-1	-1	12722998	-1	-1	10583313	MNHPIPXJWPEIDB-UAGUUWOPSA-N,LJYDKYKZGGROIV-BGSKQBQJSA-N,MNCVNIHMEDMSII-KSSFIOAISA-N,TUCMDDWTBVMRTP-PDBXOOCHSA-N,OPEALXSBJSNYAZ-UHFFFAOYSA-N,TUCMDDWTBVMRTP-IUQGRGSQSA-N,SFIHQZFZMWZOJV-HZJYTTRNSA-N,SFIHQZFZMWZOJV-HZJYTTRNSA-N
762	264.131	199.169	[96][M]+	[M+H-NH3]+ 280.142 [M+K]+ 225.177 [M+Na]+ 241.142	280.1423,225.1765,241.1418	20317480	-1	1.62592e+06	-1	1.66025e+06	-1	OUAINJWTDRNZIJ-ACCUITESSA-N,OOVIDZVWKLFZSZ-UHFFFAOYSA-N,KPYVGDDMDIZOCY-VGSLSFOHSA-N,ZOKXIFXOULCJPE-SAUXFKQKSA-N,ZOKXIFXOULCJPE-GUBBLXHUSA-N,BITFKLCIIJKNRC-SEZUGVTOSA-N,FNRMQWCILBQYJD-SLRMGEHCSA-N,WZFDNGAENBEYMA-GXSJLCMTSA-N
763	265.106	218.022	[31][M]+	[M+K]+ 226.151 [M+H+HCOOH]+ 218.101	264.099,226.1508,218.1009	-1	-1	135040912	97092496	-1	44407244	PKKTXAMCHLIVDS-UHFFFAOYSA-N,JSSFRHLBNRCOAQ-KGAWMYLDSA-N,YYYQERYXAQFNMH-XLKFXECMSA-N,ZQKLVOTXLJWFAG-RWILMJHPSA-N,VXRIEWIAVSRHJN-UHFFFAOYSA-N,PKDNRNGILXMLIA-RFSWUZDDSA-N,PKDNRNGILXMLIA-JXCGNHFNSA-N,JSSFRHLBNRCOAQ-QKAXFWGASA-N,BNLIPZURMXLZCY-MRVPVSSYSA-N,UFGYFAZEBIZXTJ-UHFFFAOYSA-N,SJRQZWQQJLIKQI-ZETCQYMHSA-N,PSSTVIMXRALZMS-CLFYSBASSA-N,PLDKULNDBSIKSW-UHFFFAOYSA-N,AQNZLWYQYFPMBX-MRVPVSSYSA-N,MRHBYRW…
764	265.143	242.278	[562][M]+	[M+K]+ 226.176	226.176	4.7855e+06	-1	-1	-1	-1	-1	-1
765	265.154	203.776	[429][M]+	13.9775	278.128	-1	2.27052e+06	-1	-1	-1	-1	UWVQIROCRJWDKL-UHFFFAOYSA-N,RRPLGXJSBDXTJL-SWXKCSOPSA-N,MJJGMIZYROXQLJ-LBPRGKRZSA-N,NLPWVJBBQRDFSC-FYWRMAATSA-N
766	265.252	30.7865	[405][M]+	[M+H]+ 264.246 [M+H-NH3]+ 281.271 [M+H-H2O]+ 282.257 [M+H]+ 264.246	264.246,281.2709,282.2573,264.2461	-1	-1	6875323	-1	5219697	-1	BXUVLPDAJOPHFD-MQEUWQHPSA-N,NEAZCCULCHXYSI-MWTYEHBWSA-N,IKYKEVDKGZYRMQ-IUQGRGSQSA-N,NSHFPFZDITUYCS-AOSYACOCSA-N,NCFULMZVHNTQOK-RAPDCGKPSA-N,FQIGBMCAZZSOQM-IYUNJCAYSA-N,YMRRHPHPVJAAPR-ISTTXYCBSA-N,FBDDFYNEFSLFGI-OUPQRBNQSA-N,FQIGBMCAZZSOQM-NCCHCWSYSA-N,HXLZULGRVFOIDK-HZJYTTRNSA-N,HXLZULGRVFOIDK-AVQMFFATSA-N,AXTGDCSMTYGJND-UHFFFAOYSA-N,JMXKCYUTURMERF-UHFFFAOYSA-N,ZQPPMHVWECSIRJ-MDZDMXLPSA-N,UWHZIFQ…
767	265.252	382.662	[792][M]+	[M+H-H2O]+ 282.271 [2M+H]+ 132.124 [2M+H]+ 132.121 [M+H-NH3]+ 281.26 [M+H+HCOOH]+ 218.231	282.2712,132.1238,132.1213,281.2604,218.2306	1.71115e+06	1.79833e+06	-1	1685038	1.96638e+06	2122244	-1
768	265.252	202.884	[220][M]+		264.245	-1	-1	-1	-1	1.44231e+06	-1	BXUVLPDAJOPHFD-MQEUWQHPSA-N,NEAZCCULCHXYSI-MWTYEHBWSA-N,IKYKEVDKGZYRMQ-IUQGRGSQSA-N,NSHFPFZDITUYCS-AOSYACOCSA-N,NCFULMZVHNTQOK-RAPDCGKPSA-N,FQIGBMCAZZSOQM-IYUNJCAYSA-N,YMRRHPHPVJAAPR-ISTTXYCBSA-N,FBDDFYNEFSLFGI-OUPQRBNQSA-N,FQIGBMCAZZSOQM-NCCHCWSYSA-N,HXLZULGRVFOIDK-HZJYTTRNSA-N,HXLZULGRVFOIDK-AVQMFFATSA-N
769	265.252	297.85	[8][M]+	[M+H-NH3]+ 281.266 [M+H-NH3]+ 281.265 [M+H-NH3]+ 281.276 [M+H-NH3]+ 281.265 [M+H-NH3]+ 281.265 [M+H-NH3]+ 281.266	281.2657,281.2645,281.2763,281.2646,281.2659	120437216	101944392	75869728	84625296	85362952	72718648	AXTGDCSMTYGJND-UHFFFAOYSA-N,JMXKCYUTURMERF-UHFFFAOYSA-N
770	266.16	59.3028	[727][M]+	[M+H]+ 265.153	265.153	1.15472e+06	-1	-1	-1	-1	-1	RONZAEMNMFQXRA-UHFFFAOYSA-N,REYFJDPCWQRWAA-UHFFFAOYSA-N
771	267.077	142.011	[701][M]+	[M+Na]+ 244.087	244.087	2.90631e+06	-1	-1	-1	-1	-1	YBJHBAHKTGYVGT-ZKWXMUAHSA-N,YBJHBAHKTGYVGT-UHFFFAOYSA-N,GTVMGUBGOSWMOJ-SNVBAGLBSA-N,NCZRNQKQWDIBGG-UBJYMUIPSA-N,KSNGZQWONODVBX-NSHDSACASA-N,DIKSXFGBISXWOX-LBPRGKRZSA-N,XTPMTFLWJNEQHQ-UHFFFAOYSA-N
772	267.077	77.2411	[426][M]+	[M+Na]+ 244.087	244.087	2.78204e+06	-1	-1	-1	-1	-1	YBJHBAHKTGYVGT-ZKWXMUAHSA-N,YBJHBAHKTGYVGT-UHFFFAOYSA-N,GTVMGUBGOSWMOJ-SNVBAGLBSA-N,NCZRNQKQWDIBGG-UBJYMUIPSA-N,KSNGZQWONODVBX-NSHDSACASA-N,DIKSXFGBISXWOX-LBPRGKRZSA-N,XTPMTFLWJNEQHQ-UHFFFAOYSA-N
773	268.1	240.171	[404][M]+		267.092	4.22322e+06	-1	-1	-1	-1	-1	OIRDTQYFTABQOQ-KQYNXXCUSA-N,YKBGVTZYEHREMT-KVQBGUIXSA-N,NDWAUKFSFFRGLF-YRZWDFBDSA-N,OIRDTQYFTABQOQ-UHTZMRCNSA-N,HBOMLICNUCNMMY-XLPZGREQSA-N,OROIAVZITJBGSM-OBXARNEKSA-N,OIRDTQYFTABQOQ-UHFFFAOYSA-N,QFWCYNPOPKQOKV-UHFFFAOYSA-N,FBLYADUDJIDSCH-UUOKFMHZSA-N,MGBYBLWROHPRQR-UHFFFAOYSA-N,ZOITXTLCKPXXHV-UHFFFAOYSA-N
774	268.103	82.6041	[533][M]+	[M+Na+HCOOH]+ 199.106 [M+K]+ 229.134	199.1065,229.1343	-1	1.1633e+07	-1	-1	23098758	-1	-1
775	268.103	135.483	[379][M]+		267.096	-1	1.73595e+06	-1	-1	-1	-1	OIRDTQYFTABQOQ-KQYNXXCUSA-N,YKBGVTZYEHREMT-KVQBGUIXSA-N,NDWAUKFSFFRGLF-YRZWDFBDSA-N,OIRDTQYFTABQOQ-UHTZMRCNSA-N,HBOMLICNUCNMMY-XLPZGREQSA-N,OROIAVZITJBGSM-OBXARNEKSA-N,PCPFITWOBPHEGE-UHFFFAOYSA-N,OIRDTQYFTABQOQ-UHFFFAOYSA-N,FBLYADUDJIDSCH-UUOKFMHZSA-N,VBPMINZZMCSTBX-MRVPVSSYSA-N
776	268.11	226.573	[324][M]+	16.0325	267.103,301.1454	-1	4492588	-1	6665934	-1	-1	DDWBORAVXJGWPK-UHFFFAOYSA-N,PCPFITWOBPHEGE-UHFFFAOYSA-N,VBPMINZZMCSTBX-MRVPVSSYSA-N
777	268.165	194.532	[633][M]+		267.1575,267.1577	28895904	-1	-1	-1	-1	3538863	ZMISODWVFHHWNR-UHFFFAOYSA-N,ZMISODWVFHHWNR-UHFFFAOYSA-N
778	268.19	237.776	[778][M]+	[M+H]+ 267.184 [M+H]+ 267.183	267.1837,267.1828	-1	-1	36284700	-1	-1	28516020	IUBSYMUCCVWXPE-UHFFFAOYSA-N,IUBSYMUCCVWXPE-UHFFFAOYSA-N
779	268.999	65.3846	[312][M]+	[M+K]+ 230.036	230.036	-1	-1	-1	-1	3.41017e+06	-1	VGPYEHKOIGNJKV-UHFFFAOYSA-N,HSATYRFYDXEDDB-PVXSWLFQSA-N
780	269.053	54.3657	[820][M]+	[M+K]+ 230.091 [M+K+HCOOH]+ 184.082 [M+K]+ 230.091	230.0911,184.0824	-1	1.9132e+06	3557350	-1	-1	-1	RZKYEQDPDZUERB-UHFFFAOYSA-N,CMWTZPSULFXXJA-UHFFFAOYSA-N,HITJFUSPLYBJPE-UHFFFAOYSA-N,XEAQIWGXBXCYFX-GUOLPTJISA-N,XEAQIWGXBXCYFX-BQYQJAHWSA-N,LUTXPQCBZWHPTG-JXMROGBWSA-N,YBEKEVJDAKBMRA-SNAWJCMRSA-N,YCZBPXQBANGRGF-DGVLQFKPSA-N,JBVUOARNEYAAOS-JKUQZMGJSA-N,JBVUOARNEYAAOS-KVQBGUIXSA-N
781	269.077	210.66	[441][M]+	[2M+K]+ 115.063	115.0626,268.0703	-1	-1	-1	3275077	-1	6492109	ONIBWKKTOPOVIA-SCSAIBSYSA-N,FVTVMQPGKVHSEY-UHFFFAOYSA-N,ONIBWKKTOPOVIA-BYPYZUCNSA-N,ONIBWKKTOPOVIA-UHFFFAOYSA-N,LQNRQHXPYZSWHH-GSVOUGTGSA-N,HKQYGTCOTHHOMP-UHFFFAOYSA-N,AHLHZSCENKUUSF-UHFFFAOYSA-N,HJMQDJPMQIHLPB-UHFFFAOYSA-N,IPRIGHIBTRMTDP-UHFFFAOYSA-N,OGURJSOPVFCIOO-UHFFFAOYSA-N,GYLGASXCHFNKHD-UHFFFAOYSA-N,IRZVHDLBAYNPCT-UHFFFAOYSA-N,IIBBFGMVMNZMGA-UHFFFAOYSA-N,PTXIWVJSAQPKEY-UHFFFAOYSA-N,IPQOBEB…
782	269.08	239.882	[550][M]+		268.073	-1	-1	9944213	-1	-1	-1	HKQYGTCOTHHOMP-UHFFFAOYSA-N,AHLHZSCENKUUSF-UHFFFAOYSA-N,IPRIGHIBTRMTDP-UHFFFAOYSA-N,OGURJSOPVFCIOO-UHFFFAOYSA-N,GYLGASXCHFNKHD-UHFFFAOYSA-N,IRZVHDLBAYNPCT-UHFFFAOYSA-N,IIBBFGMVMNZMGA-UHFFFAOYSA-N,PTXIWVJSAQPKEY-UHFFFAOYSA-N,IPQOBEBHJDIMQR-UHFFFAOYSA-N,XRJWLVUOUWIPHW-UHFFFAOYSA-N,YCUNGEJJOMKCGZ-UHFFFAOYSA-N,OENYLOITAIRUMV-UHFFFAOYSA-N,JHRWCFFXJIFILI-UHFFFAOYSA-N,DZUKXCCSULKRJA-UHFFFAOYSA-N,BJBKXYI…
783	269.091	249.694	[28][M]+		268.084	-1	32479714	-1	-1	-1	-1	XEEDURHPFVXALT-UHFFFAOYSA-N,UGQMRVRMYYASKQ-KQYNXXCUSA-N,IADWMRZHOGHTMQ-UHFFFAOYSA-N,SPUUWWRWIAEPDB-UHFFFAOYSA-N,MTCJZZBQNCXKAP-KSYZLYKTSA-N,OWDPOEGUZYTAJW-UHFFFAOYSA-N,OTRRZLYYKZUVRM-UHFFFAOYSA-N
784	270.123	203.383	[97][M]+	27.9925	259.156	5.4795e+06	-1	-1	-1	-1	-1	AQHHHDLHHXJYJD-UHFFFAOYSA-N,IOCIZGGXXCGMCP-UHFFFAOYSA-N,CEIUIHOQDSVZJQ-UHFFFAOYSA-N,ICTVCUOZYWNYHM-UHFFFAOYSA-N
785	270.133	223.9	[39][M]+		269.126	-1	-1	5.63131e+06	-1	-1	-1	VVLWYFUJJAWYBP-UHFFFAOYSA-N,GFECIIOJYPXSGC-UHFFFAOYSA-N
786	270.169	221.382	[40][M]+	[M+H]+ 269.162 [M+H]+ 269.162 [M+H]+ 269.169	269.1618,269.1686	-1	-1	235422976	56552408	-1	92347648	BAKMZCRWKFNYMP-UHFFFAOYSA-N,ULFRLSNUDGIQQP-UHFFFAOYSA-N,AUKCGBMIXTUKDN-FQEWWJBMSA-N,KYGIKEQVUKTKRR-LBPRGKRZSA-N,BAKMZCRWKFNYMP-UHFFFAOYSA-N,ULFRLSNUDGIQQP-UHFFFAOYSA-N
787	270.192	191.503	[502][M]+	[M+H]+ 269.185 [M+H-HCOOH]+ 315.191	269.1844,269.1846,269.1849,315.1911	5.52825e+06	7219206	-1	-1	766710	-1	YPGSBXVZUVIXTK-BNLOLNQZSA-N
788	270.315	335.966	[572][M]+		269.3075,269.3077	-1	-1	-1	9184476	-1	9896522	REYJJPSVUYRZGE-UHFFFAOYSA-N,REYJJPSVUYRZGE-UHFFFAOYSA-N
789	271.059	235.257	[462][M]+		270.0521,270.052	-1	-1	3317773	-1	2593749	-1	YDQWDHRMZQUTBA-UHFFFAOYSA-N,TZBJGXHYKVUXJN-UHFFFAOYSA-N,AKPLHCDWDRPJGD-UHFFFAOYSA-N,KZNIFHPLKGYRTM-UHFFFAOYSA-N,FXNFHKRTJBSTCS-UHFFFAOYSA-N,PVFGJHYLIHMCQD-UHFFFAOYSA-N,VCCRNZQBSJXYJD-UHFFFAOYSA-N,DDKGKOOLFLYZDL-UHFFFAOYSA-N,OBWHQJYOOCRPST-UHFFFAOYSA-N,FVKAMXQJMZSFNK-UHFFFAOYSA-N,AKOVEXVRRMSRSS-UHFFFAOYSA-N,FQUUMQNYCLGCCK-UHFFFAOYSA-N,NWPULPMOTUPXPI-UHFFFAOYSA-N,FHFHNVHRVKQQHN-UHFFFAOYSA-N,IHZLJRZ…
790	271.274	245.225	[30][M]+		270.266	9058598	-1	-1	-1	-1	-1	-1
791	272.102	170.581	[861][M]+		271.095	682584	-1	-1	-1	-1	-1	VDTNNGKXZGSZIP-UHFFFAOYSA-N
792	272.148	226.432	[41][M]+	[M+Na]+ 249.166 [M+H+HCOOH]+ 225.139	249.1656,225.1385	-1	-1	54130528	-1	-1	83108368	XWTYSIMOBUGWOL-UHFFFAOYSA-N
793	272.196	61.1829	[831][M]+	[M+H-H2O]+ 289.201	289.201	-1	-1	-1	1.11329e+06	-1	-1	BZEWSEKUUPWQDQ-UHFFFAOYSA-N,CYTLCZVDDYEJPL-IGOCJVNJSA-N
794	272.258	251.67	[425][M]+	[M+H]+ 271.252 [M+H]+ 271.252 [M+H]+ 271.252 [M+H]+ 271.252	271.252,271.2519,271.2521	-1	-1	28280178	38930876	25370556	36263452	XELWBYCKQCNAGY-UHFFFAOYSA-N,XELWBYCKQCNAGY-HNNXBMFYSA-N,BTUSGZZCQZACPT-YYZTVXDQSA-N,XELWBYCKQCNAGY-OAHLLOKOSA-N,XELWBYCKQCNAGY-UHFFFAOYSA-N,XELWBYCKQCNAGY-HNNXBMFYSA-N,BTUSGZZCQZACPT-YYZTVXDQSA-N,XELWBYCKQCNAGY-OAHLLOKOSA-N,XELWBYCKQCNAGY-UHFFFAOYSA-N,XELWBYCKQCNAGY-HNNXBMFYSA-N,BTUSGZZCQZACPT-YYZTVXDQSA-N,XELWBYCKQCNAGY-OAHLLOKOSA-N
795	273.074	68.5175	[449][M]+	[M+K]+ 234.106 [M+K]+ 234.111	234.1064,234.1107	18671778	-1	-1	-1	7.64814e+06	-1	RHAXSHUQNIEUEY-UHFFFAOYSA-N,VFDJEJCELMPUBS-PTDYZRSTSA-N,VFDJEJCELMPUBS-CHDHTGKKSA-N
796	273.12	67.6754	[427][M]+	[M+Na]+ 250.136 [2M+K]+ 117.079	250.136,117.0786	10036818	8074990	-1	-1	-1	-1	VPPJLAIAVCUEMN-UHFFFAOYSA-N,UFFKMMNKRCCXPE-UHFFFAOYSA-N,KTZNZCYTXQYEHT-UHFFFAOYSA-N,NRYAZWLSPQPXOQ-KWXKUKOQSA-N,ISZRKETYAXFJGG-DLWSCZCPSA-N,AKWHGMWEGVKZON-VMPITWQZSA-N,PDWWYTOQJUQXHZ-PKOYOFPESA-N,CKZIANKHOZUABY-UHFFFAOYSA-N,NRYAZWLSPQPXOQ-MRPIUGGPSA-N,ONHZYXUXZBVIBC-ZANVPECISA-N,UFGOYDVOCQNQRP-UHFFFAOYSA-N,DLAMVQGYEVKIRE-UHFFFAOYSA-N,KZSNJWFQEVHDMF-BYPYZUCNSA-N,JJMDCOVWQOJGCB-UHFFFAOYSA-N,SNDPXSY…
797	273.18	212.802	[246][M]+	[2M+Na]+ 125.103	125.103	-1	4665685	-1	-1	-1	-1	-1
798	273.232	277.814	[698][M]+		272.225	-1	-1	-1	22223086	-1	-1	-1
799	274.091	82.6041	[551][M]+		273.084	-1	5.09703e+06	-1	-1	-1	-1	-1
800	274.118	204.643	[98][M]+	[M+H-H2O]+ 291.122	291.122	4.40858e+06	-1	-1	-1	-1	-1	-1
801	274.164	206.135	[684][M]+	[M+H]+ 273.159	273.159	-1	-1	4.51495e+06	-1	-1	-1	ILRJJTOUFSIBEQ-UHFFFAOYSA-N
802	274.273	246.915	[17][M]+	44.0274 [M+K]+ 235.303 [M+Na]+ 251.276 [M+H]+ 273.258 [M+K]+ 235.302 [M+Na]+ 251.276 [M+H]+ 273.258 [M+K]+ 235.318 [M+H]+ 273.274 [M+K]+ 235.302 [M+Na]+ 251.276 [M+H]+ 273.258 [M+K]+ 235.303 [M+Na]+ 251.276 [M+H]+ 273.258	317.292,235.3025,251.2764,273.2584,235.3024,273.2583,235.3177,273.2736,251.2765	2128976768	2242608384	1973110400	1665204992	1805903104	2211742208	AERBNCYCJBRYDG-KSZLIROESA-N,AERBNCYCJBRYDG-UHFFFAOYSA-N
803	274.273	331.423	[132][M]+	44.0274 [M+K]+ 235.302 [M+Na]+ 251.276 [M+H]+ 273.258	317.2957,273.2659,235.3023,251.2762,273.2581,273.2661	190584064	189776096	220736400	154436144	-1	507415584	AERBNCYCJBRYDG-KSZLIROESA-N,AERBNCYCJBRYDG-UHFFFAOYSA-N,NKFNBVMJTSYZDV-UHFFFAOYSA-N,NKFNBVMJTSYZDV-UHFFFAOYSA-N
804	274.273	298.27	[2][M]+	18.01246 [M+H-H2O]+ 291.28	273.266,273.2659,217.3061,233.28,255.262,291.2796	261593792	260185456	284520704	-1	260980256	561676864	NKFNBVMJTSYZDV-UHFFFAOYSA-N,NKFNBVMJTSYZDV-UHFFFAOYSA-N
805	275.043	163.306	[912][M]+	[M+K]+ 236.078	236.078	-1	2.2478e+06	-1	-1	-1	-1	WBQMTFZNFSVOPV-UHFFFAOYSA-N
806	275.138	231.896	[455][M]+	[M+Na]+ 252.153 [M+Na]+ 252.146	252.1534,252.1462	-1	-1	11773816	-1	-1	46805688	HOQVDCAIUCEKDZ-UHFFFAOYSA-N,PLSCDSCQUZWYJL-UHFFFAOYSA-N
807	275.17	81.1211	[911][M]+	[M+Na]+ 252.178 [M+Na+HCOOH]+ 206.166	252.1782,206.1662	3280756	9035689	-1	-1	-1	-1	OZVBAFBRWKCCHV-BPNCWPANSA-N,MBZBBVTYLUNZPJ-BJMVGYQFSA-N,JABQZEDFZXKPOY-ICWBMWKASA-N
808	275.2	228.957	[256][M]+	[M+H]+ 274.19	274.1926,274.1899	-1	-1	15492967	10008777	-1	-1	NPAGDVCDWIYMMC-IZPLOLCNSA-N,DUGGXGNWQZWAAS-RAJPTAFASA-N,WQSRLGOQJXDJSY-UHFFFAOYSA-N,KOYAYWARYIFYSV-OQFOIZHKSA-N,GCPVNKGMEZZCJD-UNBCWUHVSA-N,AGSWTKCQYPFPKZ-ULNCKAKWSA-N,OQQQLESSZVHSFL-VWYCJHECSA-N,WCKLATQRIZRDKG-UHFFFAOYSA-N,LYJOUWBWJDKKEF-RCHUDCCISA-N,LYJOUWBWJDKKEF-JLNKQSITSA-N,ACHMRCSARDWYGC-AATRIKPKSA-N,ACHMRCSARDWYGC-WAYWQWQTSA-N,OASRDXXKKGHDJZ-UHFFFAOYSA-N,FWADMOZVPHIBNO-UHFFFAOYSA-N,NPAGDVC…
809	275.276	333.386	[140][M]+		274.269	-1	-1	-1	-1	26634938	-1	-1
810	276.133	199.169	[99][M]+	21.98247 [M+H]+ 275.127	259.1556,275.1264,275.1265	24171580	-1	1.91579e+06	-1	2.71661e+06	-1	AQHHHDLHHXJYJD-UHFFFAOYSA-N,IOCIZGGXXCGMCP-UHFFFAOYSA-N,CEIUIHOQDSVZJQ-UHFFFAOYSA-N,ICTVCUOZYWNYHM-UHFFFAOYSA-N,PVSGXWMWNRGTKE-UHFFFAOYSA-N,HFJWATQNEDWZFR-QWRGUYRKSA-N,PVSGXWMWNRGTKE-UHFFFAOYSA-N,HFJWATQNEDWZFR-QWRGUYRKSA-N
811	276.143	87.8884	[534][M]+	[M+H-H2O]+ 293.147	293.147	-1	23558178	-1	-1	-1	-1	FELGMEQIXOGIFQ-UHFFFAOYSA-N,AEKQMJRJRAHOAP-CYBMUJFWSA-N,VYGRYVGDPYFVCA-UHFFFAOYSA-N,XFLJBHHWXWWOOI-SMNXXWJPSA-N,VQZDAUXMEWLMLB-JPJOULJCSA-N,SVJQZEOWLMXQAB-UVIMBBFXSA-N,UQPOSFKRDWKFBK-SXIQUOTHSA-N,UQPOSFKRDWKFBK-XAANGBPESA-N,SVJQZEOWLMXQAB-SMNXXWJPSA-N
812	276.159	266.035	[376][M]+		275.1513,275.1512	14235754	-1	-1	4.84154e+06	10261621	-1	SYHGEUNFJIGTRX-UHFFFAOYSA-N,TXIYBPZUJGKOLX-UHFFFAOYSA-N,ZTVIKZXZYLEVOL-DGKWVBSXSA-N,CWEPACWBWIOYID-UHFFFAOYSA-N,HJORMJIFDVBMOB-UHFFFAOYSA-N,AOYVKXINNGYRMC-ZDUSSCGKSA-N,ZTVIKZXZYLEVOL-UHFFFAOYSA-N,FVEWTXHYDMOBCF-UHFFFAOYSA-N,SYHGEUNFJIGTRX-UHFFFAOYSA-N,TXIYBPZUJGKOLX-UHFFFAOYSA-N,ZTVIKZXZYLEVOL-DGKWVBSXSA-N,CWEPACWBWIOYID-UHFFFAOYSA-N,HJORMJIFDVBMOB-UHFFFAOYSA-N,AOYVKXINNGYRMC-ZDUSSCGKSA-N,ZTVIKZX…
813	276.17	183.197	[848][M]+	[M+Na]+ 253.181 [M+H-NH3]+ 292.192	253.1808,292.1916	-1	2.79275e+06	-1	-1	-1	-1	HEGSGKPQLMEBJL-RKQHYHRCSA-N
814	276.231	234.417	[463][M]+	13.9775	243.189	-1	-1	11421452	-1	-1	-1	-1
815	276.279	247.108	[21][M]+	[M+H]+ 275.27	275.2703,275.2723,275.2724	-1	29747678	27381498	-1	-1	28915412	-1
816	277.089	66.7612	[645][M]+	[M+Na]+ 254.099 [M+H]+ 276.086 [M+Na]+ 254.099 [M+Na]+ 254.1	254.0994,276.0857,254.0991,254.0999	-1	-1	2.09636e+06	1.19933e+06	-1	5.09822e+06	KSCFJBIXMNOVSH-UHFFFAOYSA-N,JOKFCZVUUMLXSM-UHFFFAOYSA-N,YURQMHCZHLMHIB-UHFFFAOYSA-N,VYESEQLQFXUROZ-UHFFFAOYSA-N,KSCFJBIXMNOVSH-UHFFFAOYSA-N,DKYWVDODHFEZIM-UHFFFAOYSA-N,FYCCCUNGXGKNJV-UHFFFAOYSA-N,QIUYUYOXCGBABP-UHFFFAOYSA-N,LUZUAYAKZLCOCQ-BHHNFLQBSA-N,YLLFUILNISGLHO-UHFFFAOYSA-N,JOKFCZVUUMLXSM-UHFFFAOYSA-N,LOHDYUTXMZSHBK-VHSXEESVSA-N,VLEOOBKBMSIDKF-JXMROGBWSA-N,RICORHDCMSYMOL-UHFFFAOYSA-N,WZIKSEW…
817	277.096	224.017	[204][M]+		276.089	2.88231e+06	-1	-1	-1	-1	-1	ZICPDEAWYOHKCV-UHFFFAOYSA-N
818	277.117	186.013	[731][M]+	[M+H]+ 276.11 [M+H]+ 276.107 [M+K]+ 238.154	276.1096,276.1069,238.1542	-1	-1	4.0976e+06	4488556	3.83544e+06	-1	JEKJKMJDASOZRW-GRYCIOLGSA-N,QSFBICASXGBTSB-UWVGGRQHSA-N,JEKJKMJDASOZRW-WOPDTQHZSA-N,JEKJKMJDASOZRW-GRYCIOLGSA-N,QSFBICASXGBTSB-UWVGGRQHSA-N,JEKJKMJDASOZRW-WOPDTQHZSA-N,LQZXAHKUYJVAAR-UHFFFAOYSA-N,KUWMUXMJJXXEDL-SOFGYWHQSA-N,XJNVZUVIGOZMFT-VQHVLOKHSA-N,YUHUSHVXKVKLRF-VLJOUNFMSA-N,LVQJNKFFJNUFNY-RRNNCXACSA-N,VYBWIBBYFKHVOS-ZBWZXZMXSA-N,HBWFPUIBEDBVSO-FHMLZERMSA-N,SXBHCRUSJVFMFD-RFHZTLPTSA-N,IIQIFLG…
819	277.154	210.103	[577][M]+	[2M+H]+ 138.08 [2M+H]+ 138.079 [2M+H]+ 138.07 [M+H]+ 276.143	138.0802,138.0787,138.0705,276.143	27100100	11029080	-1	-1	4.18392e+06	-1	BXKLSVWRSUPMBO-UHFFFAOYSA-N,SJFPWBFXBOZGTB-ONEGZZNKSA-N,BXKLSVWRSUPMBO-UHFFFAOYSA-N,SJFPWBFXBOZGTB-ONEGZZNKSA-N,DPZNOMCNRMUKPS-UHFFFAOYSA-N,YGLVLWAMIJMBPF-UHFFFAOYSA-N,GHVHDYYKJYXFGU-UHFFFAOYSA-N,CMDMLKOYBMVUPY-SGJFDWMWSA-N,ABFCOJLLBHXNOU-UHFFFAOYSA-N,RYHGQTREHREIBC-UHFFFAOYSA-N,OHBQPCCCRFSCAX-UHFFFAOYSA-N,DIYWMJFAVIYCGH-UHFFFAOYSA-N,KUOMSAOBPORCBU-NSCUHMNNSA-N,GENSLUDVKWKQMX-QWHCGFSZSA-N
820	277.154	383.106	[769][M]+		276.147	457063	-1	-1	-1	-1	-1	GENSLUDVKWKQMX-QWHCGFSZSA-N
821	277.215	264.671	[556][M]+		276.208,276.2079	-1	-1	-1	2.90656e+06	3.8507e+06	-1	FFYQDBBQFAYIDR-KYQAQGQRSA-N,JNIPNHCEUZIVID-BPJKAVOUSA-N,SIVLURJESSFFDP-FLVFHSTKSA-N,IJTNSXPMYKJZPR-UHFFFAOYSA-N,NHYXSSAHTBZUIJ-IUQGRGSQSA-N,UCHYLNQKIYPHBX-ARQYDCTJSA-N,DNOBNGNBPVOMLW-XRPCLMINSA-N,UCHYLNQKIYPHBX-GJDCDIHCSA-N,IJTNSXPMYKJZPR-BEGPLMEHSA-N,ONYHYSLZNLJFHX-BSWSSELBSA-N,UECZBRRJYAZMDX-HZJYTTRNSA-N,FDBNNFPVUKARAN-UHFFFAOYSA-N,KZXQAJGXSHZKBP-UHFFFAOYSA-N,MZLHSGZHMBVBEH-UHFFFAOYSA-N,QNHHXLZ…
822	278.033	238.438	[405][M]+		277.026	18969548	-1	-1	-1	-1	-1	FRPJSHKMZHWJBE-UHFFFAOYSA-N
823	278.115	60.6179	[733][M]+	[M+H]+ 277.102 [M+H-H2O]+ 295.126	277.1024,295.1261	1.20266e+06	-1	-1	-1	1.42067e+06	-1	STEPQTYSZVCJPV-UHFFFAOYSA-N,HUQJRYMLJBBEDO-UHFFFAOYSA-N,MWKVXOJATACCCH-UHFFFAOYSA-N,XUNUUFMAODMJES-GOSISDBHSA-N,IEROEXCOOYBHPG-SFHVURJKSA-N,COOOMWLRKFALQX-LFDHPOPKSA-N
824	278.135	215.921	[194][M]+	[M+Na]+ 255.149	255.149	-1	-1	14638618	-1	-1	-1	IKYICRRUVNIHPP-UHFFFAOYSA-N,QHDPHOFJMMOQEF-XHVZSJERSA-N
825	278.211	233.995	[464][M]+	[M+H+HCOOH]+ 231.187	231.187	-1	-1	4352273	-1	-1	-1	-1
826	278.247	260.967	[589][M]+	[M+K]+ 239.288 [M+K]+ 239.288	239.2881,277.2396,277.2395	10064067	-1	7033386	8019671	8847779	-1	YNNQTVPKSXTDCK-SABUVIKOSA-N,PEVJDMWZXLRJSP-LFPPQAFFSA-N,YNNQTVPKSXTDCK-SABUVIKOSA-N,PEVJDMWZXLRJSP-LFPPQAFFSA-N
827	278.247	280.891	[665][M]+		277.24	6270043	-1	-1	-1	-1	-1	YNNQTVPKSXTDCK-SABUVIKOSA-N,PEVJDMWZXLRJSP-LFPPQAFFSA-N
828	279.083	68.8737	[338][M]+	[M+Na]+ 256.093 [M+H]+ 278.08	256.0933,278.0804	-1	-1	-1	-1	15875662	-1	YZMZGKYVOIAWJS-UHFFFAOYSA-N,MQOYRGFPFLMMGH-ONEGZZNKSA-N,HXCWQQKTPFIZQP-RNFDAIKLSA-N,VGXLURQUYDFNJB-HLQBBKRNSA-N,WYRIRHMMMOMBCS-XQFKGYICSA-N,NURINWLNSWNTQS-VGQFVTSBSA-N,FGKZKXGAWZPSOJ-LQZLSNOLSA-N,GITGKBOJRJGOIP-GGFJVNIXSA-N,STMLBESERUTGPE-CBAPKCEASA-N,ASWVTGNCAZCNNR-UHFFFAOYSA-N,AKJIPZYHXYQVJT-UHFFFAOYSA-N,KOTZBHSMNGETGC-JTQLQIEISA-N,OSPHTXUUCFLMQA-SECBINFHSA-N,SMLKYYVQXIKCAM-ZLKJLUDKSA-N,ZGUVSPW…
829	279.092	244.8	[31][M]+	[M+Na+HCOOH]+ 210.099 [M+Na+HCOOH]+ 210.099	278.0851,210.0994,278.0852,210.0995	17444994	16640397	12979677	17268092	31919220	9841410	FIQMHBFVRAXMOP-UHFFFAOYSA-N,ASWVTGNCAZCNNR-UHFFFAOYSA-N,ZNJVDXPVBMPLNR-RUDMXATFSA-N,ZINVYYGMXCWIDQ-YVMONPNESA-N,YHYSFJBAAMODHY-UHFFFAOYSA-N,YYKBWYBUCFHYPR-UHFFFAOYSA-N,NUWIAVSANIAUAA-CSMHCCOUSA-N,FIQMHBFVRAXMOP-UHFFFAOYSA-N,ASWVTGNCAZCNNR-UHFFFAOYSA-N,ZNJVDXPVBMPLNR-RUDMXATFSA-N,ZINVYYGMXCWIDQ-YVMONPNESA-N,YHYSFJBAAMODHY-UHFFFAOYSA-N,YYKBWYBUCFHYPR-UHFFFAOYSA-N,NUWIAVSANIAUAA-CSMHCCOUSA-N
830	279.093	370.763	[342][M]+	[M+H]+ 278.085	278.0854,278.0852	-1	-1	8462078	8703777	-1	9114249	FIQMHBFVRAXMOP-UHFFFAOYSA-N,ASWVTGNCAZCNNR-UHFFFAOYSA-N,ZNJVDXPVBMPLNR-RUDMXATFSA-N,ZINVYYGMXCWIDQ-YVMONPNESA-N,YHYSFJBAAMODHY-UHFFFAOYSA-N,YYKBWYBUCFHYPR-UHFFFAOYSA-N,FIQMHBFVRAXMOP-UHFFFAOYSA-N,ASWVTGNCAZCNNR-UHFFFAOYSA-N,ZNJVDXPVBMPLNR-RUDMXATFSA-N,ZINVYYGMXCWIDQ-YVMONPNESA-N,YHYSFJBAAMODHY-UHFFFAOYSA-N,YYKBWYBUCFHYPR-UHFFFAOYSA-N
831	279.093	295.973	[10][M]+		278.086	-1	-1	-1	-1	12946306	-1	FIQMHBFVRAXMOP-UHFFFAOYSA-N,ASWVTGNCAZCNNR-UHFFFAOYSA-N,ZNJVDXPVBMPLNR-RUDMXATFSA-N,ZINVYYGMXCWIDQ-YVMONPNESA-N,YHYSFJBAAMODHY-UHFFFAOYSA-N,YYKBWYBUCFHYPR-UHFFFAOYSA-N
832	279.1	134.165	[388][M]+	[M+K]+ 240.143	240.143	-1	6340497	-1	-1	-1	-1	QTTAJMQGQJRLDK-UHFFFAOYSA-N,IGUOFJDAFYIRET-LPEHRKFASA-N
833	279.122	228.957	[257][M]+	[M+K+HCOOH]+ 194.163 [M+Na+HCOOH]+ 210.137 [M+H+HCOOH]+ 232.119 [M+H]+ 278.12 [M+K+HCOOH]+ 194.161 [M+K+HCOOH]+ 194.164 [M+Na+HCOOH]+ 210.138 [M+H+HCOOH]+ 232.12 [M+H]+ 278.12	194.1633,210.1373,232.1192,278.1197,194.1611,194.1637,210.1376,232.1195,278.12	-1	-1	47188256	38051016	-1	27197656	SZJNCZMRZAUNQT-IUCAKERBSA-N,SZJNCZMRZAUNQT-UHFFFAOYSA-N,SZJNCZMRZAUNQT-RKDXNWHRSA-N,ZDACRNZBFJOLTC-IWSPIJDZSA-N,ZQGYEIBCKXMBBP-PQSXQGTJSA-N,DRLFMBDRBRZALE-UHFFFAOYSA-N,ROBVIMPUHSLWNV-UHFFFAOYSA-N,WCRIKJOQMRFVPX-UHFFFAOYSA-N,DABYEOZXRSTEGL-NSHDSACASA-N,KGGUASRIGLRPAX-UHFFFAOYSA-N,DTQVPWUALIPZLF-UHFFFAOYSA-N,JFWLAFHHNSFQBT-AYRXBEOTSA-N,DZHGRAQTZQORPX-GBJTYRQASA-N,GXDBSAJFXBTPQJ-UGCTXDRPSA-N,IGRWJIG…
834	279.133	201.696	[100][M]+	18.01248 [M+H]+ 278.128 18.01245 [2M+H]+ 139.063 [M+H]+ 278.126 [M+K]+ 240.177 [M+Na]+ 256.136	260.1196,278.1283,222.1662,238.1266,139.0633,278.126,240.1769,256.1365	94855648	17565078	50244200	87054088	35115456	185988848	LSGOTAXPWMCUCK-VXGBXAGGSA-N,LSGOTAXPWMCUCK-RYUDHWBXSA-N,ZNFLWFXFHVQUPK-FZMZJTMJSA-N,LSGOTAXPWMCUCK-NWDGAFQWSA-N,PYQJYHACQOBZLF-WOPDTQHZSA-N,PYQJYHACQOBZLF-GRYCIOLGSA-N,PYQJYHACQOBZLF-QJPTWQEYSA-N,ZNFLWFXFHVQUPK-SMDDNHRTSA-N,VXNIFVLSWOZUNG-RISCZKNCSA-N,BAMJSSRCISLLPC-NDQFZYFBSA-N,UWVQIROCRJWDKL-UHFFFAOYSA-N,RRPLGXJSBDXTJL-SWXKCSOPSA-N,MJJGMIZYROXQLJ-LBPRGKRZSA-N,NLPWVJBBQRDFSC-FYWRMAATSA-N,AOFKGHC…
835	279.133	183.724	[503][M]+	88.0523	168.091	7941906	-1	-1	-1	-1	-1	NHZMQXZHNVQTQA-UHFFFAOYSA-N,XKEMMYSNKGUOCT-FKSUSPILSA-N,YBXACVMNCAABPZ-UHFFFAOYSA-N
836	279.144	193.601	[679][M]+	[2M+Na]+ 128.074	128.074	-1	-1	-1	2.4859e+06	-1	-1	-1
837	279.158	43.1787	[620][M]+	[2M+H]+ 139.083 [2M+Na]+ 128.091	139.0827,128.0914	-1	1540830	-1	-1	-1	997160	-1
838	279.158	275.834	[666][M]+	[M+K]+ 240.191 [M+K]+ 240.198	240.191,278.151,240.1976,278.1511	14054773	8291908	6.75502e+06	6908832	10689437	-1	DOIRQSBPFJWKBE-UHFFFAOYSA-N,QZDLOWBWMWAWPV-KSMPYDNASA-N,HPXCIVOFOHJBPM-UHFFFAOYSA-N,XXEZBUQSFPDVPL-BYIGHTSFSA-N,DWRYREFBMYRRST-HZUKXOBISA-N,SFCGEIHSBRXLDW-YWCGQCRUSA-N,SPNKWZAAMWRJBJ-UHFFFAOYSA-N,HZJFLPSTXGCDLK-UHFFFAOYSA-N,PHEKSAGWYUBZTP-UHFFFAOYSA-N,DIFREUFYEBCDCG-YZTUOPDFSA-N,UXFPPZJZYMHBTF-UHFFFAOYSA-N,UZRDNRMSDRDSPO-UHFFFAOYSA-N,IKUWMGOXYQGWPC-PRMBVHMUSA-N,BRIZKGNSBNBPFG-MVNLRDQZSA-N,HATUFMM…
839	279.195	276.257	[667][M]+		278.1874,278.1876	7.44055e+06	-1	-1	-1	4940009	5072747	WPHPTEHUVDWFIT-OOSGDVBISA-N,MWJFQIAPGJUWFB-IIYRAJEGSA-N,ZKTCNVOZWQFCKW-OAHLLOKOSA-N,MQZRYUHPQZOTGL-SEYNEYQASA-N,SLJLUCPQAQEAOL-IRXDYDNUSA-N,BEOURFILOSTXKS-DYWXZXKOSA-N,WATWOEXGUMDWTP-RKOFLFEYSA-N,CHHKGJIZUJUBDN-CYBMUJFWSA-N,HKDHXZLREQAIPY-UHFFFAOYSA-N,BWSYYLSLQRWYIN-ZQNRIKKJSA-N,SLJLUCPQAQEAOL-SJORKVTESA-N,LNCIWDUEYDVOES-FEMNKSEZSA-N,HVUSRHCOYOKILZ-VSIAZPJASA-N,SKEXYIDHVDOQQP-VOTSOKGWSA-N,BEHRKNV…
840	279.206	189.365	[504][M]+		278.199	1.28397e+06	-1	-1	-1	-1	-1	-1
841	279.231	269.456	[377][M]+	[M+H-NH3]+ 295.255 [M+H-NH3]+ 295.25 [M+H-NH3]+ 295.25 [M+Na+HCOOH]+ 210.23 [M+H-NH3]+ 295.25 [M+H-NH3]+ 295.246	295.2551,295.2501,295.2503,210.2304,295.2464	26326456	22745586	39661760	18901524	20111896	-1	PZVYDNWEQXJZPQ-IYAOGOEGSA-N,PZVYDNWEQXJZPQ-IYAOGOEGSA-N,PZVYDNWEQXJZPQ-IYAOGOEGSA-N,PZVYDNWEQXJZPQ-IYAOGOEGSA-N
842	280.091	65.744	[125][M]+	[M+Na]+ 257.102	257.102	-1	4.11798e+06	-1	-1	-1	-1	RFCQJGFZUQFYRF-ZOQUXTDFSA-N,SUHOQUVVVLNYQR-MRVPVSSYSA-N,RDPUKVRQKWBSPK-ZOQUXTDFSA-N,BNQDCRGUHNALGH-UHFFFAOYSA-N,ZAYHVCMSTBRABG-JXOAFFINSA-N,UPSPUYADGBWSHF-UHFFFAOYSA-N,IXRKDGGGFFCRIR-UHFFFAOYSA-N,ZAYHVCMSTBRABG-UHFFFAOYSA-N,SUHOQUVVVLNYQR-QMMMGPOBSA-N,YQOMGYYSWFJSPK-ZDUSSCGKSA-N,HRXAUDACLOQULD-OAHLLOKOSA-N,CYCJFMKXQPLWCL-OAHLLOKOSA-N,YQOMGYYSWFJSPK-CYBMUJFWSA-N,MZQBXEHXRQQBQP-NRHHSCOKSA-N,APLMCDI…
843	280.107	203.383	[101][M]+	15.9725	280.142	14499609	-1	-1	-1	-1	-1	OUAINJWTDRNZIJ-ACCUITESSA-N,OOVIDZVWKLFZSZ-UHFFFAOYSA-N,KPYVGDDMDIZOCY-VGSLSFOHSA-N
844	280.12	66.5517	[879][M]+		279.113	-1	-1	-1	393424	-1	-1	MCGMBKWXTCCVNV-AXGCGNLZSA-N,MCGMBKWXTCCVNV-CNLWIZLKSA-N
845	280.122	208.004	[309][M]+	[M+Na]+ 257.123 [M+K+HCOOH]+ 195.146 [M+Na+HCOOH]+ 211.123 [M+K]+ 241.16 [M+Na]+ 257.121	257.1234,195.1463,211.1226,241.16,257.1213	271291232	2.57375e+06	4.12736e+06	32088338	33519544	-1	NOWKIWQXOOQBSG-CMDGGOBGSA-N,MSKRLHVJEKWHJI-CMDGGOBGSA-N,JWZZKOKVBUJMES-UHFFFAOYSA-N,RHCSKNNOAZULRK-UHFFFAOYSA-N,WJAJPNHVVFWKKL-UHFFFAOYSA-N,LMOINURANNBYCM-UHFFFAOYSA-N,NOWKIWQXOOQBSG-CMDGGOBGSA-N,GNTVWGDQPXCYBV-QPUJVOFHSA-N,MSKRLHVJEKWHJI-CMDGGOBGSA-N
846	280.138	77.4399	[645][M]+	18.0125	223.1702,239.1442	-1	2.62826e+06	-1	-1	-1	-1	-1
847	280.153	224.147	[49][M]+	[M+K+HCOOH]+ 195.185	195.185	-1	-1	-1	14924078	-1	-1	-1
848	280.19	229.314	[685][M]+		279.183	-1	-1	-1	-1	3728672	-1	HBXKSXMNNGHBEA-ZBFHGGJFSA-N,FRKQEEBAWRDYCO-WUXMJOGZSA-N,FRKQEEBAWRDYCO-SDQBBNPISA-N,QLTWQIOYJXJUJH-WFEKMPBRSA-N,SKZMECPHGLDCRH-HGXHHBJQSA-N,IDTQGTGZLYPGAF-PYMQLLRLSA-N,IPNWRFDCQUHSRD-JOLOJFPGSA-N
849	280.247	288.819	[144][M]+	[M+H]+ 279.249	279.249	-1	-1	-1	5.05093e+06	-1	-1	-1
850	280.263	31.6978	[697][M]+	[M+K]+ 241.304 [M+H]+ 279.255 [M+H-H2O]+ 297.267	241.3045,279.2553,297.2673	-1	18346852	-1	-1	-1	-1	SFIHQZFZMWZOJV-HZJYTTRNSA-N,WFRLANWAASSSFV-FPLPWBNLSA-N,PUYXTUJWRLOUCW-UHFFFAOYSA-N,ZHVCUICBHSGXOZ-KURKYZTESA-N,XGMIRPUCRYMXKG-KURKYZTESA-N,KWDXKYNWAKMLKK-YQDZIVAPSA-N,RTQVJTLVVBJRJG-SEXYCKHXSA-N,RTQVJTLVVBJRJG-NZDSQIAKSA-N,VWTPJNGTEYZXFV-ZWKQNVPVSA-N,LNSIIDDYOVTXHK-YQZYXFPUSA-N,BXFSVOSKIKQECX-WGLIYWIESA-N
851	280.263	288.535	[163][M]+	[M+H]+ 279.249 [M+H]+ 279.249 [M+H]+ 279.249 [M+H]+ 279.249 [M+H]+ 279.261 [M+H]+ 279.255	279.2494,279.2491,279.2492,279.2612,279.2555	606432384	564678528	394819296	487950784	526524480	246568224	SFIHQZFZMWZOJV-HZJYTTRNSA-N,SFIHQZFZMWZOJV-HZJYTTRNSA-N
852	280.263	382.662	[793][M]+	15.99249 [M+K]+ 241.302	273.269,279.2555,241.3018,279.2556	3.11518e+06	3.3164e+06	2.79188e+06	-1	-1	2173382	NKFNBVMJTSYZDV-UHFFFAOYSA-N,SFIHQZFZMWZOJV-HZJYTTRNSA-N,SFIHQZFZMWZOJV-HZJYTTRNSA-N
853	281.081	69.3183	[339][M]+		280.074	-1	-1	-1	-1	1213669	-1	LHUVFAQGBBQGDF-UHFFFAOYSA-N,DNMVUCBDCPHPAT-QGZVFWFLSA-N
854	281.106	182.884	[587][M]+	[M+K]+ 242.134 [M+H-NH3]+ 297.114	242.1343,297.1144	4204976	-1	-1	2.03775e+06	-1	-1	DJCNUNUWHBAFMB-UHFFFAOYSA-N,LRVNQSHIYQCWRP-UHFFFAOYSA-N,QMYWKFZKRYCUMA-UHFFFAOYSA-N,VSZUGNOVOOTAQU-INIZCTEOSA-N,ZEUITGRIYCTCEM-KRWDZBQOSA-N,HOZUXBLMYUPGPZ-UHFFFAOYSA-N,WBJTYJGWAMUJGK-UHFFFAOYSA-N,URJGVVMJOFUXRZ-ZJINVJJNSA-N
855	281.137	256.375	[164][M]+		280.13	-1	-1	-1	-1	5.92033e+06	-1	DKDILZBBFKZMRO-HNNXBMFYSA-N,YWASZTJGPFRWMW-BJMVGYQFSA-N,CKYFQWVHKHQCLS-JYWQCDDESA-N,SSAMALNYLVNQLL-GNWSSZPXSA-N,XVLAPOPJFILILC-HUUCEWRRSA-N,ONEGFRCEZYDTTB-XFFZJAGNSA-N,JGUADRHIBCXAFH-MVBSPKBLSA-N,DMFMLSDQIFVNOX-UVZIMPLHSA-N,VPUMRTLIHAHBNQ-OAHLLOKOSA-N,BVVXKQVJVHFVBC-GXSJLCMTSA-N,WCGQSACAGPUTQJ-UADRLTJBSA-N,XDEVOPTVZKYJBE-IYCUSSIYSA-N,HIORDXLXXKCJQD-WDYLMEIXSA-N,JDYIPAACNVDCTH-FBDMWJDESA-N,KIRBQTO…
856	281.247	276.487	[399][M]+	[M+H-NH3]+ 297.266	297.266	-1	-1	-1	-1	2.23919e+06	-1	WFRLANWAASSSFV-FPLPWBNLSA-N,PUYXTUJWRLOUCW-UHFFFAOYSA-N,ZHVCUICBHSGXOZ-KURKYZTESA-N,XGMIRPUCRYMXKG-KURKYZTESA-N,KWDXKYNWAKMLKK-YQDZIVAPSA-N,RTQVJTLVVBJRJG-SEXYCKHXSA-N,RTQVJTLVVBJRJG-NZDSQIAKSA-N,VWTPJNGTEYZXFV-ZWKQNVPVSA-N,LNSIIDDYOVTXHK-YQZYXFPUSA-N,BXFSVOSKIKQECX-WGLIYWIESA-N
857	282.048	64.4187	[126][M]+	[M+K]+ 243.084	243.084	-1	8386360	-1	-1	-1	-1	UHDGCWIWMRVCDJ-XVFCMESISA-N,UHDGCWIWMRVCDJ-CCXZUQQUSA-N,UHDGCWIWMRVCDJ-UHFFFAOYSA-N
858	282.117	208.004	[310][M]+		281.11	12296126	-1	-1	-1	-1	-1	GFYLSDSUCHVORB-IOSLPCCCSA-N,IQZWKGWOBPJWMX-IOSLPCCCSA-N,FPUGCISOLXNPPC-IOSLPCCCSA-N,VQAYFKKCNSOZKM-IOSLPCCCSA-N,FPUGCISOLXNPPC-UHFFFAOYSA-N,VJSHSPNFYFRXGN-RRKCRQDMSA-N,HUZNODILVCXFIG-UHFFFAOYSA-N
859	282.119	134.925	[695][M]+		281.1116,281.1117	-1	-1	-1	-1	3.56399e+06	9607206	GFYLSDSUCHVORB-IOSLPCCCSA-N,IQZWKGWOBPJWMX-IOSLPCCCSA-N,FPUGCISOLXNPPC-IOSLPCCCSA-N,VQAYFKKCNSOZKM-IOSLPCCCSA-N,FPUGCISOLXNPPC-UHFFFAOYSA-N,VJSHSPNFYFRXGN-RRKCRQDMSA-N,HUZNODILVCXFIG-UHFFFAOYSA-N,GFYLSDSUCHVORB-IOSLPCCCSA-N,IQZWKGWOBPJWMX-IOSLPCCCSA-N,FPUGCISOLXNPPC-IOSLPCCCSA-N,VQAYFKKCNSOZKM-IOSLPCCCSA-N,FPUGCISOLXNPPC-UHFFFAOYSA-N,VJSHSPNFYFRXGN-RRKCRQDMSA-N,HUZNODILVCXFIG-UHFFFAOYSA-N
860	282.169	221.199	[50][M]+	[M+H-NH3]+ 298.194	298.194	-1	-1	-1	5199274	-1	-1	VIKNJXKGJWUCNN-XGXHKTLJSA-N,XDOSSDQISIQOLI-MJNPNCJRSA-N,SYESMXTWOAQFET-YCNIQYBTSA-N
861	282.262	30.5051	[255][M]+	[M+H]+ 281.251	281.251	-1	-1	-1	-1	1.63966e+06	-1	-1
862	282.263	297.424	[9][M]+	[M+H]+ 281.266 [M+H]+ 281.265 [M+H]+ 281.265 [M+H]+ 281.265	281.2657,281.2645,281.255,281.2646	51866806	4.35333e+07	32234309	36643658	3.2488e+07	-1	-1
863	282.278	30.7865	[406][M]+	[M+K]+ 243.32 [M+H]+ 281.271	243.3201,281.2709	-1	-1	216852832	-1	-1	-1	AXTGDCSMTYGJND-UHFFFAOYSA-N,JMXKCYUTURMERF-UHFFFAOYSA-N
864	282.278	297.424	[10][M]+	[M+H]+ 281.266 [M+H]+ 281.265 [M+H]+ 281.276 [M+H]+ 281.265 [M+H]+ 281.265 [M+H]+ 281.266	281.2657,281.2645,281.2763,281.2646,281.2659	3633036544	3025889536	2391063552	2713950464	2687476736	2143375744	AXTGDCSMTYGJND-UHFFFAOYSA-N,JMXKCYUTURMERF-UHFFFAOYSA-N
865	282.294	297.85	[11][M]+	[M+H]+ 281.276 [M+K]+ 243.339 [M+Na]+ 259.313 [M+H]+ 281.295	281.287,281.2869,281.2763,281.2858,243.3394,259.3134,281.2953	4.14932e+07	36164958	29323011	28661613	3.69305e+07	-1	AXTGDCSMTYGJND-UHFFFAOYSA-N,JMXKCYUTURMERF-UHFFFAOYSA-N
866	283.051	76.377	[428][M]+	[M+K]+ 244.087	244.087	2.26367e+06	-1	-1	-1	-1	-1	YBJHBAHKTGYVGT-ZKWXMUAHSA-N,YBJHBAHKTGYVGT-UHFFFAOYSA-N,GTVMGUBGOSWMOJ-SNVBAGLBSA-N,NCZRNQKQWDIBGG-UBJYMUIPSA-N,KSNGZQWONODVBX-NSHDSACASA-N,DIKSXFGBISXWOX-LBPRGKRZSA-N,XTPMTFLWJNEQHQ-UHFFFAOYSA-N
867	283.107	209.761	[584][M]+	[M+K]+ 244.14	244.1396,282.0998	-1	41639484	-1	-1	848816	-1	LQFJGLSIESIIOM-UHFFFAOYSA-N,CYFXYPOYWBHJDO-UHFFFAOYSA-N,YEUSLPIIQGZHQB-UHFFFAOYSA-N,FZWGDUUJDZCYJR-UHFFFAOYSA-N,HPHXOIULGYVAKW-IOSLPCCCSA-N,ABXDBVMGRKZFRC-VTFQDDHLSA-N,SBTFHJGTXHMDPR-UHFFFAOYSA-N,CMJFOBNRYRSQGE-UHFFFAOYSA-N,TVFJHRBUWCSCPK-UHFFFAOYSA-N
868	283.174	199.782	[224][M]+	[M+H]+ 282.166	282.166	-1	-1	-1	-1	1.85769e+06	-1	AIYMNSKXLDSRNB-XIRDDKMYSA-N
869	283.263	389.316	[791][M]+	[2M+H]+ 141.128 [M+H]+ 282.256 [2M+Na]+ 130.142	141.1284,282.2562,130.1421	-1	472995	-1	-1	-1	1537937	ZQPPMHVWECSIRJ-MDZDMXLPSA-N,UWHZIFQPPBDJPM-BQYQJAHWSA-N,OMZUUGOYASJZKP-UHFFFAOYSA-N,KDCDZQJNCPPRMH-MDZDMXLPSA-N,LKOVPWSSZFDYPG-MSUUIHNZSA-N,DLPRXTUOPLIHNV-FOCLMDBBSA-N,OBNDIDKDLXSSCB-CCEZHUSRSA-N,AQWHMKSIVLSRNY-YPKPFQOOSA-N,CNVZJPUDSLNTQU-OUKQBFOZSA-N,RVUCYJXFCAVHNC-QXMHVHEDSA-N,RVUCYJXFCAVHNC-VAWYXSNFSA-N,WRIDQFICGBMAFQ-KHPPLWFESA-N,WRIDQFICGBMAFQ-ZHACJKMWSA-N,QXJSBBXBKPUZAA-HJWRWDBZSA-N,QXJSBBX…
870	283.281	31.6978	[698][M]+	[M+Na]+ 260.293	260.293	-1	32454866	-1	-1	-1	-1	-1
871	283.716	280.292	[447][M]2+		565.418	-1	-1	-1	-1	5.21611e+06	-1	MEJHOHNWGFEFFZ-OOPVGHQCSA-N,BXWBHHNYEHJKBE-KEOOTSPTSA-N,HRBCXMVTLBLCFB-GYTJMRQVSA-N,XOMXEVYXKNFHHF-MUUNZHRXSA-N,UCCSHQOAOHRIDB-MUUNZHRXSA-N,WEBYRFPRCUWIME-GDLZYMKVSA-N,XZZSYDYWLNENCT-MUUNZHRXSA-N
872	283.717	213.435	[203][M]+		282.709	-1	-1	-1	-1	3.1037e+06	-1	-1
873	284.138	219.237	[805][M]+	[M+H+HCOOH]+ 237.134 [M+H-H2O]+ 301.143 [M+H-H2O]+ 301.145 [M+K]+ 245.168	237.1337,301.1432,301.1454,245.1684	-1	19871372	-1	25566426	-1	7684745	YWPHCCPCQOJSGZ-UHFFFAOYSA-N,DIGHFXIWRPMGSA-NSHDSACASA-N,KJNYYUAWYKCJQS-BZWSEGBZSA-N,IVVNZDGDKPTYHK-UHFFFAOYSA-N
874	284.185	234.319	[284][M]+	[M+K]+ 245.228 [M+H-H2O]+ 301.19	245.228,301.1897	-1	8473580	7.82817e+06	-1	-1	-1	DLNWZIVYKQXLTN-CGYUPCHJSA-N,JWXDRFUZDKKGDV-VAWYXSNFSA-N,DLNWZIVYKQXLTN-UHFFFAOYSA-N,IKBKZGMPCYNSLU-RGVLZGJSSA-N
875	284.185	222.693	[325][M]+	[M+H-H2O]+ 301.19	301.19	-1	11428129	-1	-1	-1	-1	DLNWZIVYKQXLTN-CGYUPCHJSA-N,JWXDRFUZDKKGDV-VAWYXSNFSA-N,DLNWZIVYKQXLTN-UHFFFAOYSA-N,IKBKZGMPCYNSLU-RGVLZGJSSA-N
876	284.196	208.844	[296][M]+	[M+H]+ 283.189	283.189	73015824	-1	-1	-1	-1	-1	XICKFFMQHHMRFO-CMDGGOBGSA-N
877	284.294	30.7865	[407][M]+	[M+H-H2O]+ 301.297	283.2863,301.2968,283.2865	-1	-1	23312910	22385250	18913464	-1	LYRFLYHAGKPMFH-UHFFFAOYSA-N,OTKJDMGTUTTYMP-UHFFFAOYSA-N,OTKJDMGTUTTYMP-ZWKOTPCHSA-N,CPHJEACXPATRSU-UHFFFAOYSA-N,OTKJDMGTUTTYMP-ROUUACIJSA-N,CILLLUONWCSDCK-BZSNNMDCSA-N,LYRFLYHAGKPMFH-UHFFFAOYSA-N
878	284.294	311.769	[226][M]+	[M+K]+ 245.323 [M+Na]+ 261.297 [M+H]+ 283.294	245.3227,261.2967,283.2941,283.2863,283.2864,283.2867	423952192	164854704	138648592	166935744	174641440	141099824	LYRFLYHAGKPMFH-UHFFFAOYSA-N,LYRFLYHAGKPMFH-UHFFFAOYSA-N,LYRFLYHAGKPMFH-UHFFFAOYSA-N
879	284.294	382.662	[770][M]+	28.03245 28.03243	273.269,273.2691,283.2867	6.13733e+06	7.0746e+06	-1	-1	-1	4.48991e+06	NKFNBVMJTSYZDV-UHFFFAOYSA-N,NKFNBVMJTSYZDV-UHFFFAOYSA-N,LYRFLYHAGKPMFH-UHFFFAOYSA-N
880	284.294	208.913	[585][M]+		283.287	-1	9995409	8968613	-1	8474325	-1	LYRFLYHAGKPMFH-UHFFFAOYSA-N
881	285.122	213.221	[248][M]+		284.115	-1	7.7263e+06	-1	-1	-1	-1	-1
882	285.134	193.228	[634][M]+	[M+H-NH3]+ 301.159 [M+Na]+ 262.146	301.1586,262.1462	34322316	4465022	-1	-1	-1	-1	-1
883	285.166	63.7093	[895][M]+	67.9873	314.194	1.38939e+06	-1	-1	-1	-1	-1	MSWJSDLNPCSSNW-UHFFFAOYSA-N,UVDJGUGLTDSECX-NMLACTOBSA-N,XUOQKQRMICQUQC-AOIWGVFYSA-N,ZFSZXTDXLOPTHF-DVRXPUNCSA-N,XCQLNGDKZRFYGX-FFGOWVMKSA-N,IKEHAWAEPHQJSM-UHFFFAOYSA-N,GSIFPNBGQDHODX-SLFFLAALSA-N,CDWJWTTWDBMXNW-LWYYNNOASA-N,LWJWPDQQPUFVJW-WBCYEJBOSA-N,OBEMDIWOJBJBGY-QRFRQXIXSA-N,CASURZYJSMDOEQ-CBTMWXCYSA-N,FSLMGODKGHHERM-FRCNGJHJSA-N,XTTUSBQFKZWUJV-JHYVTPCUSA-N,XTTUSBQFKZWUJV-WMBSQONYSA-N
884	285.684	193.309	[756][M]2+	[M+2H]2+ 569.352	569.352	-1	292402	-1	-1	-1	-1	SEXKBUMMQJIMIE-TYFNKVGFSA-N,DCIYLLLZGFHDOZ-WYNYHOJWSA-N,LUNXVGWMJOCBHF-OJFBMAEFSA-N
885	286.043	77.5884	[385][M]+	[M+K]+ 247.079	247.079	-1	-1	-1	-1	3313298	-1	-1
886	286.089	258.852	[268][M]+		285.082	11044254	-1	-1	-1	-1	-1	DOGIWBIDAAYBPO-ZETCQYMHSA-N
887	286.175	195.24	[914][M]+	44.0274	285.168,203.1883	-1	-1	763340	-1	-1	9192604	SUEACSZSOBUHPC-SJJSVBLESA-N
888	286.2	253.892	[354][M]+	[M+Na]+ 263.215	263.215	-1	18097034	-1	-1	-1	-1	-1
889	286.2	211.284	[687][M]+	[M+H-H2O]+ 303.203	303.203	-1	-1	8562988	-1	-1	-1	-1
890	286.309	284.293	[165][M]+		285.3022,285.3024	-1	6802225	6.91113e+06	-1	-1	-1	YRYJJIXWWQLGGV-ZWKOTPCHSA-N,YRYJJIXWWQLGGV-ZWKOTPCHSA-N
891	286.309	262.323	[92][M]+	15.99246 [M+H+HCOOH]+ 239.288 15.99247 [M+H+HCOOH]+ 239.288	255.283,285.3024,239.2881,255.2829,239.2882	-1	16463246	11630555	11593411	12456303	17644878	YRYJJIXWWQLGGV-ZWKOTPCHSA-N
892	287.145	224.874	[570][M]+	[M+Na]+ 264.156	264.156	-1	-1	-1	-1	1.56201e+06	-1	UDNMYDZHPMNIEQ-RIYZIHGNSA-N
893	287.149	201.276	[102][M]+	[M+K]+ 248.181	248.181	4044718	-1	-1	-1	-1	-1	OTTPPWWZWUBHFV-BEYOIGNWSA-N,YOAXHSPUOPMCPG-UHFFFAOYSA-N,JHDZFWRABRBPFB-AZKPJATDSA-N,ZHIGICKDMCKMQA-KWCCSABGSA-N,ZZNKKFHDVFOAEZ-VAAAAXNRSA-N,PPFXXOXUWGSHRC-JULSWDIZSA-N,OKBAWLHHZWRDBE-QNJRHPAQSA-N,RJEBRGXXVDPTCM-LIJSHLLPSA-N,RJEBRGXXVDPTCM-RIGZBRQFSA-N,RJEBRGXXVDPTCM-XGDNNFDWSA-N,RJEBRGXXVDPTCM-RSQUJMLUSA-N,IVTCJQZAGWTMBZ-LTKCOYKYSA-N,OWBVGHGQUMHBML-UHFFFAOYSA-N,GBPLHEVQWNMCPB-UHFFFAOYSA-N,WWHSTYP…
894	288.068	232.887	[205][M]+		287.061	4292665	-1	-1	-1	-1	-1	ARFHIAQFJWUCFH-KIFNTFBYSA-N,CALVHKRMSLZPRV-UHFFFAOYSA-N,DWMASEQCJAVBIA-UHFFFAOYSA-N
895	288.142	59.3028	[734][M]+	[M+Na]+ 265.153	265.153	1.56542e+06	-1	-1	-1	-1	-1	RONZAEMNMFQXRA-UHFFFAOYSA-N,REYFJDPCWQRWAA-UHFFFAOYSA-N
896	288.191	202.495	[431][M]+		287.184	-1	2938132	-1	-1	-1	-1	JYFNTDPGDPZMCM-UHFFFAOYSA-N
897	288.289	256.428	[355][M]+		287.2814,287.2815	-1	15751333	20351942	21270662	9562828	13126384	KFQUQCFJDMSIJF-DLBZAZTESA-N,KFQUQCFJDMSIJF-DLBZAZTESA-N
898	288.917	62.5159	[820][M]+		287.91	-1	-1	-1	1.25688e+06	-1	-1	-1
899	289.059	156.69	[913][M]+		288.051	-1	959008	-1	-1	-1	-1	UVCOILFBWYKHHB-UHFFFAOYSA-N
900	289.117	201.276	[103][M]+	[M+H-NH3]+ 305.131	305.131	14213068	-1	-1	-1	-1	-1	HUNXMJYCHXQEGX-UHFFFAOYSA-N,OFBWCUWERYAJIG-CVEARBPZSA-N,RSFYAKQDIQNAET-RUDMXATFSA-N,OISPVPDLJDWTTA-UHFFFAOYSA-N,GVBFMJNDFYWETC-YCRREMRBSA-N,IELHNBMQKDFDRD-ANGMNFSRSA-N
901	289.211	218.539	[41][M]+	[M+H-NH3]+ 305.232	305.232	11897114	-1	-1	-1	-1	-1	PLVLPRNEONNYSF-DWRORGKVSA-N
902	290.101	207.423	[688][M]+	[M+Na]+ 267.11	267.11	-1	-1	2.51515e+06	-1	-1	-1	RRKXSAVJYDHUSN-UHFFFAOYSA-N
903	290.206	57.0804	[821][M]+		289.199	-1	2.18489e+06	-1	-1	-1	-1	BZEWSEKUUPWQDQ-UHFFFAOYSA-N,CYTLCZVDDYEJPL-IGOCJVNJSA-N
904	290.211	232.316	[465][M]+	[M+H+HCOOH]+ 243.189	243.189	-1	-1	3.0177e+06	-1	-1	-1	-1
905	290.268	249.942	[32][M]+	[M+K]+ 251.303 [M+H+HCOOH]+ 243.245 [M+K]+ 251.304 [M+K]+ 251.302	251.3035,243.2454,289.2609,251.3038,289.2608,251.302	22980878	14574419	18480272	10731166	10296805	17916616	-1
906	291.068	74.7328	[861][M]+	15.9725	306.034	-1	-1	15843598	-1	-1	-1	CCCPQTCGPQONAG-UHFFFAOYSA-N,DHMPJEGFPQTNFX-UHFFFAOYSA-N,FUFBBQLNHINKIH-UHFFFAOYSA-N
907	291.163	202.924	[432][M]+	[M+K]+ 252.194 [M+Na]+ 268.169	252.194,268.1689	-1	2.52659e+06	-1	-1	-1	-1	UMDQPEMZJHAFNL-VOTSOKGWSA-N,HWJOPRRQCMFHNY-KVPZUBJNSA-N,LLODLTCNLJCCFG-VUASJGBDSA-N,LGLGMAPTXWEBIH-HFTJKPBSSA-N,FZGIAQXFGBDFII-XNPYXQJXSA-N,SMBFHNHYCIWWQC-JYRUDBFUSA-N,NAWANLRIOOESSK-UMSGYPCISA-N,BGSGZHXKGLGBSY-KFWKSHACSA-N,XPVKEIHKYHPNSX-TUKIKUTGSA-N,HFLYKFYHNXRCFY-ZAFNGOSVSA-N,QTERRUCSFKBRCE-UHFFFAOYSA-N,AFAMKGXQFRCKLP-UHFFFAOYSA-N,DQOOWVDEQWNBKX-UHFFFAOYSA-N,ULCATMXMMKPGTF-ZRAAZYCQSA-N,AOAHAKP…
908	291.194	383.106	[794][M]+		290.1872,290.1873	499282	-1	-1	424621	-1	-1	CSAGVVBUHTWIPE-QMRAWZHHSA-N,GGRDDTWLVPZMAU-KWMARLCDSA-N,XMRIILJKLXWFGU-FXQUFQRASA-N,RMLBKOQRHHEZRT-OAPNMCNBSA-N,VNXMOWMLDLTMSQ-BKELEDOOSA-N,NXIASLUNMKAUTN-UHFFFAOYSA-N,XGQCVHNPQMRYDI-QZCUMHFISA-N,WSWNVGRIJGDNCP-ORNKWOMESA-N,IAHHBCJGIPEJRS-QMVQBUPGSA-N,VVXIWDINVFYTTQ-FRTCBRJCSA-N,XLNIPINDDBQTRT-QXMAGNANSA-N,CSAGVVBUHTWIPE-QMRAWZHHSA-N,GGRDDTWLVPZMAU-KWMARLCDSA-N,XMRIILJKLXWFGU-FXQUFQRASA-N,RMLBKOQ…
909	291.195	280.051	[668][M]+	[M+K]+ 252.236	252.2358,290.1872,290.1874	16337108	8890343	7.62401e+06	11379787	33585796	7.85533e+06	CSAGVVBUHTWIPE-QMRAWZHHSA-N,GGRDDTWLVPZMAU-KWMARLCDSA-N,XMRIILJKLXWFGU-FXQUFQRASA-N,RMLBKOQRHHEZRT-OAPNMCNBSA-N,VNXMOWMLDLTMSQ-BKELEDOOSA-N,NXIASLUNMKAUTN-UHFFFAOYSA-N,XGQCVHNPQMRYDI-QZCUMHFISA-N,WSWNVGRIJGDNCP-ORNKWOMESA-N,IAHHBCJGIPEJRS-QMVQBUPGSA-N,VVXIWDINVFYTTQ-FRTCBRJCSA-N,XLNIPINDDBQTRT-QXMAGNANSA-N,CSAGVVBUHTWIPE-QMRAWZHHSA-N,GGRDDTWLVPZMAU-KWMARLCDSA-N,XMRIILJKLXWFGU-FXQUFQRASA-N,RMLBKOQ…
910	291.195	265.611	[755][M]+		290.187	22190822	-1	-1	-1	-1	-1	CSAGVVBUHTWIPE-QMRAWZHHSA-N,GGRDDTWLVPZMAU-KWMARLCDSA-N,XMRIILJKLXWFGU-FXQUFQRASA-N,RMLBKOQRHHEZRT-OAPNMCNBSA-N,VNXMOWMLDLTMSQ-BKELEDOOSA-N,NXIASLUNMKAUTN-UHFFFAOYSA-N,XGQCVHNPQMRYDI-QZCUMHFISA-N,WSWNVGRIJGDNCP-ORNKWOMESA-N,IAHHBCJGIPEJRS-QMVQBUPGSA-N,VVXIWDINVFYTTQ-FRTCBRJCSA-N,XLNIPINDDBQTRT-QXMAGNANSA-N
911	292.107	228.223	[206][M]+	[M+K+HCOOH]+ 207.13 [M+K]+ 253.14	207.1298,253.1396	22273182	-1	-1	-1	-1	-1	DIRFUJHNVNOBMY-UHFFFAOYSA-N,PVXVWWANJIWJOO-UHFFFAOYSA-N,OUDAACSONIJLOT-UHFFFAOYSA-N,HMYJLVDKPJHJCF-QMMMGPOBSA-N,HMYJLVDKPJHJCF-UHFFFAOYSA-N,SCKYRAXSEDYPSA-UHFFFAOYSA-N,DTAPQAJKAFRNJB-UHFFFAOYSA-N,XBXKOKJLEVOCTF-UHFFFAOYSA-N,ACZKNHYYIFXIHX-UHFFFAOYSA-N,HDHLIWCXDDZUFH-UHFFFAOYSA-N
912	292.151	220.962	[42][M]+	[M+Na]+ 269.162	269.162	-1	-1	13378038	-1	-1	-1	BAKMZCRWKFNYMP-UHFFFAOYSA-N,ULFRLSNUDGIQQP-UHFFFAOYSA-N,AUKCGBMIXTUKDN-FQEWWJBMSA-N,KYGIKEQVUKTKRR-LBPRGKRZSA-N
913	293.033	236.284	[406][M]+	[M+K]+ 254.069	254.069	62560364	-1	-1	-1	-1	-1	-1
914	293.062	64.5691	[646][M]+	[M+K]+ 254.099 [M+Na]+ 270.067	254.0994,270.0669	-1	-1	2.4995e+06	-1	1075812	-1	KSCFJBIXMNOVSH-UHFFFAOYSA-N,JOKFCZVUUMLXSM-UHFFFAOYSA-N,FZSQLOMULZHCDL-UHFFFAOYSA-N,VRKDUDPRCAZBHW-UHFFFAOYSA-N,ATNNDPCZMYLOOB-UHFFFAOYSA-N,MGVITQUDLMPKFF-UHFFFAOYSA-N
915	293.091	232.887	[207][M]+		292.084	2.63557e+06	-1	-1	-1	-1	-1	OXNWZASJHXTGNL-COPLHBTASA-N
916	293.106	193.228	[635][M]+	[M+K+HCOOH]+ 208.126 [M+K]+ 254.137	208.1261,254.137	2.04323e+06	-1	-1	-1	-1	-1	WVWOOAYQYLJEFD-UHFFFAOYSA-N,SXXHPCVDFDABHW-UHFFFAOYSA-N,ZMNXZIWMJCGGHP-UHFFFAOYSA-N,WASFVUNJIDBCHV-UHFFFAOYSA-N,QWBQGSICTTZLHY-UHFFFAOYSA-N
917	293.16	195.674	[546][M]+	[2M+K]+ 127.106 [2M+H]+ 146.082	292.1527,127.1055,146.0816	-1	-1	-1	-1	1.72709e+06	6522500	LJUQGASMPRMWIW-UHFFFAOYSA-N,DPNGWXJMIILTBS-UHFFFAOYSA-N
918	293.21	222.641	[43][M]+		292.203	-1	-1	30365594	-1	-1	-1	XQUGJIFOYBNDBQ-UHFFFAOYSA-N,RHVWQVSLVMXMBR-XVNBXDOJSA-N,NQKZDMRQSOUOJH-OULGUUDZSA-N,NQKZDMRQSOUOJH-RMOHKNCISA-N,DFVZVNJGUDAZDP-UZWKOAOVSA-N,LNJSVPNNIXQXHB-UHFFFAOYSA-N,GTFMLRZLGJZNBV-UHFFFAOYSA-N,WJXLWXJYJCBHME-MXSMSXNCSA-N,RSPXKHIGUUKIRP-JSDDTUEFSA-N,BNMYUQILBYIYOG-JDTPQGGVSA-N,PMTMAFAPLCGXGK-JMTMCXQRSA-N
919	294.154	89.2217	[535][M]+	[M+H]+ 293.147 [M+H-HCOOH]+ 339.161	293.1471,339.1607	-1	16670737	-1	-1	675516	-1	FELGMEQIXOGIFQ-UHFFFAOYSA-N,AEKQMJRJRAHOAP-CYBMUJFWSA-N,VYGRYVGDPYFVCA-UHFFFAOYSA-N,XFLJBHHWXWWOOI-SMNXXWJPSA-N,VQZDAUXMEWLMLB-JPJOULJCSA-N,SVJQZEOWLMXQAB-UVIMBBFXSA-N,UQPOSFKRDWKFBK-SXIQUOTHSA-N,UQPOSFKRDWKFBK-XAANGBPESA-N,SVJQZEOWLMXQAB-SMNXXWJPSA-N,SPARKOQEOXPPBW-UHFFFAOYSA-N,IVVCMEGHVSDGFJ-UHFFFAOYSA-N,KXDOFLWMYBNRGX-UVTDQMKNSA-N,QIODLACTMHCZRD-MZLJFPOFSA-N
920	294.206	235.864	[407][M]+		293.198	7.12475e+06	-1	-1	-1	4319830	-1	RGOVYLWUIBMPGK-UHFFFAOYSA-N,DQKXQSGTHWVTAD-UHFFFAOYSA-N,LASJEFFANGIOGZ-UHFFFAOYSA-N,WQDDSULPVSBTBO-UHFFFAOYSA-N,WWOBFTFIJGHSQO-ZDUSSCGKSA-N
921	294.242	264.333	[590][M]+	[M+H]+ 293.235 [M+K]+ 255.283	293.2347,293.2348,255.2829	19483232	-1	13008010	-1	15134002	-1	CFZBYEMAQOZSHS-NENQMGKTSA-N,CFZBYEMAQOZSHS-KFCNSJSKSA-N,CFZBYEMAQOZSHS-NENQMGKTSA-N,CFZBYEMAQOZSHS-KFCNSJSKSA-N
922	295.095	78.7299	[646][M]+	[2M+H]+ 147.05	147.05	-1	6.90338e+06	-1	-1	-1	-1	-1
923	295.128	205.056	[433][M]+	[M+Na+HCOOH]+ 226.129	226.129	-1	7.82492e+06	-1	-1	-1	-1	YEHIUWVXPQQDMC-HRDYMLBCSA-N,JQIOBJUVYWKCSU-XLQYWTITSA-N,CDZHWGQKWPGOPO-YUMQZZPRSA-N,YSKHAOVIZXUPFR-RZZZFEHKSA-N,YSKHAOVIZXUPFR-KWQFWETISA-N,RJUBCHXDUMKQQH-VIFPVBQESA-N
924	295.143	230.771	[208][M]+	[2M+Na]+ 136.072	136.072	10241174	-1	-1	-1	-1	-1	-1
925	295.226	383.309	[343][M]+		294.219	-1	-1	388210	-1	-1	-1	LUZSWWYKKLTDHU-UHFFFAOYSA-N,BZXZFDKIRZBJEP-TTXFDSJOSA-N,SJGBVXPXTMNDDG-UHFFFAOYSA-N,YGIVJGMUJAYHJF-BMRADRMJSA-N,YGIVJGMUJAYHJF-ICFOKQHNSA-N,VLPHJTSSBQZBFD-JFKQHRMJSA-N,JHXAZBBVQSRKJR-QNQPVOBRSA-N,PQDJTTDGUJFDQI-LCPPQYOVSA-N,BZXZFDKIRZBJEP-JMTMCXQRSA-N,WKABMUFTMQMEAJ-JKSUJKDBSA-N,GTKVZLUPHRHIRN-QBCCFSIISA-N,UKKBPFNFZNYGPP-UHFFFAOYSA-N,JQXGCBKGIBTCHY-PDBXOOCHSA-N,LUZSWWYKKLTDHU-SIGMCMEVSA-N,JHXAZBB…
926	295.226	273.244	[518][M]+	[M+H]+ 294.22	294.22	-1	-1	8.04892e+06	-1	-1	-1	LUZSWWYKKLTDHU-UHFFFAOYSA-N,BZXZFDKIRZBJEP-TTXFDSJOSA-N,SJGBVXPXTMNDDG-UHFFFAOYSA-N,YGIVJGMUJAYHJF-BMRADRMJSA-N,YGIVJGMUJAYHJF-ICFOKQHNSA-N,VLPHJTSSBQZBFD-JFKQHRMJSA-N,JHXAZBBVQSRKJR-QNQPVOBRSA-N,PQDJTTDGUJFDQI-LCPPQYOVSA-N,BZXZFDKIRZBJEP-JMTMCXQRSA-N,WKABMUFTMQMEAJ-JKSUJKDBSA-N,GTKVZLUPHRHIRN-QBCCFSIISA-N,UKKBPFNFZNYGPP-UHFFFAOYSA-N,JQXGCBKGIBTCHY-PDBXOOCHSA-N,LUZSWWYKKLTDHU-SIGMCMEVSA-N,JHXAZBB…
927	295.287	189.922	[799][M]+		294.279	-1	-1	-1	-1	413398	-1	-1
928	296.065	64.863	[127][M]+	[M+K]+ 257.102	257.102	-1	13676522	-1	-1	-1	-1	RFCQJGFZUQFYRF-ZOQUXTDFSA-N,SUHOQUVVVLNYQR-MRVPVSSYSA-N,RDPUKVRQKWBSPK-ZOQUXTDFSA-N,BNQDCRGUHNALGH-UHFFFAOYSA-N,ZAYHVCMSTBRABG-JXOAFFINSA-N,UPSPUYADGBWSHF-UHFFFAOYSA-N,IXRKDGGGFFCRIR-UHFFFAOYSA-N,ZAYHVCMSTBRABG-UHFFFAOYSA-N,SUHOQUVVVLNYQR-QMMMGPOBSA-N,YQOMGYYSWFJSPK-ZDUSSCGKSA-N,HRXAUDACLOQULD-OAHLLOKOSA-N,CYCJFMKXQPLWCL-OAHLLOKOSA-N,YQOMGYYSWFJSPK-CYBMUJFWSA-N,MZQBXEHXRQQBQP-NRHHSCOKSA-N,APLMCDI…
929	296.102	213.641	[443][M]+	[M+K+HCOOH]+ 211.123	211.123	-1	-1	-1	2.06954e+06	-1	-1	JWZZKOKVBUJMES-UHFFFAOYSA-N,RHCSKNNOAZULRK-UHFFFAOYSA-N,WJAJPNHVVFWKKL-UHFFFAOYSA-N,LMOINURANNBYCM-UHFFFAOYSA-N
930	296.257	31.9576	[720][M]+	[M+Na]+ 273.26 [M+H]+ 295.251 [M+H]+ 295.25	273.2604,295.2508,295.2502	3.03771e+06	7053267	-1	-1	3.46016e+06	-1	PZVYDNWEQXJZPQ-IYAOGOEGSA-N,PZVYDNWEQXJZPQ-IYAOGOEGSA-N
931	296.257	381.773	[795][M]+	[M+Na]+ 273.269 [M+H]+ 295.25	273.269,295.2503	566108	-1	556845	-1	-1	-1	NKFNBVMJTSYZDV-UHFFFAOYSA-N,PZVYDNWEQXJZPQ-IYAOGOEGSA-N
932	296.258	269.876	[378][M]+	[M+H]+ 295.255 [M+H]+ 295.25 [M+H]+ 295.25 [M+H]+ 295.25 [M+H]+ 295.246 [M+H]+ 295.25	295.2551,295.2501,295.2503,295.2464	163687344	147478896	109495536	116366792	119781432	77493672	PZVYDNWEQXJZPQ-IYAOGOEGSA-N,PZVYDNWEQXJZPQ-IYAOGOEGSA-N,PZVYDNWEQXJZPQ-IYAOGOEGSA-N,PZVYDNWEQXJZPQ-IYAOGOEGSA-N
933	297.084	76.7969	[450][M]+		296.077	1.50787e+06	-1	-1	-1	-1	-1	NOOCSNJCXJYGPE-UHFFFAOYSA-N,OCIAPZWBJQRATB-AMRFRDDCSA-N,BKKXRPZAWAUFKA-UHFFFAOYSA-N,LBOLUTRJOKPUEV-HNNXBMFYSA-N,ITZMWVKTANMHQA-YDHLFZDLSA-N
934	297.101	259.377	[93][M]+		296.094	-1	13719514	-1	-1	-1	-1	FMKKWAHJJLLAOW-UHFFFAOYSA-N,MDQMINVPLUMWIC-MRVPVSSYSA-N
935	297.166	219.281	[44][M]+	[M+H]+ 296.157	296.157	-1	-1	14919125	-1	-1	-1	DZAJOXRUACGTEM-KLPZLMTLSA-N,IOBWHXDKGUYSRG-XFJVYGCCSA-N,JXHGVDMSZCJROO-YDHLFZDLSA-N,OVMHQWGGGYITNW-UHFFFAOYSA-N,SMXNLCYMHFJNLF-AQMVCYDESA-N,NZILGJJOROLVAH-VUBORPHZSA-N,BWYFZWWPWDWCAY-HFTAAXPDSA-N,QQXUVFDWBIAEDS-AKUOKLNBSA-N,BNVXZZZXSKOUHO-KRNPMLGVSA-N,NZILGJJOROLVAH-VWHJJCLCSA-N,KLVLZPYIONMIPB-KOZAUXTDSA-N,PIEPQYGMNJGUKR-NCDGTBIOSA-N,SZJDSGYDVCCKMU-ZENOOKHLSA-N,HEQZAWNQIOCEOD-LOTHLEOLSA-N,CFFRJDA…
936	297.242	276.197	[609][M]+		296.235	-1	-1	6.11278e+06	-1	-1	-1	NKPIBBODUUDLIE-FAGFETBGSA-N,GXAQLKLMIQWKNL-KRWDZBQOSA-N,ITXGIRZCCUTEJX-HOTGVXAUSA-N,ODMIQOBHTQJVEA-UHFFFAOYSA-N,RDADKZPYWXITRK-ZNNSQMGQSA-N,PMQKDUOLNIZGFG-PKHIMPSTSA-N,FAWKVPJWFKTGOB-SDNWHVSQSA-N,ITXGIRZCCUTEJX-JKSUJKDBSA-N,OFEICKOWYHYGFA-NJSZYQJWSA-N,OFEICKOWYHYGFA-RKJHCUITSA-N,XUDNDTZOWNNWHA-HLGVZOAESA-N,HBQAEEXTJXZQPO-NTCAYCPXSA-N,PQSDHPDBFBVDTD-HZJYTTRNSA-N,NPDSHTNEKLQQIJ-RUDINFOGSA-N,OKIDIWH…
937	297.289	294.023	[12][M]+	[M+Na]+ 274.304 [M+Na]+ 274.305	296.2817,274.3045	14666543	12299063	-1	-1	10689394	-1	-1
938	298.096	382.396	[284][M]+	[M+Na]+ 275.108	275.108	-1	-1	-1	678549	-1	-1	MGHKSHCBDXNTHX-UHFFFAOYSA-N,JBFYFLXEJFQWMU-WDSKDSINSA-N
939	298.115	199.597	[104][M]+	[M+K]+ 259.156	259.156	17134482	-1	-1	-1	-1	-1	AQHHHDLHHXJYJD-UHFFFAOYSA-N,IOCIZGGXXCGMCP-UHFFFAOYSA-N,CEIUIHOQDSVZJQ-UHFFFAOYSA-N,ICTVCUOZYWNYHM-UHFFFAOYSA-N
940	298.2	228.718	[326][M]+	[M+K]+ 259.241 [M+H-H2O]+ 315.206	259.2414,315.2063	-1	40177204	-1	-1	-1	-1	-1
941	298.273	276.257	[669][M]+	[M+H]+ 297.266 [M+H]+ 297.266 [M+H]+ 297.266 [M+H-HCOOH]+ 343.272	297.2658,297.2657,297.2659,343.2725	37762232	31362524	20970174	20771870	26237414	19724898	WFRLANWAASSSFV-FPLPWBNLSA-N,PUYXTUJWRLOUCW-UHFFFAOYSA-N,ZHVCUICBHSGXOZ-KURKYZTESA-N,XGMIRPUCRYMXKG-KURKYZTESA-N,KWDXKYNWAKMLKK-YQDZIVAPSA-N,RTQVJTLVVBJRJG-SEXYCKHXSA-N,RTQVJTLVVBJRJG-NZDSQIAKSA-N,VWTPJNGTEYZXFV-ZWKQNVPVSA-N,LNSIIDDYOVTXHK-YQZYXFPUSA-N,BXFSVOSKIKQECX-WGLIYWIESA-N,WFRLANWAASSSFV-FPLPWBNLSA-N,PUYXTUJWRLOUCW-UHFFFAOYSA-N,ZHVCUICBHSGXOZ-KURKYZTESA-N,XGMIRPUCRYMXKG-KURKYZTESA-N,KWDXKYN…
942	298.992	82.3891	[625][M]+	[M+K]+ 260.029	260.029	-1	-1	-1	-1	4645306	-1	NBSCHQHZLSJFNQ-GASJEMHNSA-N,GSXOAOHZAIYLCY-HSUXUTPPSA-N,NBSCHQHZLSJFNQ-DVKNGEFBSA-N,HOMGKSMUEGBAAB-UHFFFAOYSA-N,CMSMOCZEIVJLDB-UHFFFAOYSA-N,HXXFSFRBOHSIMQ-GASJEMHNSA-N,NBSCHQHZLSJFNQ-RWOPYEJCSA-N,VFRROHXSMXFLSN-SLPGGIOYSA-N,HXXFSFRBOHSIMQ-FPRJBGLDSA-N,NVARQLOCVDEUPQ-UHFFFAOYSA-N,NHQJJIBBRBKQQZ-UHFFFAOYSA-N
943	299.091	234.417	[467][M]+		298.083	-1	-1	27917084	-1	-1	-1	AQFFXPQJLZFABJ-UHFFFAOYSA-N,JFIXKFSJCQNGEK-UHFFFAOYSA-N,BXLAVJWSFYZDPF-UHFFFAOYSA-N,RRCYPDDIDYVEIW-UHFFFAOYSA-N,SSRCYGATNWFTBJ-UHFFFAOYSA-N,SIVAITYPYQQYAP-UHFFFAOYSA-N,LZERJKGWTQYMBB-UHFFFAOYSA-N,IFHXSMSQHPVVSF-UHFFFAOYSA-N,PFMGWOVPHHEHAL-UHFFFAOYSA-N,QHJKSEDOBYAWIB-UHFFFAOYSA-N,MWVPNGBTMIUWMF-UHFFFAOYSA-N,MTLMXGMZDJWCOI-UHFFFAOYSA-N,PWSUUSZLVOWNGI-UHFFFAOYSA-N,UWDOWSSWULJUEL-UHFFFAOYSA-N,XORIEHF…
944	299.257	273.307	[401][M]+		298.2498,298.2499	-1	8741833	-1	2483059	-1	-1	JDRSUMSNQYUZNP-WQLSENKSSA-N,UTLBSLGWELAEAY-MAVJXHJTSA-N,IMEZCTSDSJOJAC-UHFFFAOYSA-N,BNZYDQIAPCVNAT-VURMDHGXSA-N,KQSRBPJISPYLOS-NTCAYCPXSA-N,UYTAXAWTQDKVBD-KAMYIIQDSA-N,BNZYDQIAPCVNAT-SOFGYWHQSA-N,UMIZOHMCQYCZRX-IHWYPQMZSA-N,VXSVRGKQXAZESE-DTQAZKPQSA-N,JEXIZLHRWZNJIX-UHFFFAOYSA-N,JEXIZLHRWZNJIX-IFCKCIONSA-N,UYTAXAWTQDKVBD-WKOYGUFESA-N,UYTAXAWTQDKVBD-SDNWHVSQSA-N,BNZYDQIAPCVNAT-JKNJVXJCSA-N,BNZYDQI…
945	299.257	383.995	[796][M]+	[M+H-H2O]+ 316.266	298.2499,316.2658	401382	-1	-1	-1	627888	-1	JDRSUMSNQYUZNP-WQLSENKSSA-N,UTLBSLGWELAEAY-MAVJXHJTSA-N,IMEZCTSDSJOJAC-UHFFFAOYSA-N,BNZYDQIAPCVNAT-VURMDHGXSA-N,KQSRBPJISPYLOS-NTCAYCPXSA-N,UYTAXAWTQDKVBD-KAMYIIQDSA-N,BNZYDQIAPCVNAT-SOFGYWHQSA-N,UMIZOHMCQYCZRX-IHWYPQMZSA-N,VXSVRGKQXAZESE-DTQAZKPQSA-N,JEXIZLHRWZNJIX-UHFFFAOYSA-N,JEXIZLHRWZNJIX-IFCKCIONSA-N,UYTAXAWTQDKVBD-WKOYGUFESA-N,UYTAXAWTQDKVBD-SDNWHVSQSA-N,BNZYDQIAPCVNAT-JKNJVXJCSA-N,BNZYDQI…
946	300.133	208.844	[311][M]+	[M+K+HCOOH]+ 215.172	299.1261,299.1262,215.1717,299.1264	27964728	8988924	-1	4949609	-1	2.70685e+06	NKMYDIXLLZQYJO-RYQGGHCKSA-N,NKMYDIXLLZQYJO-RYQGGHCKSA-N,NKMYDIXLLZQYJO-RYQGGHCKSA-N
947	300.17	225.759	[571][M]+		299.163	-1	-1	-1	-1	1.35245e+06	-1	AGBYYCMLOLWSPS-UHFFFAOYSA-N,BZUNCDPEEKFTCX-UHFFFAOYSA-N,BZUNCDPEEKFTCX-CABCVRRESA-N,PGCNHGBQEYFZEX-KCVIPRPTSA-N
948	300.179	229.138	[327][M]+	[M+K]+ 261.225 [M+K]+ 261.223 [M+H]+ 299.172	261.2246,261.2229,299.1723	-1	18872618	7212542	-1	-1	-1	SFVVQRJOGUKCEG-ZRQNBYAXSA-N,SFVVQRJOGUKCEG-ZGFBFQLVSA-N,SFVVQRJOGUKCEG-OPQSFPLASA-N,SFVVQRJOGUKCEG-UHFFFAOYSA-N
949	300.216	241.568	[836][M]+		299.209	-1	14606192	-1	-1	-1	-1	-1
950	300.252	271.145	[368][M]+	28.0325	327.276	3571403	-1	-1	-1	-1	-1	YLKMPCDZOHNNJU-UHFFFAOYSA-N
951	301.074	369.632	[483][M]+	[M+Na]+ 278.085	300.0672,300.0673,278.0852	-1	3.38794e+06	3.33715e+06	3.50356e+06	3435003	-1	CXOXHMZGEKVPMT-UHFFFAOYSA-N,MBNGWHIJMBWFHU-UHFFFAOYSA-N,LIDWXUGNGGWNEU-UHFFFAOYSA-N,SEQDDYPDSLOBDC-UHFFFAOYSA-N,NHZLNPMOSADWGC-UHFFFAOYSA-N,XNMZBRJAWRIJII-UHFFFAOYSA-N,WJXSYUJKJSOJOG-UHFFFAOYSA-N,WKEOZXMSVNVPCM-RZNTYIFUSA-N,OBBCRPUNCUPUOS-UHFFFAOYSA-N,SQFSKOYWJBQGKQ-UHFFFAOYSA-N,SMOFGXHPWCTYQD-UHFFFAOYSA-N,BQOVQGSBHRLTFG-UHFFFAOYSA-N,VJJZJBUCDWKPLC-UHFFFAOYSA-N,XVMMEYCPXZYLAI-UHFFFAOYSA-N,SCZVLDH…
952	301.117	206.322	[297][M]+		300.11	12932396	-1	-1	-1	-1	-1	WZJZMXBKUWKXTQ-UHFFFAOYSA-N,WBSMIPAMAXNXFS-UHFFFAOYSA-N,IDOWTHOLJBTAFI-UHFFFAOYSA-N,SETMAEUYTGAAQD-AWEZNQCLSA-N,ILVPUOFERZHGNR-MQJVFOOVSA-N,XXQAXZOFXMDOAM-OAHLLOKOSA-N
953	301.129	99.4957	[892][M]+		300.121	1.90704e+06	-1	-1	-1	-1	-1	WZLBVRXZNDXPPW-XYOKQWHBSA-N,LONPBBGVPRWHEF-VEECKZCXSA-N
954	301.14	58.8585	[735][M]+	[M+Na]+ 278.153 [M+Na]+ 278.154 [M+Na]+ 278.154 [M+H+HCOOH]+ 254.119 [2M+Na]+ 139.082 [2M+Na]+ 139.067	278.1527,300.1328,278.1536,278.1538,254.1192,139.0817,139.0667	3.23703e+06	1385591	-1	3.28976e+06	957643	1.95422e+06	DOIRQSBPFJWKBE-UHFFFAOYSA-N,QZDLOWBWMWAWPV-KSMPYDNASA-N,HPXCIVOFOHJBPM-UHFFFAOYSA-N,XXEZBUQSFPDVPL-BYIGHTSFSA-N,DWRYREFBMYRRST-HZUKXOBISA-N,SFCGEIHSBRXLDW-YWCGQCRUSA-N,SPNKWZAAMWRJBJ-UHFFFAOYSA-N,HZJFLPSTXGCDLK-UHFFFAOYSA-N,PHEKSAGWYUBZTP-UHFFFAOYSA-N,DIFREUFYEBCDCG-YZTUOPDFSA-N,UXFPPZJZYMHBTF-UHFFFAOYSA-N,UZRDNRMSDRDSPO-UHFFFAOYSA-N,IKUWMGOXYQGWPC-PRMBVHMUSA-N,BRIZKGNSBNBPFG-MVNLRDQZSA-N,HATUFMM…
955	301.284	246.915	[33][M]+	[M+H-NH3]+ 317.308	300.2768,317.3082,300.2771	36919200	25615560	-1	7.01433e+06	-1	-1	-1
956	302.084	241.858	[563][M]+		301.077	17295662	-1	-1	-1	-1	-1	-1
957	302.149	210.527	[578][M]+		301.142	4.7927e+06	-1	-1	-1	-1	-1	-1
958	302.149	181.438	[849][M]+	[M+Na+HCOOH]+ 233.156 [M+Na]+ 279.163	233.1559,279.1628	-1	7.36936e+06	-1	-1	837493	-1	ODQWQRRAPPTVAG-UHFFFAOYSA-N,ODQWQRRAPPTVAG-GZTJUZNOSA-N,OWNAXTAAAQTBSP-UHFFFAOYSA-N,ODQWQRRAPPTVAG-BOPFTXTBSA-N,VXFFZKQBHIIPCJ-QPUJVOFHSA-N
959	302.195	217.18	[208][M]+	[M+H]+ 301.19 30.01242	301.1897,301.1879,288.204	-1	-1	72735928	7.99304e+06	-1	34109348	DLNWZIVYKQXLTN-CGYUPCHJSA-N,JWXDRFUZDKKGDV-VAWYXSNFSA-N,DLNWZIVYKQXLTN-UHFFFAOYSA-N,IKBKZGMPCYNSLU-RGVLZGJSSA-N,DLNWZIVYKQXLTN-CGYUPCHJSA-N,JWXDRFUZDKKGDV-VAWYXSNFSA-N,DLNWZIVYKQXLTN-UHFFFAOYSA-N,IKBKZGMPCYNSLU-RGVLZGJSSA-N,MUMGGOZAMZWBJJ-DYKIIFRCSA-N,RAJWOBJTTGJROA-WZNAKSSCSA-N,FMGSKLZLMKYGDP-USOAJAOKSA-N,MUMGGOZAMZWBJJ-KZYORJDKSA-N,MUMGGOZAMZWBJJ-UHFFFAOYSA-N,VLUDHYVPNMGNDL-WSWARRKISA-N,IHPHTXN…
960	302.21	222.334	[460][M]+		301.203	13758095	-1	-1	-1	-1	-1	LUBYMHPXSXFTJR-KNOWPERHSA-N
961	302.304	262.234	[591][M]+	44.0274 [M+H+HCOOH]+ 255.283 44.02736 44.02738 [M+H+HCOOH]+ 255.283 [M+H+HCOOH]+ 255.283	345.327,255.283,345.3269,255.2829,255.2832	62847796	62268064	54891188	44176172	53463064	60117844	-1
962	303.047	68.3424	[128][M]+		302.039	-1	3.02688e+06	-1	-1	-1	-1	ARSRJFRKVXALTF-UHFFFAOYSA-N,ACAAVKGSTVOIQB-BASWHVEKSA-N,ZDOTZEDNGNPOEW-UHFFFAOYSA-N,REFJWTPEDVJJIY-UHFFFAOYSA-N,YXOLAZRVSSWPPT-UHFFFAOYSA-N,NULZZCUABWZIRV-UHFFFAOYSA-N,MIRFNZKXFFLSRY-UHFFFAOYSA-N,USQGZNXXBDCNQF-UHFFFAOYSA-N,JJYHRGDWAIFSGA-UHFFFAOYSA-N,IMBFSFAPSYRTQN-AATRIKPKSA-N,INVAPAXTQZQLGN-UHFFFAOYSA-N,CLUOTLDISQFDSF-UHFFFAOYSA-N,IRTCHYNHHRUBOZ-UHFFFAOYSA-N,HWTZYBCRDDUBJY-UHFFFAOYSA-N,RHTZDFO…
963	303.131	208.92	[445][M]+	[M+K]+ 264.163 [M+H-H2O]+ 320.135	264.1629,320.1346	-1	-1	-1	1462254	-1	-1	UEQUQVLFIPOEMF-UHFFFAOYSA-N,IDYZIJYBMGIQMJ-UHFFFAOYSA-N,ZHOUYGPOCWPZBP-UHFFFAOYSA-N
964	303.227	224.017	[209][M]+		302.22	13598362	-1	-1	-1	-1	-1	GCKMFJBGXUYNAG-HLXURNFRSA-N,NIKHGUQULKYIGE-MOWPSDGOSA-N,MHVJRKBZMUDEEV-WANGQUDJSA-N,TVHDZSRRHQKNEZ-UHFFFAOYSA-N,RSWGJHLUYNHPMX-ONCXSQPRSA-N,HZGINAUBYAMOBF-AVNCOZOESA-N,KDXMSTXPVWCEJL-QGZVKYPTSA-N,PFAVBDISXGWGPS-UNNPPQAFSA-N,YSBBDAHDCXMXID-SZBDGJFISA-N,HQCVRJOFBONDTQ-BZVGYOAPSA-N,WXDDMOJVZBYBSW-QAJMTZOZSA-N,CTCROMXVKZUKQD-BVTPCJTOSA-N,POIIAOQGMXPFKH-NSISKUIASA-N,CNXNDDAYXSUMQT-SZBDGJFISA-N,VPECGYV…
965	304.08	62.8368	[896][M]+	[M+K]+ 265.117	265.117	1.57039e+06	-1	-1	-1	-1	-1	UPOJQOAXPUNQHS-MDWZMJQESA-N,UGRNVLGKAGREKS-GCXDCGAKSA-N
966	304.116	59.7471	[736][M]+	[M+K]+ 265.153 [M+K]+ 265.156	265.153,265.1558	1.86772e+06	-1	-1	-1	1.02903e+06	-1	RONZAEMNMFQXRA-UHFFFAOYSA-N,REYFJDPCWQRWAA-UHFFFAOYSA-N,RONZAEMNMFQXRA-UHFFFAOYSA-N,REYFJDPCWQRWAA-UHFFFAOYSA-N
967	304.26	58.4144	[737][M]+	[M+Na]+ 281.271	281.271,303.2531,303.2527,303.2529	2.14621e+06	-1	1.13138e+06	2.20378e+06	-1	-1	AXTGDCSMTYGJND-UHFFFAOYSA-N,JMXKCYUTURMERF-UHFFFAOYSA-N,VHETUFZJAFEOIC-UHFFFAOYSA-N,RYAUSSKQMZRMAI-UHFFFAOYSA-N,RYAUSSKQMZRMAI-ALOPSCKCSA-N,XLKWRWSHETWXQX-AABGKKOBSA-N,VHETUFZJAFEOIC-UHFFFAOYSA-N,RYAUSSKQMZRMAI-UHFFFAOYSA-N,RYAUSSKQMZRMAI-ALOPSCKCSA-N,XLKWRWSHETWXQX-AABGKKOBSA-N,VHETUFZJAFEOIC-UHFFFAOYSA-N,RYAUSSKQMZRMAI-UHFFFAOYSA-N,RYAUSSKQMZRMAI-ALOPSCKCSA-N,XLKWRWSHETWXQX-AABGKKOBSA-N
968	304.299	271.145	[379][M]+		303.2918,303.2917	8033675	-1	6.568e+06	-1	4644797	3.98284e+06	-1
969	305.083	73.4	[863][M]+		304.0763,304.0722	-1	-1	1108905	-1	2470541	-1	SGDBTWWWUNNDEQ-LBPRGKRZSA-N,NFUYRESOTVGLRL-UHFFFAOYSA-N,MSQNUAISKBMBMR-UHFFFAOYSA-N,SGDBTWWWUNNDEQ-LBPRGKRZSA-N,NFUYRESOTVGLRL-UHFFFAOYSA-N,BYSCNVOECWFNOS-JTQLQIEISA-N,MSQNUAISKBMBMR-UHFFFAOYSA-N
970	305.156	319.046	[808][M]+		304.1489,304.1488	16670203	-1	18912166	-1	-1	-1	DOTIMEKVTCOGED-UHFFFAOYSA-N,DOTIMEKVTCOGED-UHFFFAOYSA-N
971	305.156	373.871	[532][M]+	[M+Na]+ 282.163 [M+Na]+ 282.165	304.1489,282.1628,282.1645,304.149	17910642	18908372	18750064	18007204	18517876	23682200	DOTIMEKVTCOGED-UHFFFAOYSA-N,CYHZQRBITGKZIX-DTWKUNHWSA-N,CYHZQRBITGKZIX-IUCAKERBSA-N,DZWYYNFJNGGDEG-IYORNCFKSA-N,AIYMNSKXLDSRNB-XIRDDKMYSA-N,AIYMNSKXLDSRNB-XIRDDKMYSA-N,DOTIMEKVTCOGED-UHFFFAOYSA-N
972	305.156	199.778	[510][M]+	[M+Na]+ 282.169	282.169	-1	-1	-1	6387620	-1	-1	KBOWIUHISHXEEI-PTFKWJCZSA-N
973	306.178	208.004	[312][M]+	[M+Na]+ 283.189	283.189	10284614	-1	-1	-1	-1	-1	XICKFFMQHHMRFO-CMDGGOBGSA-N
974	306.263	236.336	[676][M]+		305.256	-1	-1	-1	-1	3.88133e+06	-1	-1
975	306.278	269.876	[380][M]+	[M+H+HCOOH]+ 259.271	259.271	5868445	-1	-1	-1	-1	-1	RXOMMWRZPQYBPT-UHFFFAOYSA-N
976	307.042	74.2885	[864][M]+	[M+H]+ 306.034 [M+H]+ 306.036	306.0344,306.0363	-1	-1	6.52997e+06	-1	-1	3.51914e+06	CCCPQTCGPQONAG-UHFFFAOYSA-N,DHMPJEGFPQTNFX-UHFFFAOYSA-N,FUFBBQLNHINKIH-UHFFFAOYSA-N,DHMPJEGFPQTNFX-UHFFFAOYSA-N,FUFBBQLNHINKIH-UHFFFAOYSA-N
977	307.113	216.859	[60][M]+	[M+H-H2O]+ 324.117	324.117	47616628	-1	-1	-1	-1	-1	VZQJQFGSAAGNSI-STQMWFEESA-N,VGZSUPCWNCWDAN-UHFFFAOYSA-N,GNMIZFQDJYXQMB-POVIXMMNSA-N,OAWLQCWPKLOBPA-PCAXDNMNSA-N,LNMXRONIHUOFQM-HVRKRCABSA-N,FLUVQRMJJFYJGN-JMXAEDNCSA-N,LNMXRONIHUOFQM-QRMLNPGMSA-N,LNMXRONIHUOFQM-NQIXWEBMSA-N,WCDSEXBCUGEBMO-YFVPKAEFSA-N,NDGIDBHYSCKXJM-CBDPYCFPSA-N,RIMJYAIXPPJLSM-DHAMEPLPSA-N,HPUVYIYNRKEMMI-ZKVZSERBSA-N,VWGGETBJRXKRST-KQQUZDAGSA-N,IELGRTIPFVIRGM-RSVSFAPFSA-N,HPUVYIY…
978	307.164	217.079	[250][M]+	[M+K]+ 268.197	268.197	-1	4.00048e+06	-1	-1	-1	-1	-1
979	307.189	281.758	[678][M]+		306.182	-1	4053774	-1	-1	-1	-1	IPKKHRVROFYTEK-UHFFFAOYSA-N,KUVSXNIEVWRYCQ-PIOYMUNPSA-N,HIDDTLZHZKBOHX-NKLYCRJGSA-N,DKQRVRCWGGSXND-QZFMOAAOSA-N,UXKPJFAFIVQXBC-XJBGLIRHSA-N,UKZZACSDAMLDLW-CYBMUJFWSA-N,SKPVUUSHXUNFAN-ACCUITESSA-N,UIZBWUKMTZMEGS-GCCUXVDJSA-N,GHIOOVSMRJABRE-YGDJSBAOSA-N,KUVSXNIEVWRYCQ-AZZOUUJJSA-N,WWSNTLOVYSRDEL-UHFFFAOYSA-N,UKYQFIGYVBBQHR-WOISXLICSA-N,WLEJNMDXTCOJFJ-RMWQOVRUSA-N,QFABOEVEKNNDEB-LAEBKXJHSA-N,NWOZMFV…
980	308.171	189.922	[801][M]+	[M+H-H2O]+ 325.176	325.175	-1	-1	-1	-1	852998	-1	GGWHBJGBERXSLL-NBVRZTHBSA-N,WVVSZNPYNCNODU-XTQGRXLLSA-N,WVVSZNPYNCNODU-PLQHRBFRSA-N,IHJVJWQYVQWURS-HKALDPMFSA-N,UNYNGLCVZKLLDV-BBRMVZONSA-N,LVPZJIGICMPWFH-UHFFFAOYSA-N,LVPZJIGICMPWFH-NHYWBVRUSA-N
981	308.221	240.591	[408][M]+	[M+Na]+ 285.23	307.2138,285.2297	5555361	-1	-1	3072777	9119896	-1	XJQPQKLURWNAAH-UHFFFAOYSA-N,NWIUTZDMDHAVTP-UHFFFAOYSA-N,TYHKFWFVACFWKK-RWIPWEOZSA-N,NHCONVHYGAHXRU-SWZGKVDCSA-N,DBHVIZGJTLWNTC-WBYPDZADSA-N,KFIICUJUBGVCCH-ASZCUJMBSA-N,INKMFMILWFCUFK-UHFFFAOYSA-N,NGQKBZVVKVAIIG-UHFFFAOYSA-N,BBMBCHAXOBFQPC-IBGZMIKNSA-N
982	308.294	276.487	[401][M]+	10.0225	297.266	-1	-1	-1	-1	1.83593e+06	-1	WFRLANWAASSSFV-FPLPWBNLSA-N,PUYXTUJWRLOUCW-UHFFFAOYSA-N,ZHVCUICBHSGXOZ-KURKYZTESA-N,XGMIRPUCRYMXKG-KURKYZTESA-N,KWDXKYNWAKMLKK-YQDZIVAPSA-N,RTQVJTLVVBJRJG-SEXYCKHXSA-N,RTQVJTLVVBJRJG-NZDSQIAKSA-N,VWTPJNGTEYZXFV-ZWKQNVPVSA-N,LNSIIDDYOVTXHK-YQZYXFPUSA-N,BXFSVOSKIKQECX-WGLIYWIESA-N
983	309.086	231.292	[328][M]+	[M+Na]+ 286.097	286.096	-1	18117634	-1	-1	-1	-1	PPTXVXKCQZKFBN-UHFFFAOYSA-N,OJLABXSUFRIXFL-UHFFFAOYSA-N,SJRHYONYKZIRPM-UHFFFAOYSA-N,FXLBJCPJRLNNME-CQSZACIVSA-N,ISXKMLWFKQPKAB-ZETCQYMHSA-N
984	309.141	221.619	[52][M]+	[M+Na]+ 286.153	286.152	-1	-1	-1	5.53978e+06	-1	-1	MCGSCOLBFJQGHM-SCZZXKLOSA-N,WGCSETPVPVTTSA-RYWNCQKMSA-N,WGCSETPVPVTTSA-WHVXERDFSA-N,GBAZYZXBOHZLRR-WAYWQWQTSA-N,XVNDJROXVPBPBY-GGWOSOGESA-N,LPDVNGOVYMGORG-YDFGWWAZSA-N,QXSANWSGNOUGKC-KGLIPLIRSA-N,IMZOZXSIXWLYOO-LZCOYCGPSA-N
985	309.205	269.456	[381][M]+		308.198,308.1979,308.1978	11211189	-1	-1	7363529	10433583	-1	CTGAPJBPSCUFRO-UHFFFAOYSA-N,QZJWPGBULYDTPO-UHFFFAOYSA-N,SFTQDPVLDKOILY-UHFFFAOYSA-N,PTGFDIFCKGMAJK-HBBNERDWSA-N,XBTQSAVEBBVBMO-UHFFFAOYSA-N,VKMFJAVAGSMZBP-MSOLQXFVSA-N,HRYSXCQQEVMPFB-UTLPMFLDSA-N,MBZWOJPMRBYBGN-RLVGIJBXSA-N,ZJLAFXAOEXRLEN-NKLYCRJGSA-N,UYLKXNMQPMQPNW-JAYJKSFCSA-N,VKMFJAVAGSMZBP-ROUUACIJSA-N,OCXMPIIXPZZNOJ-LJCQJWCWSA-N,VLOSVUYTOCZPTP-IMAOSDNASA-N,YXMHQWJPKMZBCK-XHIWFTMBSA-N,CTGAPJB…
986	310.104	219.939	[53][M]+		309.096	-1	-1	-1	18628252	-1	-1	PEVGVQUYBNMZTF-KRWDZBQOSA-N,NPPALQSPDYMHBI-ICZSOJPRSA-N
987	310.128	131.516	[389][M]+	[M+K]+ 271.166 [M+H-H2O]+ 327.132	271.1657,327.1324	-1	8.00491e+06	-1	-1	-1	-1	LWKSMQXIHQRJJJ-UHFFFAOYSA-N,FCFBHFOEKQWQBR-UHFFFAOYSA-N,ULQATHQJWVNXEJ-DTARJOARSA-N,HIODDSQIKRMOBZ-FBIMIBRVSA-N
988	310.2	241.148	[286][M]+	[M+H-H2O]+ 327.205	327.205	-1	4.24674e+06	-1	-1	-1	-1	TYBRSILIYTUTSQ-UHFFFAOYSA-N
989	310.237	255.456	[269][M]+	[M+H]+ 309.231 [M+H]+ 309.231	309.2309,309.2308	5591331	-1	-1	-1	5368437	-1	HNHHAOUUFVYDEW-UHFFFAOYSA-N,CAUQHAIJBWAQIL-PTZVLDCSSA-N,HNHHAOUUFVYDEW-UHFFFAOYSA-N,CAUQHAIJBWAQIL-PTZVLDCSSA-N
990	310.309	313.47	[235][M]+	26.0175	245.3227,261.2967,283.2941,309.302,309.3021,309.3023	36190352	12699640	11428031	12720951	-1	10321280	-1
991	311.138	216.974	[204][M]+	[M+K]+ 272.174	272.174	-1	-1	-1	-1	1932730	-1	PGMHPYRIXBRRQD-UHFFFAOYSA-N,KYAKMCAFTRNVKQ-YFHUEUNASA-N,KYAKMCAFTRNVKQ-NBOOPKSLSA-N,KSAZGINEUAUMNR-UHFFFAOYSA-N,BRLWDWOZGPKZAD-XLTRDJIWSA-N,JKAIYKBBQFBZCO-HYPKMOEDSA-N,GYLJVPBWGZUNMB-WAYWQWQTSA-N,QDRCSBBAKYSJAR-UHFFFAOYSA-N,PZEZOXBETFWFDN-UHFFFAOYSA-N,JZJQZDPGIZQSEA-UHFFFAOYSA-N,VOXZDWNPVJITMN-FPSMNIFISA-N,QASJULPJZBSJSM-JPCVZKSESA-N,QASJULPJZBSJSM-CPVMLHKISA-N
992	311.221	228.117	[258][M]+	[2M+H]+ 155.098	155.099	-1	-1	17264262	-1	-1	-1	-1
993	312.133	255.036	[270][M]+	[M+H]+ 311.129	311.129	9367645	-1	-1	-1	-1	-1	RQQJJXVETXFINY-UHFFFAOYSA-N,CABMTIJINOIHOD-UHFFFAOYSA-N,OUDSBRTVNLOZBN-UHFFFAOYSA-N,MOQLUICCHUPWRB-UHFFFAOYSA-N,VVAYTQZCXQEHFX-UHFFFAOYSA-N
994	312.191	198.763	[592][M]+	[M+Na]+ 289.199	289.199	-1	-1	1.24553e+06	-1	-1	-1	BZEWSEKUUPWQDQ-UHFFFAOYSA-N,CYTLCZVDDYEJPL-IGOCJVNJSA-N
995	312.216	232.153	[329][M]+	[M+H-NH3]+ 328.242	328.242	-1	16037010	-1	-1	-1	-1	DGDABUQKZBKVNH-INIZCTEOSA-N,SRHUPQXVISAJRF-UHFFFAOYSA-N,BOKAOWALBQCATC-AWTYYCOISA-N,JWDIUXFSIWOGDP-UHFFFAOYSA-N,WMICYZWXGIMHIB-VZRGJMDUSA-N,QLLVZMNPEACNBC-HFQQBTNDSA-N,LLFVJAKJZFZQAC-IHSQGBLNSA-N,QPBINMRNALMRNT-UHFFFAOYSA-N,CMTSTCUCQFCZHU-UHFFFAOYSA-N,DSPYHXFXVLHAIZ-UHFFFAOYSA-N
996	312.325	328.385	[135][M]+	26.01745 26.01744	337.3333,311.3178,311.3181	11901151	8.267e+06	6.90152e+06	7872733	-1	6856935	RYVGWQDLAVSRHO-UHFFFAOYSA-N,UAUDZVJPLUQNMU-MDZDMXLPSA-N,UAUDZVJPLUQNMU-KTKRTIGZSA-N
997	312.361	330.548	[136][M]+		311.354	4.0836e+06	6801747	4.08885e+06	-1	3.68214e+06	-1	-1
998	313.211	235.677	[468][M]+	[M+H]+ 312.205	312.205	-1	-1	5165431	-1	-1	-1	VSZGPKBBMSAYNT-RRFJBIMHSA-N,WDXRGPWQVHZTQJ-AUKWTSKRSA-N,WWYNJERNGUHSAO-CULCCENASA-N,WWYNJERNGUHSAO-XUDSTZEESA-N,RTVFQOBGBPANTH-FPOVZHCZSA-N,LPXBEBAANZZYRB-HIQBCGIASA-N
999	313.236	242.401	[551][M]+	[M+H]+ 312.231	312.2293,312.2308	-1	-1	7.51455e+06	-1	2.89223e+06	-1	GJGSSMGEAZMVTN-FXYWYECCSA-N,HIEIDLBUOKMENO-ITAGJCAXSA-N,TZTWGGYPSZSNBQ-VEPOBDBYSA-N,XPIVIEHYRXZHSQ-SRXSTOJXSA-N,ADGNIITUSSHJDU-BBWFWOEESA-N,LGOYOMBWODTOJH-KSZLIROESA-N,LGOYOMBWODTOJH-BZSNNMDCSA-N,FIFLDFYODFCEFA-DZLJAHQNSA-N,BBWLIRJDGKYFLE-BSRYDQRCSA-N,SYVVYQKENYQBSX-MMFCQQQJSA-N,RGJSGXNKRWWCOQ-WXGDJGGUSA-N,UNIRNFOYQCHZDZ-QWPOMPHKSA-N,HIEIDLBUOKMENO-UTLPMFLDSA-N,NYDHMIHPIKWYLF-UTLPMFLDSA-N,QRHSEDZ…
1000	313.273	31.2536	[700][M]+	[M+H-H2O]+ 330.279 [M+H-H2O]+ 330.277 [M+H]+ 312.261	330.2788,330.2774,312.2609	-1	2.99327e+06	4824211	-1	3.10345e+06	-1	QHZLMUACJMDIAE-UHFFFAOYSA-N,XGGSJERMQWHBRI-QZTJIDSGSA-N,QHZLMUACJMDIAE-SFHVURJKSA-N,QHZLMUACJMDIAE-UHFFFAOYSA-N,XGGSJERMQWHBRI-QZTJIDSGSA-N,QHZLMUACJMDIAE-SFHVURJKSA-N,PEBIXVCZWGYSTN-UHFFFAOYSA-N,ZNFQHZMNVKPFIZ-UHFFFAOYSA-N,SFGWEVNROKIRBY-UHFFFAOYSA-N,GLFSTVQYXPOBGJ-UHFFFAOYSA-N
1001	313.273	389.316	[792][M]+	[M+K+HCOOH]+ 228.304 [M+Na+HCOOH]+ 244.278 [M+H+HCOOH]+ 266.26 [M+H]+ 312.265 [M+K]+ 274.317 [M+H-H2O]+ 330.278 [M+H-H2O]+ 330.283	228.3042,244.2781,266.26,312.2655,274.3173,330.2775,330.2826	-1	2675034	3.02667e+06	-1	2.44192e+06	3582827	QBNCGBJHGBGHLS-NCCHCWSYSA-N,QBNCGBJHGBGHLS-IYUNJCAYSA-N,YCOMGIOWVNOOBC-RAPDCGKPSA-N,YCOMGIOWVNOOBC-RACUUBEBSA-N,JXNPEDYJTDQORS-AVQMFFATSA-N,QIRGIHPYVVKWTO-AATRIKPKSA-N,UCOKZPLTBAPPTF-SNAWJCMRSA-N,AHQSSWHOKBCJFA-WUKNDPDISA-N,YSSVMXHKWSNHLH-FPLPWBNLSA-N,QIRGIHPYVVKWTO-WAYWQWQTSA-N,ZENZJGDPWWLORF-KTKRTIGZSA-N,ZENZJGDPWWLORF-MDZDMXLPSA-N,YSSVMXHKWSNHLH-BQYQJAHWSA-N,PEBIXVCZWGYSTN-UHFFFAOYSA-N,ZNFQHZM…
1002	313.273	293.979	[12][M]+		312.265	-1	-1	7914589	-1	-1	-1	PEBIXVCZWGYSTN-UHFFFAOYSA-N,ZNFQHZMNVKPFIZ-UHFFFAOYSA-N,SFGWEVNROKIRBY-UHFFFAOYSA-N,GLFSTVQYXPOBGJ-UHFFFAOYSA-N
1003	313.284	233.293	[677][M]+		312.277	-1	-1	-1	-1	4.74757e+06	-1	-1
1004	313.321	262.234	[592][M]+	15.9925	345.327	5.14484e+06	-1	-1	-1	-1	-1	-1
1005	314.083	79.3913	[912][M]+	[M+Na]+ 291.096	291.096	1.67968e+06	-1	-1	-1	-1	-1	XOKJUSAYZUAMGJ-WOUKDFQISA-N,BQGRVFPPZJPWPB-UHFFFAOYSA-N,QMACPZZZSHLKJM-JTQLQIEISA-N
1006	314.195	232.153	[330][M]+	[M+H]+ 313.191	313.191	-1	8297538	-1	-1	-1	-1	LMFKRLGHEKVMNT-UJDVCPFMSA-N,BYUPZWWVBGDJCD-UHFFFAOYSA-N,ZTFGMRBFFSNYSL-UHFFFAOYSA-N
1007	314.206	205.284	[689][M]+	[M+Na]+ 291.215	291.2155,313.1993	-1	-1	2489125	-1	1.13608e+06	-1	SYBVJCIPFWBZSV-HKZXSYNESA-N
1008	314.341	323.7	[501][M]+		313.3334,313.3337	-1	-1	13736951	-1	-1	8783073	PRIXJBFEYXJGPF-UHFFFAOYSA-N,PRIXJBFEYXJGPF-UHFFFAOYSA-N
1009	315.001	55.8789	[384][M]+		313.994	-1	-1	-1	1.70998e+06	-1	-1	VNLPVWHRKKWDQB-UHFFFAOYSA-N
1010	315.014	236.284	[409][M]+		314.007	5531279	-1	-1	-1	-1	-1	-1
1011	315.133	210.527	[579][M]+	[2M+K]+ 138.08 [2M+Na]+ 146.082 [2M+H]+ 157.072 [M+K+HCOOH]+ 230.166 [2M+Na]+ 146.082 [M+K]+ 276.174	138.0802,146.0816,157.0716,230.1659,146.0817,276.1742	16164098	56584716	2.60077e+06	3.91307e+06	-1	2.135e+06	BXKLSVWRSUPMBO-UHFFFAOYSA-N,SJFPWBFXBOZGTB-ONEGZZNKSA-N,LJUQGASMPRMWIW-UHFFFAOYSA-N,DPNGWXJMIILTBS-UHFFFAOYSA-N,WRUSVQOKJIDBLP-HWKANZROSA-N,PFWQSHXPNKRLIV-UHFFFAOYSA-N,UEGDICIJUUEIOL-FSPLSTOPSA-N,ABAOXDQXQHQRFA-UHFFFAOYSA-N,ABNUGWRZSYVEEW-INEUFUBQSA-N,BCXBIONYYJCSDF-UHFFFAOYSA-N,MDSUKZSLOATHMH-UHFFFAOYSA-N,PNVLWFYAPWAQMU-UHFFFAOYSA-N,NKEXCFKOKFWDAA-XHNCKOQMSA-N,NKEXCFKOKFWDAA-CIUDSAMLSA-N,LJUQGAS…
1012	316.165	222.754	[461][M]+	[M+K]+ 277.206 [M+Na]+ 293.18 [M+H]+ 315.162 [M+H-NH3]+ 332.192 [M+H-HCOOH]+ 361.173	277.2063,293.1803,315.1622,332.1924,361.1727,315.1574	12403334	8783495	-1	-1	-1	-1	PNVNVHUZROJLTJ-UHFFFAOYSA-N,WYWZRNAHINYAEF-UHFFFAOYSA-N,PNRAZZZISDRWMV-UHFFFAOYSA-N,ABNQIBOOQKGLRG-BPODRKPHSA-N,DNAWGBOKUFFVMB-JXSDSIQZSA-N,DNAWGBOKUFFVMB-FVZLBROTSA-N,GEJWTRKISNYIIC-DMSXTEQDSA-N,VVTDDOIRDLEBIN-JFMLXJOGSA-N,JVYXSCVDLGVIRM-NOYREHSQSA-N,BVZWEPLMRFYTFZ-JAVSHELASA-N,ILPXHKMIZLTLAS-HZUZVOAWSA-N,NDSSXIGJWWQDCU-XWTNHUPPSA-N,LYWUSVMTERQURN-ISJOWMGUSA-N,ZMSSBNLNFAIVPK-MTGFRBBYSA-N,SRUVAUD…
1013	316.186	134.54	[366][M]+		315.178	3.71685e+06	-1	-1	-1	-1	-1	MIWPBXQTBYPJEF-XBXARRHUSA-N,BEDLEVDTQLHJSE-LECBJXGJSA-N,AXUYTAQZPXNVBF-UHFFFAOYSA-N,LOOAMPJDSIVZQC-IEZWGBDMSA-N,CDWBYXSZRBSCKW-XSPBBWNJSA-N
1014	316.186	202.44	[225][M]+	[M+K]+ 277.217	277.217	-1	-1	-1	-1	1.54938e+06	-1	-1
1015	316.284	255.036	[271][M]+		315.2766,315.2764	5918509	4999015	-1	-1	-1	-1	CQKNELOTFUSOTP-UHFFFAOYSA-N,CQKNELOTFUSOTP-HMTIOLNVSA-N,LUZYTSCABOWJAC-HLJNGVMWSA-N,CQKNELOTFUSOTP-OGAXSGQXSA-N,CQKNELOTFUSOTP-UHFFFAOYSA-N,CQKNELOTFUSOTP-HMTIOLNVSA-N,LUZYTSCABOWJAC-HLJNGVMWSA-N,CQKNELOTFUSOTP-OGAXSGQXSA-N
1016	317.099	60.2684	[834][M]+	[M+K]+ 278.128 [M+Na]+ 294.102 [M+H]+ 316.084	278.1284,294.1024,316.0843	-1	-1	-1	766383	-1	-1	UWVQIROCRJWDKL-UHFFFAOYSA-N,RRPLGXJSBDXTJL-SWXKCSOPSA-N,MJJGMIZYROXQLJ-LBPRGKRZSA-N,NLPWVJBBQRDFSC-FYWRMAATSA-N,TUCIOBMMDDOEMM-RIYZIHGNSA-N,APLKWZASYUZSBL-PBHICJAKSA-N,APLKWZASYUZSBL-XPCCGILXSA-N,APLKWZASYUZSBL-UHFFFAOYSA-N,OLNQDOBYCURQQL-UHFFFAOYSA-N,DWPUUURJIHFTKX-UHFFFAOYSA-N
1017	317.114	60.5839	[647][M]+		316.1069,316.1067	-1	-1	1168685	-1	2.99929e+06	-1	BKHIUIHGKIWMST-UHFFFAOYSA-N,BJGUEPXNQKBVBW-RTWAVKEYSA-N,BLOBGGKUYRGHEO-DHAMEPLPSA-N,BBMULDVHVPMLBG-LXRNVZLWSA-N,ARJTYOGGADEZMH-ABIQKGLWSA-N,BKHIUIHGKIWMST-UHFFFAOYSA-N,BJGUEPXNQKBVBW-RTWAVKEYSA-N,BLOBGGKUYRGHEO-DHAMEPLPSA-N,BBMULDVHVPMLBG-LXRNVZLWSA-N,ARJTYOGGADEZMH-ABIQKGLWSA-N
1018	317.149	240.302	[552][M]+	[M+H-H2O]+ 334.153	334.153	-1	-1	8109949	-1	-1	-1	MWAGOLSZSGXJKX-UHFFFAOYSA-N,YUGFTSVFLSISPM-KGENOOAVSA-N,RGAZRPDRVKDCPI-UHFFFAOYSA-N,PFNCOYVEMJYEED-UHFFFAOYSA-N,DPRAYRYQQAXQPE-UHFFFAOYSA-N
1019	317.217	76.5831	[647][M]+	[M+Na]+ 294.22	294.22	-1	1.92123e+06	-1	-1	-1	-1	LUZSWWYKKLTDHU-UHFFFAOYSA-N,BZXZFDKIRZBJEP-TTXFDSJOSA-N,SJGBVXPXTMNDDG-UHFFFAOYSA-N,YGIVJGMUJAYHJF-BMRADRMJSA-N,YGIVJGMUJAYHJF-ICFOKQHNSA-N,VLPHJTSSBQZBFD-JFKQHRMJSA-N,JHXAZBBVQSRKJR-QNQPVOBRSA-N,PQDJTTDGUJFDQI-LCPPQYOVSA-N,BZXZFDKIRZBJEP-JMTMCXQRSA-N,WKABMUFTMQMEAJ-JKSUJKDBSA-N,GTKVZLUPHRHIRN-QBCCFSIISA-N,UKKBPFNFZNYGPP-UHFFFAOYSA-N,JQXGCBKGIBTCHY-PDBXOOCHSA-N,LUZSWWYKKLTDHU-SIGMCMEVSA-N,JHXAZBB…
1020	318.079	228.223	[210][M]+		317.071	4081751	-1	-1	-1	-1	-1	-1
1021	318.115	68.5175	[451][M]+	[M+K]+ 279.148 [M+Na]+ 295.125	279.1481,295.1252	1186644	-1	-1	-1	-1	-1	ZQEIXNIJLIKNTD-UHFFFAOYSA-N,LNOOSYCKMKZOJB-UHFFFAOYSA-N,VLGUKBMOYDQZNE-UHFFFAOYSA-N,HOTSKSXDTYBKBM-YDHLFZDLSA-N,HWRRWZCNCOHDDZ-UXBLZVDNSA-N,SCJZQKFFYIGMCI-SHTIJGAHSA-N,NNEKLANRNAXNFE-IJWKHHPLSA-N,VAXDOPFIFJJTAB-WEVVVXLNSA-N,LCIXLZBIPVPSRA-BDODCMKJSA-N,SCJZQKFFYIGMCI-XWKQNIGYSA-N,AFSFYXHJJVYLOJ-CHWSQXEVSA-N,NDZXLILZQFUNLL-TVLCNXBWSA-N,CIPVSBIYLZYJNI-ZDUSSCGKSA-N,BYOPEXLQTLPYBX-UHFFFAOYSA-N,MWKVXOJ…
1022	318.123	223.596	[211][M]+		317.115	35805560	-1	-1	-1	-1	-1	MEBSKLSELLTMAT-LLVKDONJSA-N,UVGGYMKLNRBJOI-UHFFFAOYSA-N
1023	318.18	209.264	[313][M]+	[M+Na]+ 295.186 [M+H]+ 317.178	295.1855,317.1777	16054924	-1	-1	-1	-1	-1	UCOHLBPVAYDLQD-SRVKXCTJSA-N
1024	318.239	303.745	[337][M]+	[M+H-H2O]+ 335.244	335.2443,317.232,317.2321,317.2325	37851400	12879211	-1	-1	14169387	19838080	VNQQKAYJATZEJP-XNTDXEJSSA-N,IFYHOQUOFKVJCG-BIASGTOTSA-N,AGJBLWCLQCKRJP-UHFFFAOYSA-N,MWGLTXYQVKCPNY-OJHFXKBGSA-N,AGJBLWCLQCKRJP-UHFFFAOYSA-N,MWGLTXYQVKCPNY-OJHFXKBGSA-N,AGJBLWCLQCKRJP-UHFFFAOYSA-N,MWGLTXYQVKCPNY-OJHFXKBGSA-N
1025	318.239	270.347	[402][M]+	[M+Na]+ 295.25 [M+Na]+ 295.25 [M+Na]+ 295.25 [M+Na]+ 295.246	295.2501,295.2503,295.2464	-1	36521728	16696199	20539856	25962148	-1	PZVYDNWEQXJZPQ-IYAOGOEGSA-N,PZVYDNWEQXJZPQ-IYAOGOEGSA-N,PZVYDNWEQXJZPQ-IYAOGOEGSA-N
1026	318.299	31.6978	[701][M]+		317.2919,317.2921	-1	49076060	-1	-1	48443648	-1	AERBNCYCJBRYDG-KSZLIROESA-N,AERBNCYCJBRYDG-UHFFFAOYSA-N,AERBNCYCJBRYDG-KSZLIROESA-N,AERBNCYCJBRYDG-UHFFFAOYSA-N
1027	318.299	296.584	[3][M]+	[M+H]+ 317.294	317.292,317.2918,317.2919,317.2937	162241696	184279392	441903840	312311168	-1	312940768	AERBNCYCJBRYDG-KSZLIROESA-N,AERBNCYCJBRYDG-UHFFFAOYSA-N,AERBNCYCJBRYDG-KSZLIROESA-N,AERBNCYCJBRYDG-UHFFFAOYSA-N,AERBNCYCJBRYDG-KSZLIROESA-N,AERBNCYCJBRYDG-UHFFFAOYSA-N,AERBNCYCJBRYDG-KSZLIROESA-N,AERBNCYCJBRYDG-UHFFFAOYSA-N
1028	318.299	247.766	[18][M]+	[M+H]+ 317.292 [M+H]+ 317.292 44.02736 44.02738 [M+H]+ 317.292 44.02738	317.292,317.2919,235.3024,251.2764,273.2583,361.318,235.3177,273.2736,361.3181,235.3025,251.2765,273.2584	1318938496	1384365696	1236004864	1002377216	1093254528	1353394816	AERBNCYCJBRYDG-KSZLIROESA-N,AERBNCYCJBRYDG-UHFFFAOYSA-N,AERBNCYCJBRYDG-KSZLIROESA-N,AERBNCYCJBRYDG-UHFFFAOYSA-N
1029	318.299	331.423	[129][M]+	[M+H]+ 317.296 [M+H]+ 317.292 44.02741 [M+H]+ 317.292	317.2957,317.2918,361.3179,317.2921	123276024	-1	-1	85508664	81171008	297978272	AERBNCYCJBRYDG-KSZLIROESA-N,AERBNCYCJBRYDG-UHFFFAOYSA-N,AERBNCYCJBRYDG-KSZLIROESA-N,AERBNCYCJBRYDG-UHFFFAOYSA-N,AERBNCYCJBRYDG-KSZLIROESA-N,AERBNCYCJBRYDG-UHFFFAOYSA-N
1030	318.299	373.964	[485][M]+		317.292	-1	19343536	-1	-1	-1	-1	AERBNCYCJBRYDG-KSZLIROESA-N,AERBNCYCJBRYDG-UHFFFAOYSA-N
1031	319.143	234.159	[212][M]+	[M+Na+HCOOH]+ 250.138	250.1383,318.1318	8697970	5.75676e+06	-1	-1	-1	-1	QYFSHTYKVAOVJM-UWVGGRQHSA-N,SUKSAXBKZZSCRI-UHFFFAOYSA-N,OOPWNLISSIKRHD-UHFFFAOYSA-N,WVYKLTYBFRKLOT-UHFFFAOYSA-N
1032	319.164	232.316	[451][M]+	[M+K]+ 280.202	280.202	-1	-1	4787891	-1	-1	-1	IPVLWMYVEOQNBP-QBYUYEEZSA-N,HIVVBTLNCFFLPO-LVNYTYFRSA-N,JVVKRRUQASADLV-SNPDBEFISA-N,JVVKRRUQASADLV-HMPZPJAKSA-N,ZXPFDGSMLJREOU-UHFFFAOYSA-N,LLLYJWVDWHLDLK-UXLLHSPISA-N,IVLRLNXBYCZYPV-MDWZMJQESA-N,LLXODWJRLDBRID-AVPQAVFTSA-N,MXZTWKFKCGVCFQ-UHFFFAOYSA-N,LRFYCTLMXJJJHZ-UHFFFAOYSA-N,KUKJHGXXZWHSBG-GMPNNLDHSA-N
1033	319.201	240.296	[287][M]+		318.193	-1	1.75944e+06	-1	-1	-1	-1	OWZMKODIYAUWSL-UKTHLTGXSA-N,KSTRUJQGGSFPCI-HNNXBMFYSA-N
1034	319.303	295.133	[4][M]+		318.295	-1	-1	-1	-1	53873740	-1	-1
1035	319.303	333.936	[221][M]+		318.295	-1	-1	23510748	-1	-1	-1	-1
1036	319.303	30.7865	[397][M]+	[M+H-H2O]+ 336.32	336.32	-1	-1	5313350	-1	-1	-1	-1
1037	320.181	143.772	[702][M]+	[M+H]+ 319.175	319.175	2.896e+06	-1	-1	-1	-1	-1	FMGBNISRFNDECK-UHFFFAOYSA-N,DUCJBKUWKFIECZ-JJRMKULNSA-N,OJYMBSRQFFWVDQ-DYLVBWQHSA-N,AHZLBFGDTXIKKL-SSZFMOIBSA-N,HEOCGAUXAHXHLX-XSJMJMTMSA-N,ZFJQEOCQSGFKLB-UKTHLTGXSA-N
1038	320.255	275.427	[679][M]+	[M+Na]+ 297.266 [M+K+HCOOH]+ 235.288 [M+Na]+ 297.266	319.2477,297.2658,319.2478,235.2881,297.2657	-1	12855373	5.22145e+06	6819916	13617971	-1	DWUNPFBWVHLUMP-DOFZRALJSA-N,BSEHZAIYCIVZNE-LTKCOYKYSA-N,WFRLANWAASSSFV-FPLPWBNLSA-N,PUYXTUJWRLOUCW-UHFFFAOYSA-N,ZHVCUICBHSGXOZ-KURKYZTESA-N,XGMIRPUCRYMXKG-KURKYZTESA-N,KWDXKYNWAKMLKK-YQDZIVAPSA-N,RTQVJTLVVBJRJG-SEXYCKHXSA-N,RTQVJTLVVBJRJG-NZDSQIAKSA-N,VWTPJNGTEYZXFV-ZWKQNVPVSA-N,LNSIIDDYOVTXHK-YQZYXFPUSA-N,BXFSVOSKIKQECX-WGLIYWIESA-N,DWUNPFBWVHLUMP-DOFZRALJSA-N,BSEHZAIYCIVZNE-LTKCOYKYSA-N,WFRLANW…
1039	320.305	247.335	[19][M]+	[M+Na+HCOOH]+ 251.303 [M+Na+HCOOH]+ 251.304	251.3035,251.3038	25452596	-1	-1	-1	20719982	-1	-1
1040	321.057	59.2383	[129][M]+	[M+Na]+ 298.07 15.97247	298.0697,320.0557,336.0401	-1	10592968	-1	4.07069e+06	-1	2.05479e+06	KHOAKFWUEHUJTA-IOSLPCCCSA-N,CCPDIHKLISWESE-UHFFFAOYSA-N,NKPVZYQTTIZLML-HNNXBMFYSA-N,KJXSIXMJHKAJOD-UHFFFAOYSA-N,DTWGKAWUEOJXKI-UHFFFAOYSA-N,JCQVSLPRIQVCHH-UHFFFAOYSA-N,JWGIPNWTSPSMIA-WTKPLQERSA-N,GCBHOICQSSPFDL-DPVSGNNYSA-N,AMQQOIVBBONRIW-UHFFFAOYSA-N,KZFYMOSMINTUQG-UHFFFAOYSA-N,IENLABAWRVNXDR-BZNIZROVSA-N,IENLABAWRVNXDR-ZBEGNZNMSA-N
1041	321.143	212.36	[446][M]+	[M+H]+ 320.135	320.1346,320.1365	-1	-1	-1	2.47924e+06	-1	25683434	IDYZIJYBMGIQMJ-UHFFFAOYSA-N,ZHOUYGPOCWPZBP-UHFFFAOYSA-N,GORRUIALEVAHBX-UHFFFAOYSA-N,BWPIUMPXLQSGGZ-ONNFQVAWSA-N,ZHOUYGPOCWPZBP-UHFFFAOYSA-N,VVPMOJMAMXGTAR-ZENAZSQFSA-N
1042	321.18	223.132	[332][M]+	[2M+K]+ 141.114 14.01746	141.1144,312.2046	-1	5.48644e+06	9209446	-1	-1	-1	JEIZLWNUBXHADF-UHFFFAOYSA-N,CYHOMWAPJJPNMW-UHFFFAOYSA-N,VSZGPKBBMSAYNT-RRFJBIMHSA-N,WDXRGPWQVHZTQJ-AUKWTSKRSA-N,WWYNJERNGUHSAO-CULCCENASA-N,WWYNJERNGUHSAO-XUDSTZEESA-N,RTVFQOBGBPANTH-FPOVZHCZSA-N,LPXBEBAANZZYRB-HIQBCGIASA-N
1043	321.314	330.548	[130][M]+	[M+H]+ 320.308 [M+H-NH3]+ 337.333 [M+H-NH3]+ 337.333 [M+H-H2O]+ 338.332 [M+H-NH3]+ 337.333	320.3083,337.3333,338.3319	23986306	-1	-1	9118355	8167988	-1	RYVGWQDLAVSRHO-UHFFFAOYSA-N,UAUDZVJPLUQNMU-MDZDMXLPSA-N,UAUDZVJPLUQNMU-KTKRTIGZSA-N
1044	322.054	74.1147	[314][M]+		321.046	-1	-1	-1	-1	1.46054e+06	-1	-1
1045	322.121	136.298	[367][M]+	[M+Na]+ 299.13	299.13	1620183	-1	-1	-1	-1	-1	NKMYDIXLLZQYJO-RYQGGHCKSA-N
1046	322.132	220.359	[41][M]+	[M+Na]+ 299.139	299.139	-1	-1	-1	15126884	-1	-1	TTWJBBZEZQICBI-UHFFFAOYSA-N
1047	322.2	255.155	[347][M]+		321.193	-1	40950848	-1	-1	-1	-1	ONKJLIUSEXIAKL-UHFFFAOYSA-N,RKSQYDBORLFRPF-VXEUTMNQSA-N
1048	322.211	226.667	[54][M]+	[M+H]+ 321.204 [M+H]+ 321.204	321.2042,321.2044	-1	-1	-1	28424166	-1	48367276	-1
1049	322.273	255.888	[427][M]+	[M+Na+HCOOH]+ 253.268	253.268	-1	-1	7875245	-1	-1	-1	-1
1050	323.101	240.721	[288][M]+	[M+K]+ 284.146	284.146	-1	9127788	-1	-1	-1	-1	CLCQNBJFWQERSS-WISYIIOYSA-N,NAXRIKAGUFKOEC-HUUCEWRRSA-N,DNCRAHGGYRUQBA-SNVBAGLBSA-N,DWBPKQIMIXQDKF-ROUUACIJSA-N,IUHZDNVFBOTZHT-CQSZACIVSA-N
1051	323.171	197.741	[721][M]+		322.163	-1	1.48659e+06	-1	-1	-1	-1	NFYYATWFXNPTRM-ICFOCEFXSA-N,XJTWLFBHBFSVRS-CRJBWSHOSA-N,NFYYATWFXNPTRM-XXVYUQGQSA-N,NFYYATWFXNPTRM-UHFFFAOYSA-N,BLFZMXOCPASACY-UHFFFAOYSA-N,UVIGFTRCBVMVNN-RYUDHWBXSA-N
1052	323.195	234.159	[213][M]+		322.188	3.87984e+06	-1	-1	-1	-1	-1	-1
1053	324.145	195.374	[636][M]+	[M+Na]+ 301.159	301.159	6522948	-1	-1	-1	-1	-1	-1
1054	324.177	218.022	[45][M]+		323.17	-1	-1	9640787	-1	-1	-1	OTCGXJRNGOQUDA-JWPKELMXSA-N,TXVQYPQDJZPPHL-AEKKGRRGSA-N
1055	324.289	280.051	[670][M]+		323.2815,323.2813	2994709	2.6207e+06	51401796	-1	1.74857e+06	-1	KQXDGUVSAAQARU-HZJYTTRNSA-N,KQXDGUVSAAQARU-HZJYTTRNSA-N
1056	325.117	238.446	[604][M]+	[M+K+HCOOH]+ 240.141	240.142	-1	-1	-1	7.11669e+06	-1	-1	-1
1057	325.124	217.279	[61][M]+	[M+H]+ 324.117	324.117	22269760	-1	-1	-1	-1	-1	VZQJQFGSAAGNSI-STQMWFEESA-N,VGZSUPCWNCWDAN-UHFFFAOYSA-N,GNMIZFQDJYXQMB-POVIXMMNSA-N,OAWLQCWPKLOBPA-PCAXDNMNSA-N,LNMXRONIHUOFQM-HVRKRCABSA-N,FLUVQRMJJFYJGN-JMXAEDNCSA-N,LNMXRONIHUOFQM-QRMLNPGMSA-N,LNMXRONIHUOFQM-NQIXWEBMSA-N,WCDSEXBCUGEBMO-YFVPKAEFSA-N,NDGIDBHYSCKXJM-CBDPYCFPSA-N,RIMJYAIXPPJLSM-DHAMEPLPSA-N,HPUVYIYNRKEMMI-ZKVZSERBSA-N,VWGGETBJRXKRST-KQQUZDAGSA-N,IELGRTIPFVIRGM-RSVSFAPFSA-N,HPUVYIY…
1058	325.198	231.056	[469][M]+	[M+H-NH3]+ 341.22	341.22	-1	-1	10517327	-1	-1	-1	-1
1059	325.2	281.314	[671][M]+	[M+H]+ 324.194	324.1927,324.1929,324.1941	8.34456e+06	-1	5355587	-1	8414651	-1	NAXMPIYZDKZMMN-YDFGWWAZSA-N,WMEUHKNFGLQJSN-IXERYETGSA-N,WMBLMIONLZYJFU-REZKGXPESA-N,LFTUCYCUYUJMJB-YXCOHMLOSA-N,BFWCKLCOKLLVJG-XEUBWOCBSA-N,LGROJUAGVKMWFB-ZDUSSCGKSA-N,UFRWFJVDTNWWGX-UHFFFAOYSA-N,VFJHHENNFQFTOV-LGLJPOHYSA-N,VFJHHENNFQFTOV-SRDCRUQXSA-N,BGIMHGNGLYDQMW-TVNOUSRMSA-N,JPNLCADTWLAJNU-UHFFFAOYSA-N,YSCUFWGWXDIJNP-YRWNCGEKSA-N,QNMWOEYGNQKVKM-FXXCCUJSSA-N,FZIZOWJGWYHKEL-BVWFDSDTSA-N,KEULKCW…
1060	325.32	312.618	[236][M]+	[M+K]+ 286.362	286.362	8845718	-1	-1	-1	-1	-1	-1
1061	326.139	241.438	[564][M]+	[M+Na]+ 303.154	303.154	8699607	-1	-1	-1	-1	-1	FKIGOUKDKBOZID-UHFFFAOYSA-N
1062	326.149	200.856	[105][M]+	28.0325	259.156	3213129	-1	-1	-1	-1	-1	AQHHHDLHHXJYJD-UHFFFAOYSA-N,IOCIZGGXXCGMCP-UHFFFAOYSA-N,CEIUIHOQDSVZJQ-UHFFFAOYSA-N,ICTVCUOZYWNYHM-UHFFFAOYSA-N
1063	326.149	260.121	[593][M]+		325.142	13761562	-1	-1	-1	-1	-1	BWWVAEOLVKTZFQ-NTZNESFSSA-N
1064	326.16	199.778	[490][M]+	[M+Na]+ 303.17 [M+H-H2O]+ 343.172	303.1699,343.1719	-1	-1	-1	3.52418e+06	-1	4773127	YNNUSGIPVFPVBX-BPGUCPLFSA-N,YNNUSGIPVFPVBX-NHCUHLMSSA-N,FWKOMHSJYZOWQO-UUADDVKTSA-N,CZOCSKKTVSNAHB-ITGCLHGGSA-N,ZUAZNPFUSGIPBP-UHFFFAOYSA-N
1065	326.304	291.455	[154][M]+	[M+K]+ 287.346	287.346	-1	-1	5964977	-1	-1	-1	-1
1066	326.704	204.21	[417][M]+		325.697	-1	4277180	-1	-1	-1	-1	-1
1067	327.077	306.676	[65][M]+		326.0695,326.0696,326.0697	-1	39386768	23704280	28784150	26592096	-1	XZZNDPSIHUTMOC-UHFFFAOYSA-N,AHKQNTDHDXRTKQ-BQSGVUBFSA-N,XZZNDPSIHUTMOC-UHFFFAOYSA-N,AHKQNTDHDXRTKQ-BQSGVUBFSA-N,XZZNDPSIHUTMOC-UHFFFAOYSA-N,AHKQNTDHDXRTKQ-BQSGVUBFSA-N
1068	327.144	215.741	[447][M]+		326.137	-1	-1	-1	15487407	-1	-1	ZAUCCBVYZOJZFK-UHFFFAOYSA-N,UMNWORUSZRQBTK-KIWJTKLPSA-N,QTVMZKJQTJNPJL-DZQDPMDGSA-N,LHDGUPDIEZSEGS-HRABQTKNSA-N,LHDGUPDIEZSEGS-DZQDPMDGSA-N,MAWJKQOOBBFFLI-DEQVHDEQSA-N,YVVVQBLWJYKSII-ZDSQKVDBSA-N,SLALQKXUASJYII-HLTSFMKQSA-N,CKUUCYLYLUWADU-CHWSQXEVSA-N,AYCQHRWRVMUNOZ-QWHCGFSZSA-N
1069	327.168	191.981	[757][M]3+		978.484	-1	497953	-1	-1	-1	-1	MLBXACTYSJSPGO-UHFFFAOYSA-N
1070	327.2	202.385	[511][M]+	[M+H-NH3]+ 343.219 [M+H]+ 326.193	343.2194,326.193	-1	-1	-1	3.43009e+06	2.09548e+06	-1	PUFQVTATUTYEAL-UHFFFAOYSA-N,NCMXKIHJYUFTRL-UHFFFAOYSA-N,CJDRUOGAGYHKKD-UORGRDHFSA-N,LJOQGZACKSYWCH-UHFFFAOYSA-N,CJDRUOGAGYHKKD-RQBLFBSQSA-N,LJOQGZACKSYWCH-WZBLMQSHSA-N,NEGDTWQGGLJCTL-UHFFFAOYSA-N,LJOQGZACKSYWCH-LHHVKLHASA-N,CJDRUOGAGYHKKD-UHFFFAOYSA-N,QUAMTGJKVDWJEQ-UHFFFAOYSA-N,VAOOUXRVYRUSNC-HXUWFJFHSA-N,UCRMMVOOLKOJII-UHFFFAOYSA-N,MFJVVAMIAWYEJH-RBUKOAKNSA-N
1071	327.288	389.467	[517][M]+	[2M+Na]+ 152.157	152.157	-1	-1	-1	-1	628106	-1	-1
1072	328.118	199.597	[106][M]+	[M+Na]+ 305.131	305.131	2.12386e+06	-1	-1	-1	-1	-1	HUNXMJYCHXQEGX-UHFFFAOYSA-N,OFBWCUWERYAJIG-CVEARBPZSA-N,RSFYAKQDIQNAET-RUDMXATFSA-N,OISPVPDLJDWTTA-UHFFFAOYSA-N,GVBFMJNDFYWETC-YCRREMRBSA-N,IELHNBMQKDFDRD-ANGMNFSRSA-N
1073	328.138	131.072	[390][M]+	[M+K+HCOOH]+ 243.16 [M+Na+HCOOH]+ 259.134 [M+H+HCOOH]+ 281.116 [M+H]+ 327.132	243.1603,259.1342,281.1162,327.1324	-1	7703359	-1	-1	-1	-1	YHYHJUHRELVMJW-LJIKRCSCSA-N,PMGIXDOHMGRTOF-OSVRVEEHSA-N,UYRHHBXYXSYGHA-UHFFFAOYSA-N,BDDSGELKWZUGTC-UHNNFJLTSA-N,GFYLSDSUCHVORB-IOSLPCCCSA-N,IQZWKGWOBPJWMX-IOSLPCCCSA-N,FPUGCISOLXNPPC-IOSLPCCCSA-N,VQAYFKKCNSOZKM-IOSLPCCCSA-N,FPUGCISOLXNPPC-UHFFFAOYSA-N,VJSHSPNFYFRXGN-RRKCRQDMSA-N,HUZNODILVCXFIG-UHFFFAOYSA-N,ULQATHQJWVNXEJ-DTARJOARSA-N,HIODDSQIKRMOBZ-FBIMIBRVSA-N
1074	328.168	203.246	[491][M]+	[M+K]+ 289.203 [M+K]+ 289.203	289.2028,289.2033	-1	-1	-1	9111823	-1	29184284	BZEWSEKUUPWQDQ-UHFFFAOYSA-N,CYTLCZVDDYEJPL-IGOCJVNJSA-N,BZEWSEKUUPWQDQ-UHFFFAOYSA-N,CYTLCZVDDYEJPL-IGOCJVNJSA-N
1075	328.211	241.148	[289][M]+	[M+K+HCOOH]+ 243.245 [M+H]+ 327.205	243.2454,327.2046	-1	6154349	-1	-1	-1	-1	TYBRSILIYTUTSQ-UHFFFAOYSA-N
1076	328.222	200.436	[107][M]+	[M+Na]+ 305.223	305.2235,327.215	9678942	-1	-1	-1	1.07716e+06	-1	YHFHYHZNLCEAAP-UHFFFAOYSA-N,NHXZRXLFOBFMDM-AVGNSLFASA-N
1077	328.284	266.455	[382][M]+	[M+H]+ 327.276	327.276	3.48164e+06	-1	-1	-1	-1	-1	YLKMPCDZOHNNJU-UHFFFAOYSA-N
1078	329.024	70.2973	[865][M]+	[M+Na]+ 306.034	306.034	-1	-1	2.4435e+06	-1	-1	-1	CCCPQTCGPQONAG-UHFFFAOYSA-N,DHMPJEGFPQTNFX-UHFFFAOYSA-N,FUFBBQLNHINKIH-UHFFFAOYSA-N
1079	329.083	94.4631	[553][M]+	[M+Na]+ 306.094	306.094	-1	2610085	-1	-1	-1	-1	ZAWXOCUFQSQDJS-VIFPVBQESA-N,FBCIXVYKFFJYFT-UHFFFAOYSA-N,LDWIJQBJNAZTDQ-UHFFFAOYSA-N,ZJWAJELHRZDOMM-UHFFFAOYSA-N,BDDHPUZVPUVKNL-UHFFFAOYSA-N,RXMHSLQCQYYUDN-UHFFFAOYSA-N
1080	329.098	216.16	[448][M]+		328.091	-1	-1	-1	4460546	-1	-1	WVKDAMAQNQRJFP-UHFFFAOYSA-N,MYDJDVOVZVSVIE-ZETCQYMHSA-N,PNVBFQKQGYNSAB-UHFFFAOYSA-N,NIRMZWVJIJSJIF-GOSISDBHSA-N,QIVOASCJOOXKSK-UHFFFAOYSA-N,IDVLBDVXPXOLGR-LANCPOTRSA-N,QIVOASCJOOXKSK-ZETCQYMHSA-N,HNNFEKOVKSPWLT-UHFFFAOYSA-N,WHEPTQIRTYUHFN-UHFFFAOYSA-N,JDXZNBQTDZZMFZ-UHFFFAOYSA-N,YIWMIFMRTGJLEY-UHFFFAOYSA-N,YORFGPDHNOBVBM-BDUNBXCCSA-N,ZUEZOQULQLAXBW-UHFFFAOYSA-N,IHPVFYLOGNNZLA-UHFFFAOYSA-N,RWBIDWX…
1081	329.185	234.837	[470][M]+	15.97245 [M+H]+ 328.182 [M+H-H2O]+ 346.187	312.2046,328.1816,346.1872	-1	-1	95893824	56832564	-1	144136384	VSZGPKBBMSAYNT-RRFJBIMHSA-N,WDXRGPWQVHZTQJ-AUKWTSKRSA-N,WWYNJERNGUHSAO-CULCCENASA-N,WWYNJERNGUHSAO-XUDSTZEESA-N,RTVFQOBGBPANTH-FPOVZHCZSA-N,LPXBEBAANZZYRB-HIQBCGIASA-N,SGUAFYQXFOLMHL-UHFFFAOYSA-N,REAIGAUYAUSOEN-UHFFFAOYSA-N
1082	329.231	231.896	[471][M]+	4.03249	341.22	-1	-1	11531422	-1	-1	-1	-1
1083	329.315	262.234	[594][M]+	[M+H-NH3]+ 345.327 [M+H-NH3]+ 345.327 [M+H-NH3]+ 345.327	345.327,345.3268	23397294	31083832	-1	-1	4706657	-1	-1
1084	330.058	80.8814	[648][M]+	[M+K]+ 291.095	291.095	-1	10191228	-1	-1	-1	-1	XOKJUSAYZUAMGJ-WOUKDFQISA-N,JXTHEWSKYLZVJC-UHFFFAOYSA-N,BQGRVFPPZJPWPB-UHFFFAOYSA-N
1085	330.165	183.621	[850][M]+	[M+K]+ 291.207 [M+H-HCOOH]+ 375.159	291.2066,375.1587	-1	673274	-1	-1	-1	-1	KURSRHBVYUACKS-XGYNEUJOSA-N,JNNACCUUTICHKV-UHFFFAOYSA-N,WOWBAWORWZVPCY-UHFFFAOYSA-N,XUBOMFCQGDBHNK-UHFFFAOYSA-N,HTFNNXALSQKDIS-UHFFFAOYSA-N
1086	330.18	208.271	[690][M]+	[M+K]+ 291.215	291.216	-1	-1	1.33846e+06	-1	-1	-1	-1
1087	330.336	279.21	[661][M]+	44.0274	329.3284,373.3571,329.3283,329.3282	41865844	48215432	55852408	46177956	35769840	49077628	BYBHBTCYJMUUDZ-PMACEKPBSA-N,BYBHBTCYJMUUDZ-PMACEKPBSA-N,BYBHBTCYJMUUDZ-PMACEKPBSA-N
1088	331.129	167.505	[939][M]+		330.122	1.22368e+06	-1	-1	-1	-1	-1	XBHNJMNWFZKVNS-UHFFFAOYSA-N,MXWYBIVSOJBCAK-UHFFFAOYSA-N,AKHVMRKKBSRGDN-INIZCTEOSA-N
1089	331.165	232.316	[456][M]+	[M+H]+ 330.163 [M+K]+ 292.208	330.1632,292.2078	-1	-1	8699081	-1	-1	18303896	NBMBQDMXBCIEMX-UHFFFAOYSA-N,XQFNJUGBCKSQRI-WDZSVEBTSA-N,LYYNFZYGNXMEQX-HZPDHXFCSA-N,ORRRSPCMMIBQHB-MQYQWHSLSA-N,ICDJXACGCYLETL-VHSXEESVSA-N,VOUMVHRRAVBACH-RXCQEBQVSA-N,ZXSMKBNYRITJGY-HNNXBMFYSA-N,XQUGJIFOYBNDBQ-UHFFFAOYSA-N,RHVWQVSLVMXMBR-XVNBXDOJSA-N,NQKZDMRQSOUOJH-OULGUUDZSA-N,NQKZDMRQSOUOJH-RMOHKNCISA-N,DFVZVNJGUDAZDP-UZWKOAOVSA-N,LNJSVPNNIXQXHB-UHFFFAOYSA-N,GTFMLRZLGJZNBV-UHFFFAOYSA-N,WJXLWXJ…
1090	331.2	230.636	[472][M]+	[M+Na]+ 308.214 [2M+Na]+ 154.109	308.2144,154.1088,330.1936	-1	-1	59445212	28070564	-1	73709392	CMHHMUWAYWTMGS-UHFFFAOYSA-N,OPMNROCQHKJDAQ-KTUCCBJNSA-N,OPMNROCQHKJDAQ-JAFIHTMFSA-N
1091	331.283	51.1608	[769][M]+		330.276	-1	-1	-1	-1	436754	-1	QHZLMUACJMDIAE-UHFFFAOYSA-N,XGGSJERMQWHBRI-QZTJIDSGSA-N,QHZLMUACJMDIAE-SFHVURJKSA-N
1092	331.283	389.463	[623][M]+	[2M+Na]+ 154.141 18.01245 [M+H]+ 330.278 [M+H]+ 330.278	330.276,154.1407,274.3173,330.2775	763662	888299	863793	686232	792466	-1	QHZLMUACJMDIAE-UHFFFAOYSA-N,XGGSJERMQWHBRI-QZTJIDSGSA-N,QHZLMUACJMDIAE-SFHVURJKSA-N,QHZLMUACJMDIAE-UHFFFAOYSA-N,XGGSJERMQWHBRI-QZTJIDSGSA-N,QHZLMUACJMDIAE-SFHVURJKSA-N
1093	332.315	255.888	[428][M]+		331.3077,331.3076	-1	-1	5475577	5.15016e+06	-1	-1	-1
1094	333.151	370.834	[533][M]+	[M+K]+ 294.185	332.1438,332.1437,294.1848	4303780	3947025	4.0998e+06	-1	-1	-1	LOFURYWJDOAONN-UHFFFAOYSA-N,NZVBMSJIHBRYNA-OTJKEOIZSA-N,PZXIJQKQPJKPLE-SUJSHMTESA-N,NODJPSIQFZDTJH-YNMRENSMSA-N,LYLFFZWTYHJLCZ-SQWLQELKSA-N,WQBVZBBQNNMLLX-HGERRDNWSA-N,LOFURYWJDOAONN-UHFFFAOYSA-N,NZVBMSJIHBRYNA-OTJKEOIZSA-N,PZXIJQKQPJKPLE-SUJSHMTESA-N,NODJPSIQFZDTJH-YNMRENSMSA-N,LYLFFZWTYHJLCZ-SQWLQELKSA-N,WQBVZBBQNNMLLX-HGERRDNWSA-N,NLDDIKRKFXEWBK-AWEZNQCLSA-N,NLDDIKRKFXEWBK-UHFFFAOYSA-N,VDQIIJH…
1095	333.253	268.877	[408][M]+		332.245	-1	-1	-1	2.31598e+06	-1	-1	SRIZDZJPKIYUPZ-ACGFIOGVSA-N,GKYYNFPFPFRFFN-FWCUKHODSA-N,GKYYNFPFPFRFFN-LHPGNBRISA-N,GKYYNFPFPFRFFN-UHFFFAOYSA-N
1096	334.089	67.2477	[452][M]+	[M+K]+ 295.125	295.125	1.0934e+06	-1	-1	-1	-1	-1	MWKVXOJATACCCH-UHFFFAOYSA-N,XUNUUFMAODMJES-GOSISDBHSA-N,IEROEXCOOYBHPG-SFHVURJKSA-N,COOOMWLRKFALQX-LFDHPOPKSA-N
1097	334.175	196.643	[637][M]+		333.168	2.19699e+06	-1	-1	-1	-1	-1	QJKOTTLCVZMZOP-RMLVOYDJSA-N,QJKOTTLCVZMZOP-NCHVAJSOSA-N
1098	334.294	236.463	[290][M]+	[M+H]+ 333.288 [M+K]+ 295.33	333.2878,295.3298	-1	4.30124e+06	-1	-1	29849340	-1	-1
1099	335.159	240.302	[553][M]+	[M+H]+ 334.153	334.153	-1	-1	9288606	-1	-1	-1	MWAGOLSZSGXJKX-UHFFFAOYSA-N,YUGFTSVFLSISPM-KGENOOAVSA-N,RGAZRPDRVKDCPI-UHFFFAOYSA-N,PFNCOYVEMJYEED-UHFFFAOYSA-N,DPRAYRYQQAXQPE-UHFFFAOYSA-N
1100	335.193	235.257	[473][M]+	[M+Na]+ 312.205	312.205	-1	-1	12093768	-1	-1	-1	VSZGPKBBMSAYNT-RRFJBIMHSA-N,WDXRGPWQVHZTQJ-AUKWTSKRSA-N,WWYNJERNGUHSAO-CULCCENASA-N,WWYNJERNGUHSAO-XUDSTZEESA-N,RTVFQOBGBPANTH-FPOVZHCZSA-N,LPXBEBAANZZYRB-HIQBCGIASA-N
1101	336.202	198.325	[108][M]+		335.195	5038455	-1	-1	-1	-1	-1	XZVYWLVYUAQEIM-UHFFFAOYSA-N,FFLSJIQJQKDDCM-UHFFFAOYSA-N,OJHILPWXWVKWNC-UHFFFAOYSA-N,JRLOEMCOOZSCQP-UHFFFAOYSA-N,KQRKUKYSZPHOKC-UHFFFAOYSA-N
1102	336.238	198.008	[887][M]+	[M+H]+ 335.227 [M+H-HCOOH]+ 381.228 [2M+H]+ 167.62	335.2266,381.2277,167.62	-1	-1	-1	3225066	-1	2.45075e+06	BTYYXSHZANWPEB-UHFFFAOYSA-N
1103	336.325	288.956	[164][M]+	15.99249 20.02744	351.3125,335.3175,287.3462,335.3176	15104806	13695170	5085025	-1	8092181	-1	LGEQQWMQCRIYKG-KALLKTRHSA-N,MWQCBVWCBTUPDQ-HZJYTTRNSA-N
1104	336.325	316.02	[237][M]+		335.3178,335.318	17919796	-1	-1	-1	-1	3837290	-1
1105	337.041	53.4574	[928][M]+	[M+K]+ 298.075 [2M+Na]+ 157.036 [M+H-HCOOH]+ 382.03 [M+H]+ 336.04	298.0754,336.0334,157.0357,382.0303,336.0331,336.0401	1993122	4538208	5823580	2030705	-1	2.76667e+06	KHOAKFWUEHUJTA-IOSLPCCCSA-N,CCPDIHKLISWESE-UHFFFAOYSA-N,KMGWVOLORMQZAF-UHFFFAOYSA-N,DJIUVCGPONSSSV-UHFFFAOYSA-N,QOHACKCQESTVCI-XMCHAPAWSA-N,IENLABAWRVNXDR-BZNIZROVSA-N,IENLABAWRVNXDR-ZBEGNZNMSA-N
1106	337.184	63.2701	[897][M]+	[M+Na]+ 314.194	314.194	2.3372e+06	-1	-1	-1	-1	-1	MSWJSDLNPCSSNW-UHFFFAOYSA-N,UVDJGUGLTDSECX-NMLACTOBSA-N,XUOQKQRMICQUQC-AOIWGVFYSA-N,ZFSZXTDXLOPTHF-DVRXPUNCSA-N,XCQLNGDKZRFYGX-FFGOWVMKSA-N,IKEHAWAEPHQJSM-UHFFFAOYSA-N,GSIFPNBGQDHODX-SLFFLAALSA-N,CDWJWTTWDBMXNW-LWYYNNOASA-N,LWJWPDQQPUFVJW-WBCYEJBOSA-N,OBEMDIWOJBJBGY-QRFRQXIXSA-N,CASURZYJSMDOEQ-CBTMWXCYSA-N,FSLMGODKGHHERM-FRCNGJHJSA-N,XTTUSBQFKZWUJV-JHYVTPCUSA-N,XTTUSBQFKZWUJV-WMBSQONYSA-N
1107	337.2	287.691	[165][M]+	[M+K]+ 298.23 [M+K]+ 298.23 [M+Na+HCOOH]+ 268.207 [M+K]+ 298.232 [M+K]+ 298.23 [M+K]+ 298.233	298.2303,298.2304,268.2074,298.2323,298.2301,298.2325	22329964	-1	16658421	17542960	25624364	33774820	MPGIDXBHXRMMSY-UHFFFAOYSA-N,MPGIDXBHXRMMSY-UHFFFAOYSA-N,KNHVGVOCIWZQPY-UHFFFAOYSA-N,MTWJEFNRVOYKJI-UONOGXRCSA-N,AZUJYVZGKJZCIK-DARAHFNDSA-N,MTWJEFNRVOYKJI-KBPBESRZSA-N,DBEFMCCAWQYJLP-MWKWWEEBSA-N,VDIBVWMHMSHSRS-RRZQYYKNSA-N,TWZVGLYLTHNTQX-PCJSDPOXSA-N,MTWJEFNRVOYKJI-ZIAGYGMSSA-N,MPGIDXBHXRMMSY-UHFFFAOYSA-N
1108	338.169	330.104	[146][M]+		337.1617,337.1626	1.08556e+06	484855	-1	-1	-1	-1	OAAZEFGKZWEFTG-UHFFFAOYSA-N,JBIMVDZLSHOPLA-LSCVHKIXSA-N,NIQWYBPFQLBKGZ-UHFFFAOYSA-N,GBIKJKJPENMVHL-GFCCVEGCSA-N,OAAZEFGKZWEFTG-UHFFFAOYSA-N,JBIMVDZLSHOPLA-LSCVHKIXSA-N,NIQWYBPFQLBKGZ-UHFFFAOYSA-N,GBIKJKJPENMVHL-GFCCVEGCSA-N
1109	338.195	232.577	[333][M]+	[M+Na]+ 315.206	315.206	-1	3.90615e+06	-1	-1	-1	-1	-1
1110	338.2	205.004	[512][M]+		337.1924,337.1926	-1	-1	-1	2.79366e+06	-1	17030238	UHZAKFDEIOBYGZ-UHFFFAOYSA-N,UHZAKFDEIOBYGZ-UHFFFAOYSA-N
1111	338.32	330.985	[137][M]+	[M+H]+ 337.313	337.313	9.67904e+06	-1	-1	-1	-1	-1	-1
1112	338.34	29.9184	[409][M]+		337.3332,337.3328,337.3335	-1	-1	64774572	32729500	35909084	-1	RYVGWQDLAVSRHO-UHFFFAOYSA-N,UAUDZVJPLUQNMU-MDZDMXLPSA-N,UAUDZVJPLUQNMU-KTKRTIGZSA-N,RYVGWQDLAVSRHO-UHFFFAOYSA-N,UAUDZVJPLUQNMU-MDZDMXLPSA-N,UAUDZVJPLUQNMU-KTKRTIGZSA-N,RYVGWQDLAVSRHO-UHFFFAOYSA-N,UAUDZVJPLUQNMU-MDZDMXLPSA-N,UAUDZVJPLUQNMU-KTKRTIGZSA-N
1113	338.34	52.0493	[770][M]+		337.333	-1	-1	-1	-1	928829	-1	RYVGWQDLAVSRHO-UHFFFAOYSA-N,UAUDZVJPLUQNMU-MDZDMXLPSA-N,UAUDZVJPLUQNMU-KTKRTIGZSA-N
1114	338.341	330.548	[133][M]+	[M+H]+ 337.333 [M+H]+ 337.333 [M+H]+ 337.333	337.3333,337.3336	853589888	517249248	345903936	-1	350037056	319619520	RYVGWQDLAVSRHO-UHFFFAOYSA-N,UAUDZVJPLUQNMU-MDZDMXLPSA-N,UAUDZVJPLUQNMU-KTKRTIGZSA-N,RYVGWQDLAVSRHO-UHFFFAOYSA-N,UAUDZVJPLUQNMU-MDZDMXLPSA-N,UAUDZVJPLUQNMU-KTKRTIGZSA-N
1115	338.341	211.927	[251][M]+	[M+H]+ 337.333	337.333	-1	15276952	13588731	13484158	17324720	-1	RYVGWQDLAVSRHO-UHFFFAOYSA-N,UAUDZVJPLUQNMU-MDZDMXLPSA-N,UAUDZVJPLUQNMU-KTKRTIGZSA-N
1116	338.341	241.622	[668][M]+		337.333	-1	-1	-1	-1	6073121	-1	RYVGWQDLAVSRHO-UHFFFAOYSA-N,UAUDZVJPLUQNMU-MDZDMXLPSA-N,UAUDZVJPLUQNMU-KTKRTIGZSA-N
1117	339.097	230.445	[361][M]+	44.0274	338.0894,336.1167,344.1639	-1	-1	-1	12587367	-1	15798051	VDPHYDSLIYDKAP-LSMSNJBFSA-N,TUQCSNGUZSFMMS-XWHICQIGSA-N,RQDJADAKIFFEKQ-UHFFFAOYSA-N,KZQCCTIIHZYRNR-SRCQZFHVSA-N,IMLIYWRDHLXLPQ-DZUCGIPZSA-N,CZLDISMNSGXPLI-MDBBBPFLSA-N,NNWFNIAYBDEVTF-RDJZCZTQSA-N,SAKXWRKPIOPQKA-DIFFPNOSSA-N,DKLOFYOFNDFQIQ-UHFFFAOYSA-N,UOMAGVHZSLPVJJ-RLBCQOATSA-N,WSNMPAVSZJSIMT-UHFFFAOYSA-N,KZQCCTIIHZYRNR-NUTKFTJISA-N,NNWFNIAYBDEVTF-NVXWUHKLSA-N,BUFKSCQYVNMSCC-VHCOLVSPSA-N,GMXMKSF…
1118	339.238	251.12	[216][M]+	[M+H+HCOOH]+ 292.217	292.217	-1	-1	-1	15027133	-1	-1	HGVDJVRXKWKSJP-UHFFFAOYSA-N
1119	339.274	201.941	[513][M]+	[2M+H]+ 169.124 [2M+Na]+ 158.132	169.1236,158.1324	-1	-1	-1	2238978	-1	1.91482e+06	FBUKVWPVBMHYJY-UHFFFAOYSA-N,TVQGDYNRXLTQAP-UHFFFAOYSA-N,ADNADZOSMJDVIS-UHFFFAOYSA-N,AGSKJBKUKWUEEU-UHFFFAOYSA-N,GPOPHQSTNHUENT-UHFFFAOYSA-N,XZOYHFBNQHPJRQ-UHFFFAOYSA-N,AAOISIQFPPAFQO-UHFFFAOYSA-N
1120	339.274	371.043	[287][M]+	[M+K]+ 300.312	300.312	-1	-1	-1	4.5911e+06	-1	-1	-1
1121	339.3	276.257	[672][M]+		338.2924,338.2922,338.2923	13892061	11706473	8551284	-1	12183441	-1	-1
1122	339.344	30.3862	[702][M]+	[M+H]+ 338.332	338.332	-1	11803703	-1	-1	-1	-1	-1
1123	339.344	330.875	[168][M]+	[M+H]+ 338.332	338.332	-1	-1	-1	84648984	-1	-1	-1
1124	340.081	235.677	[474][M]+	[M+K]+ 301.125	339.0734,301.1253	-1	-1	9388596	-1	-1	6.74152e+06	-1
1125	340.258	280.48	[669][M]+		339.251	-1	11790710	-1	11773230	-1	-1	-1
1126	340.258	215.795	[271][M]2+	[M+2H]2+ 678.502 [M+Na]+ 317.267 [M+2H]2+ 678.502	678.5019,339.2512,317.267,678.5018	-1	6.16998e+06	8628538	8668592	11373863	-1	YHLSUHMNJIULEP-KHRNSILASA-N,IFEQGXBZTSVFMN-HKBOAZHASA-N,YHLSUHMNJIULEP-KHRNSILASA-N
1127	340.258	368.335	[487][M]+	[M+H]+ 339.251 [M+H]+ 339.251	339.2513,339.2512,339.2511,339.2514	-1	9476597	9682020	10043259	-1	13414647	-1
1128	340.281	248.606	[37][M]+	[M+Na]+ 317.292	317.292	-1	-1	-1	-1	6592457	-1	AERBNCYCJBRYDG-KSZLIROESA-N,AERBNCYCJBRYDG-UHFFFAOYSA-N
1129	340.284	283.012	[742][M]+		339.276	-1	-1	6.26866e+06	-1	-1	-1	HPFXACZRFJDURI-KTKRTIGZSA-N
1130	340.356	351.872	[358][M]+		339.3491,339.3494	-1	-1	-1	-1	5006851	7.81013e+06	ORAWFNKFUWGRJG-UHFFFAOYSA-N,ORAWFNKFUWGRJG-UHFFFAOYSA-N
1131	340.93	61.6271	[821][M]+	[M+Na]+ 317.937 [M+H]+ 339.929 [M+H-HCOOH]+ 385.924	317.9371,339.9289,385.9242	-1	-1	-1	4.12292e+06	-1	1.27962e+06	ABAYMBGWVRZKLY-NPPUSCPJSA-N,SXHBUXFDGVTGQV-UKVBZMNQSA-N,RUGBKCUWZCCZDR-GXFJTLABSA-N
1132	341.304	31.6978	[703][M]+	[M+Na]+ 318.318 [M+H-H2O]+ 358.309 [M+H-H2O]+ 358.309	318.3175,358.3085,358.3088	-1	1.72e+06	-1	-1	2.63665e+06	-1	QTEHGUUSIIWOOW-NRFANRHFSA-N,ASKIVFGGGGIGKH-UHFFFAOYSA-N,VBICKXHEKHSIBG-UHFFFAOYSA-N,QTEHGUUSIIWOOW-NRFANRHFSA-N,ASKIVFGGGGIGKH-UHFFFAOYSA-N,VBICKXHEKHSIBG-UHFFFAOYSA-N
1133	341.304	387.558	[794][M]+	[M+Na+HCOOH]+ 272.307 [M+K]+ 302.348 [M+K]+ 302.349	272.3066,302.3485,302.3486	-1	1.47373e+06	1.61273e+06	-1	1.15285e+06	-1	-1
1134	341.351	280.051	[673][M]+		340.344	3976845	-1	-1	-1	-1	-1	-1
1135	341.36	351.674	[650][M]+		340.353	2.64654e+06	-1	-1	-1	-1	-1	-1
1136	342.226	233.575	[475][M]+	[M+H]+ 341.22	341.22	-1	-1	5877912	-1	-1	-1	-1
1137	343.179	203.246	[514][M]+		342.171	-1	-1	-1	4680996	-1	-1	FWJRVGZWNDOOFH-UHFFFAOYSA-N,UAOSLESQKDQZRL-KBPBESRZSA-N
1138	344.181	184.486	[872][M]+	[M+H]+ 343.18	343.18	-1	1.41067e+06	-1	-1	-1	-1	FWKOMHSJYZOWQO-UUADDVKTSA-N,CZOCSKKTVSNAHB-ITGCLHGGSA-N,ZUAZNPFUSGIPBP-UHFFFAOYSA-N
1139	344.193	226.247	[55][M]+	[M+Na]+ 321.204 [M+Na]+ 321.204	321.2042,321.2044	-1	-1	-1	4.27453e+06	-1	8819865	-1
1140	344.227	200.948	[593][M]+	[M+H]+ 343.219 44.02741	343.2197,343.2194,365.2674,433.2434	-1	-1	2.07702e+06	3224061	2.55774e+06	-1	PUFQVTATUTYEAL-UHFFFAOYSA-N,NCMXKIHJYUFTRL-UHFFFAOYSA-N,PUFQVTATUTYEAL-UHFFFAOYSA-N,NCMXKIHJYUFTRL-UHFFFAOYSA-N,NDEOTZXSBKCQLS-LBHOTPKDSA-N,FQFSPHHVEQZCED-OALUTQOASA-N,GKVIDXZWKPCOHE-ZBTRLJRXSA-N,CPUYYHYAZGIPJE-UABZHNFOSA-N,GKEMOLJYROWHLA-VQTJNVASSA-N
1141	344.242	227.926	[541][M]+	[M+H-H2O]+ 361.246	361.246	-1	-1	-1	20637848	-1	-1	KLUHZQUKMRCQJA-FXCPWZNDSA-N
1142	345.057	73.5307	[649][M]+	[M+K]+ 306.091	306.091	-1	9583967	-1	-1	-1	-1	ZAWXOCUFQSQDJS-VIFPVBQESA-N,LDWIJQBJNAZTDQ-UHFFFAOYSA-N,ZJWAJELHRZDOMM-UHFFFAOYSA-N,BDDHPUZVPUVKNL-UHFFFAOYSA-N,RXMHSLQCQYYUDN-UHFFFAOYSA-N
1143	345.102	63.2356	[659][M]+		344.095	-1	-1	484072	-1	-1	-1	UMQHJQGNGLQJPF-UHFFFAOYSA-N,DWZAJFZEYZIHPO-UHFFFAOYSA-N,KNXDFRSQMVHEBU-UHFFFAOYSA-N,OOXFQLGEGVNXBG-KDOFPFPSSA-N,LKBDKTSPRLVKDS-UHFFFAOYSA-N,VFJPJQDQLJMBHF-APHBUQMISA-N,JVDXMGCGLWEXBZ-MRVPVSSYSA-N,ZWOJCPOIYCQLQX-GGBFEEONSA-N,PSQJPXDHIQCSGF-BDUNBXCCSA-N,OMNPWACYOUMUON-UHFFFAOYSA-N,FVOWQABXUMZLHH-AJSFGMTHSA-N,GUNNDPQJPULDQY-ULCDLSAGSA-N,CFPLLTGKDKZLIH-UHFFFAOYSA-N,GRIDHCOCFJSWSY-UHFFFAOYSA-N,NTEMNLF…
1144	345.183	228.117	[259][M]+	[M+H-H2O]+ 362.187 [2M+H]+ 172.079 [M+H-H2O]+ 362.189	362.187,172.0788,362.1891	-1	-1	8.3306e+06	9981413	-1	20241466	JYRHXVRNJRAAQM-NSRGPWSASA-N,BSDAIZFMQYOAFY-UHFFFAOYSA-N,KRBFFJIZAKABSA-UHFFFAOYSA-N,OOXDKNSCVLIEIN-UHFFFAOYSA-N,JYRHXVRNJRAAQM-NSRGPWSASA-N,BSDAIZFMQYOAFY-UHFFFAOYSA-N,KRBFFJIZAKABSA-UHFFFAOYSA-N,OOXDKNSCVLIEIN-UHFFFAOYSA-N
1145	345.223	65.0372	[898][M]+		344.216	1.36934e+06	-1	-1	-1	-1	-1	DUDKAZCAISNGQN-UHFFFAOYSA-N,DTCUTCQYZMBUDK-UHFFFAOYSA-N,DAABLEBQAMFRQW-PAWRSWGISA-N,DAABLEBQAMFRQW-QSBUVSRSSA-N
1146	345.241	271.589	[383][M]+		344.234	3.36571e+06	-1	-1	-1	-1	-1	FRQMUZJSZHZSGN-HBNHAYAOSA-N,PDMMFKSKQVNJMI-BLQWBTBKSA-N,ONCGMAFAIBLDNP-NCHXIBIBSA-N,PDMMFKSKQVNJMI-PPRDLICTSA-N,FRQMUZJSZHZSGN-UHFFFAOYSA-N,KNKNDFJJDANQJU-AHFIBXSNSA-N,DUKFNOHXGGAHSO-OVCLIPMQSA-N,SCZSSESJVCCONT-UHFFFAOYSA-N,JJBNVJUBVPIBPQ-OVCLIPMQSA-N,DKOXVDVXOYHFHV-ITGDQCKOSA-N,BACDZNLMIXNCOG-JTCWOHKRSA-N,KTFDSGHEJVHEAB-UHFFFAOYSA-N,ONCGMAFAIBLDNP-GYGBFYAFSA-N,FFRJHWIQULDGGE-CUYCTCHZSA-N,COBSXLQ…
1147	346.054	95.7909	[536][M]+		345.046	-1	11421013	-1	-1	-1	-1	ZOOGRGPOEVQQDX-UUOKFMHZSA-N
1148	346.054	115.155	[843][M]+		345.046	-1	20899338	-1	-1	-1	-1	ZOOGRGPOEVQQDX-UUOKFMHZSA-N
1149	346.221	241.562	[554][M]+		345.214	-1	-1	4258623	-1	-1	-1	HMGJGPZHJMIGMX-JPFJJCCVSA-N,AQINPXOVNPWDNW-HZOWPXDZSA-N
1150	346.258	250.41	[876][M]+		345.25	-1	-1	12806637	-1	-1	-1	JNKVLRPMBOJUOI-WXDFVLQISA-N
1151	346.266	328.83	[233][M]+		345.259	-1	-1	5.88762e+06	-1	7.67109e+06	-1	-1
1152	346.33	282.868	[701][M]+	[M+H]+ 345.327 44.02738	345.3232,345.3268,255.2832	-1	-1	-1	8.11196e+06	24754876	25603942	-1
1153	346.331	262.234	[595][M]+	[M+H]+ 345.327 [M+H]+ 345.327 [M+H]+ 345.327 [M+H]+ 345.327	345.327,345.3268,345.3269	29652320	25869014	22122048	17825618	-1	-1	-1
1154	347.106	217.279	[62][M]+	[M+Na]+ 324.117	324.117	85683176	-1	-1	-1	-1	-1	VZQJQFGSAAGNSI-STQMWFEESA-N,VGZSUPCWNCWDAN-UHFFFAOYSA-N,GNMIZFQDJYXQMB-POVIXMMNSA-N,OAWLQCWPKLOBPA-PCAXDNMNSA-N,LNMXRONIHUOFQM-HVRKRCABSA-N,FLUVQRMJJFYJGN-JMXAEDNCSA-N,LNMXRONIHUOFQM-QRMLNPGMSA-N,LNMXRONIHUOFQM-NQIXWEBMSA-N,WCDSEXBCUGEBMO-YFVPKAEFSA-N,NDGIDBHYSCKXJM-CBDPYCFPSA-N,RIMJYAIXPPJLSM-DHAMEPLPSA-N,HPUVYIYNRKEMMI-ZKVZSERBSA-N,VWGGETBJRXKRST-KQQUZDAGSA-N,IELGRTIPFVIRGM-RSVSFAPFSA-N,HPUVYIY…
1155	347.167	374.624	[349][M]+	[2M+Na]+ 162.086	162.086	-1	-1	1.68504e+06	-1	-1	-1	-1
1156	348.069	81.3012	[554][M]+		347.062	-1	9345875	-1	-1	-1	-1	QQMSZHORHNORLP-KVQBGUIXSA-N,LNQVTSROQXJCDD-KQYNXXCUSA-N,LTFMZDNNPPEQNG-KVQBGUIXSA-N,UDMBCSSLTHHNCD-KQYNXXCUSA-N
1157	349.182	323.28	[502][M]+		348.1749,348.1748	-1	-1	19200470	19296176	21158862	-1	IEFQLFGGKVRQEC-UHFFFAOYSA-N,LZFZMUMEGBBDTC-QEJZJMRPSA-N,LZFZMUMEGBBDTC-NWANDNLSSA-N,UXMKTBMXHHRKAM-UHFFFAOYSA-N,JHLIXQYAUVZKPP-PLYLMYETSA-N,IEFQLFGGKVRQEC-UHFFFAOYSA-N,LZFZMUMEGBBDTC-QEJZJMRPSA-N,LZFZMUMEGBBDTC-NWANDNLSSA-N,UXMKTBMXHHRKAM-UHFFFAOYSA-N,JHLIXQYAUVZKPP-PLYLMYETSA-N
1158	349.182	370.39	[534][M]+	[M+Na]+ 326.193 [M+H]+ 348.175	348.1751,348.175,326.1931	18558134	17518414	17895142	17689584	19476236	22834380	IEFQLFGGKVRQEC-UHFFFAOYSA-N,LZFZMUMEGBBDTC-QEJZJMRPSA-N,LZFZMUMEGBBDTC-NWANDNLSSA-N,UXMKTBMXHHRKAM-UHFFFAOYSA-N,JHLIXQYAUVZKPP-PLYLMYETSA-N,IEFQLFGGKVRQEC-UHFFFAOYSA-N,LZFZMUMEGBBDTC-QEJZJMRPSA-N,LZFZMUMEGBBDTC-NWANDNLSSA-N,UXMKTBMXHHRKAM-UHFFFAOYSA-N,JHLIXQYAUVZKPP-PLYLMYETSA-N,CJDRUOGAGYHKKD-UORGRDHFSA-N,LJOQGZACKSYWCH-UHFFFAOYSA-N,CJDRUOGAGYHKKD-RQBLFBSQSA-N,LJOQGZACKSYWCH-WZBLMQSHSA-N,NEGDTWQ…
1159	349.183	201.631	[434][M]+	[M+Na]+ 326.195 [M+Na]+ 326.193 [2M+K]+ 155.104	326.1945,326.193,155.1042	-1	4049545	-1	-1	4194324	3.45122e+06	CJDRUOGAGYHKKD-UORGRDHFSA-N,LJOQGZACKSYWCH-UHFFFAOYSA-N,CJDRUOGAGYHKKD-RQBLFBSQSA-N,LJOQGZACKSYWCH-WZBLMQSHSA-N,NEGDTWQGGLJCTL-UHFFFAOYSA-N,LJOQGZACKSYWCH-LHHVKLHASA-N,CJDRUOGAGYHKKD-UHFFFAOYSA-N,QUAMTGJKVDWJEQ-UHFFFAOYSA-N,VAOOUXRVYRUSNC-HXUWFJFHSA-N,UCRMMVOOLKOJII-UHFFFAOYSA-N,MFJVVAMIAWYEJH-RBUKOAKNSA-N,CJDRUOGAGYHKKD-UORGRDHFSA-N,LJOQGZACKSYWCH-UHFFFAOYSA-N,CJDRUOGAGYHKKD-RQBLFBSQSA-N,LJOQGZA…
1160	349.209	238.202	[779][M]+	[M+Na]+ 326.221	326.221	-1	-1	16094914	-1	-1	-1	XTZOEHVCSSYKTB-IHSQGBLNSA-N,QJCFVYYUAJZBKT-IHSQGBLNSA-N,HWLGMVWNJRZMKV-MHNZBMDGSA-N,NVUSBASFOHXSDP-XNFZMICJSA-N
1161	350.149	217.279	[63][M]+	[M+H]+ 349.143	349.143	8.11705e+06	-1	-1	-1	-1	-1	ZJDMXAAEAVGGSK-ZWKOTPCHSA-N,IMNRJRPWAJLJKF-WMZOPIPTSA-N,ZJDMXAAEAVGGSK-ROUUACIJSA-N
1162	350.174	241.858	[565][M]+	[M+H+HCOOH]+ 303.154	303.154	6.13117e+06	-1	-1	-1	-1	-1	FKIGOUKDKBOZID-UHFFFAOYSA-N
1163	350.186	202.826	[492][M]+	[M+K+HCOOH]+ 265.209 [M+H+HCOOH]+ 303.17	265.2086,303.1699	-1	-1	-1	1.06834e+06	-1	-1	YVWVILBCUPRAIC-LKFDHHINSA-N
1164	350.23	231.056	[476][M]+	[M+H-H2O]+ 367.243	367.243	-1	-1	5275650	-1	-1	-1	RTCZJPCPBSBOKB-DLBZAZTESA-N
1165	350.24	333.956	[212][M]+		349.2329,349.233	-1	7953482	-1	9240144	7.6311e+06	-1	-1
1166	350.24	371.043	[289][M]+		349.233	-1	-1	-1	4360899	-1	-1	-1
1167	350.242	230.865	[341][M]+	[M+H]+ 349.236 [M+H]+ 349.236	349.236	-1	-1	-1	4185806	-1	11988428	-1
1168	350.265	267.556	[302][M]+	32.0274	295.246	-1	-1	-1	-1	5.89127e+06	-1	PZVYDNWEQXJZPQ-IYAOGOEGSA-N
1169	350.289	236.336	[678][M]+		349.282	-1	-1	-1	-1	1.47804e+06	-1	DOGHEWWVBBVYEY-DOFZRALJSA-N
1170	351.067	67.0336	[130][M]+		350.06	-1	2.2203e+06	-1	-1	-1	-1	WFLXRNBIQLPMPW-UHFFFAOYSA-N,AMJSUDUZRWDREY-UHFFFAOYSA-N
1171	351.179	286.813	[167][M]+	13.97747 13.97747	350.1718,298.2301,298.2325	-1	5.95221e+06	-1	-1	7.39495e+06	12233468	CAKFMYXVLXBGIL-JPTZROKLSA-N,TYGNEFQVDBQZSZ-DBPGAUQVSA-N,DPHSCJIDHMQVIC-BPFGYNMTSA-N,AHGKSZXKDPGMQU-IEBWSBKVSA-N,UDSQZJMGPSRCEM-ANKZSMJWSA-N,ODGHZFOGPPEMMC-JSGCOSHPSA-N,GDCDTBPQODJWHC-IWUDHIIDSA-N,XUBZUEDJAOOHAW-NGEARHGESA-N,OEMQRFWSQMZDOR-QSFPRURJSA-N,GWMHBVLPNWHWGW-CNYBTUBUSA-N,ZZAXCVQQCOPGFS-JEYHISOSSA-N,OZWMOQDGIWAGRK-MYQOSMBCSA-N,NOKWMZAICQVHSN-OZRKAEAYSA-N,OJDCBRZJXYBPFZ-UIEKCWFXSA-N,MPGIDXB…
1172	351.201	215.177	[64][M]+	[2M+Na]+ 164.113	164.113	26105816	-1	-1	-1	-1	-1	-1
1173	351.263	235.677	[477][M]+	[M+H-H2O]+ 368.262	368.262	-1	-1	5.10116e+06	-1	-1	-1	UYUDMGMNHAKPEV-YTQUADARSA-N,KZTSLHQKWLYYAC-UHFFFAOYSA-N,LUFRNHLCWMAXIC-UHFFFAOYSA-N,UYUDMGMNHAKPEV-NEWSRXKRSA-N,YOEVWRYJHFPBMU-UHFFFAOYSA-N,BABFYBAGZXSUDH-KDFHGORWSA-N,DLJKPYFALUEJCK-IIELGFQLSA-N
1174	352.211	215.081	[209][M]+	[M+H]+ 351.203	351.202	-1	-1	3.11246e+06	-1	-1	-1	YZIAPUWXZJLPJK-MOEJHERCSA-N,AKFABNWZLVRRIF-SVTOFIQFSA-N
1175	352.32	291.084	[166][M]+	[M+H]+ 351.312 26.01742	351.3125,351.3123,287.3462,351.3122	36174260	26666760	10367850	10885548	10863240	-1	LGEQQWMQCRIYKG-KALLKTRHSA-N,MWQCBVWCBTUPDQ-HZJYTTRNSA-N,LGEQQWMQCRIYKG-KALLKTRHSA-N,MWQCBVWCBTUPDQ-HZJYTTRNSA-N,LGEQQWMQCRIYKG-KALLKTRHSA-N,MWQCBVWCBTUPDQ-HZJYTTRNSA-N
1176	353.157	63.2701	[899][M]+	[M+K]+ 314.194	314.194	757440	-1	-1	-1	-1	-1	MSWJSDLNPCSSNW-UHFFFAOYSA-N,UVDJGUGLTDSECX-NMLACTOBSA-N,XUOQKQRMICQUQC-AOIWGVFYSA-N,ZFSZXTDXLOPTHF-DVRXPUNCSA-N,XCQLNGDKZRFYGX-FFGOWVMKSA-N,IKEHAWAEPHQJSM-UHFFFAOYSA-N,GSIFPNBGQDHODX-SLFFLAALSA-N,CDWJWTTWDBMXNW-LWYYNNOASA-N,LWJWPDQQPUFVJW-WBCYEJBOSA-N,OBEMDIWOJBJBGY-QRFRQXIXSA-N,CASURZYJSMDOEQ-CBTMWXCYSA-N,FSLMGODKGHHERM-FRCNGJHJSA-N,XTTUSBQFKZWUJV-JHYVTPCUSA-N,XTTUSBQFKZWUJV-WMBSQONYSA-N
1177	353.246	255.876	[272][M]+	[M+Na]+ 330.264	330.264	11935205	-1	-1	-1	-1	-1	-1
1178	353.294	294.76	[11][M]+		352.287	-1	-1	-1	11123102	-1	-1	-1
1179	354.107	62.2341	[148][M]+		353.099	-1	2.21295e+06	-1	-1	-1	-1	-1
1180	354.169	229.931	[214][M]+		353.162	3.82006e+06	-1	-1	-1	-1	-1	YPPBKUTVOZRTRY-LUGDWHTQSA-N,DRIVJEVMJVKUHC-CTNGQTDRSA-N,RUYOCRHCIKMVOH-UCFWAISOSA-N,WTEXYKPGDKLLCW-PBGXBMQHSA-N,YUNXXJUUIKKYDM-MPBGBICISA-N,FCZYBBDUYXMBIE-NJAOLJCDSA-N
1181	354.263	243.674	[31][M]+	18.0125	389.277	-1	9802051	-1	-1	-1	-1	UAPFYKYEEDCCTL-VVJBCHSWSA-N,UAPFYKYEEDCCTL-MXSQXUFFSA-N
1182	354.336	275.221	[405][M]+		353.328	-1	-1	-1	-1	1500630	-1	YDKRGMXLBRWZJR-KTKRTIGZSA-N
1183	355.196	215.741	[449][M]+		354.189	-1	-1	-1	1.52567e+06	-1	-1	BLGXFZZNTVWLAY-DIRVCLHFSA-N,RXPRRQLKFXBCSJ-GIVPXCGWSA-N,BLGXFZZNTVWLAY-SCYLSFHTSA-N,BLGXFZZNTVWLAY-UHFFFAOYSA-N,KWXHCCIXBUPHTG-ICLMVOIRSA-N,SJKRPUOXUNOPOP-HEXYGZIHSA-N,LTOOPESWVADEAE-JHOCLNBPSA-N,BLGXFZZNTVWLAY-DKJBZYCGSA-N,LTOOPESWVADEAE-UHFFFAOYSA-N,KWXHCCIXBUPHTG-UHFFFAOYSA-N,XHTMEDJDQDFMJW-QNLBZNQMSA-N,AIJURRQOFYUHCO-QZPKKOLPSA-N,YRDFJEHXATZPAY-FFKKGALMSA-N,YRDFJEHXATZPAY-AQAANPNCSA-N
1184	356.027	55.8789	[386][M]+	[M+H-HCOOH]+ 401.027	401.027	-1	-1	-1	1.30093e+06	-1	-1	-1
1185	356.242	258.318	[217][M]+	[M+H+HCOOH]+ 309.23	309.231	-1	-1	-1	18551966	-1	-1	HNHHAOUUFVYDEW-UHFFFAOYSA-N,CAUQHAIJBWAQIL-PTZVLDCSSA-N
1186	356.278	234.763	[291][M]+	[M+Na]+ 333.288	333.288	-1	5.3395e+06	-1	-1	-1	-1	-1
1187	356.351	290.608	[157][M]+	[M+Na+HCOOH]+ 287.346	287.3462,355.3438,355.3441	-1	-1	24363464	-1	23939276	56642648	AUJVQJHODMISJP-UHFFFAOYSA-N,HIZRCTJPVPAVPM-NHCUHLMSSA-N,AUJVQJHODMISJP-UHFFFAOYSA-N,HIZRCTJPVPAVPM-NHCUHLMSSA-N
1188	356.904	62.9602	[835][M]+	[M+K]+ 317.937 15.97247	317.9371,339.9289,385.9242	-1	-1	-1	1.51107e+06	-1	1.33504e+06	ABAYMBGWVRZKLY-NPPUSCPJSA-N,SXHBUXFDGVTGQV-UKVBZMNQSA-N,RUGBKCUWZCCZDR-GXFJTLABSA-N
1189	357.184	197.315	[749][M]2+	[M+2Na]2+ 668.383	668.383	-1	2820013	-1	-1	-1	-1	PBMYZOQHPGMINM-WAKVIOIYSA-N
1190	357.285	195.797	[638][M]+	[M+Na]+ 334.291 [M+Na]+ 334.288 [M+H]+ 356.278 [2M+H]+ 178.135 [M+Na]+ 334.291	334.2905,334.2884,356.2777,178.1349,334.2908	3.24537e+06	2.24803e+06	3468977	2.49e+06	3.56817e+06	2134721	OEPMAZVWYGAFLM-WYTUUNCASA-N,YRJWZKBYRFAIBR-GFEMGRSKSA-N,WFZRFURXWIWUMA-CTUPJDJCSA-N,OEPMAZVWYGAFLM-YOILPLPUSA-N,RGQNMNYABSHTAV-WLNGKNCPSA-N,LLCQZWJYJNOTQP-DASAETRHSA-N,WTZVQLYXUVWFEQ-NCEJYBGESA-N,GUHKSOUIJGCNGR-URZBRJKDSA-N,OEPMAZVWYGAFLM-WYTUUNCASA-N,YRJWZKBYRFAIBR-GFEMGRSKSA-N,WFZRFURXWIWUMA-CTUPJDJCSA-N,OEPMAZVWYGAFLM-YOILPLPUSA-N,RGQNMNYABSHTAV-WLNGKNCPSA-N,LLCQZWJYJNOTQP-DASAETRHSA-N,WTZVQLY…
1191	357.346	280.051	[662][M]+	[M+H-NH3]+ 373.357 [M+H-NH3]+ 373.357	356.339,373.3571	18582694	52679632	-1	7145666	-1	-1	-1
1192	358.178	207.182	[712][M]+	[M+H-H2O]+ 375.182	357.1711,375.1822	-1	-1	-1	1.46029e+06	-1	5455676	OTRCAWIVHSQWPC-UHFFFAOYSA-N,OHAPOWHHSCCXIL-UHFFFAOYSA-N,UGHBAICDASCCIQ-UHFFFAOYSA-N,GMOJICNPAPPCSR-UHFFFAOYSA-N,LLFBQQHYZJTRAS-KRWDZBQOSA-N,VSFMJFFDYLVSBU-UHFFFAOYSA-N,ICOUPJBNCNTOKV-UHFFFAOYSA-N,LSYJCVSGIQLLKF-UHFFFAOYSA-N,DFIOKCGWOUDFRF-UHFFFAOYSA-N,XCFSBOSFMAOQAL-UHFFFAOYSA-N,IQSAULADRNRYOT-ARKSPBFVSA-N,BYIVGHIYNFQIJX-NZLXMSDQSA-N,CTCHFPZQWNZVNJ-DZKIICNBSA-N
1193	358.257	240.721	[292][M]+	42.0124 [M+H-H2O]+ 375.262	417.2718,375.2621	-1	10334734	-1	4.97467e+06	-1	-1	HUWKBOGWFSCPBJ-ZFWHIUCFSA-N,WFQBWWYLMSACAV-UHFFFAOYSA-N,UKUPHONHODZPDA-RPQNWQSJSA-N
1194	358.269	200.076	[594][M]+		357.262	-1	-1	971198	-1	-1	-1	BSTAVZCXPLMHKH-GSDKABSXSA-N
1195	358.367	309.229	[227][M]+	44.0274	401.3894,357.3593,357.3594,357.3598	94364456	107432304	136614752	114512176	48657472	135751968	-1
1196	358.367	370.834	[535][M]+	[M+K+HCOOH]+ 273.398 [M+Na+HCOOH]+ 289.372 [M+H+HCOOH]+ 311.354 [M+H]+ 357.36	357.3597,273.3982,289.3722,311.3541,357.3596	12717559	24770502	-1	-1	-1	-1	-1
1197	359.1	206.135	[691][M]+	[2M+K]+ 160.062	160.062	-1	-1	4.24538e+06	-1	-1	-1	BMIMNRPAEPIYDN-UHFFFAOYSA-N
1198	359.264	192.426	[723][M]+	71.0373	429.294	-1	1.73422e+06	-1	-1	-1	-1	KVQOGDQTWWCZFX-UHFFFAOYSA-N,NPWKEUKXVOMELT-LNVKXUELSA-N,HQUZDIJDDVGVJA-NTOPCHQFSA-N
1199	359.314	389.463	[624][M]+	[2M+Na]+ 168.158 [2M+Na]+ 168.157 28.03243	358.3071,168.1575,168.1571,330.2775,358.3074	607187	717824	768210	535793	-1	893610	QTEHGUUSIIWOOW-NRFANRHFSA-N,ASKIVFGGGGIGKH-UHFFFAOYSA-N,VBICKXHEKHSIBG-UHFFFAOYSA-N,QHZLMUACJMDIAE-UHFFFAOYSA-N,XGGSJERMQWHBRI-QZTJIDSGSA-N,QHZLMUACJMDIAE-SFHVURJKSA-N,QTEHGUUSIIWOOW-NRFANRHFSA-N,ASKIVFGGGGIGKH-UHFFFAOYSA-N,VBICKXHEKHSIBG-UHFFFAOYSA-N
1200	360.133	259.698	[596][M]+		359.126	5410108	-1	-1	-1	-1	-1	IMYZEZLKASQAKN-MVQNEBOGSA-N,ZPYSWVAWFDJYIM-ZENAZSQFSA-N,KMCWFIGQAAUEOM-AVPQAVFTSA-N
1201	360.149	108.105	[783][M]+	[M+H]+ 359.143	359.143	-1	3.18153e+06	-1	-1	-1	-1	AAJMQTLFRTZCJK-UHFFFAOYSA-N,FPFAZHMPACUKSM-UHFFFAOYSA-N,GAGWJHPBXLXJQN-UORFTKCHSA-N,ALYLUFTWTDPILH-UHFFFAOYSA-N
1202	360.212	205.902	[314][M]+	[M+H-H2O]+ 377.21 21.98245	377.21,381.1826	5.08892e+06	-1	-1	-1	-1	4.33976e+06	JWPDWTQSEVDUEU-UHFFFAOYSA-N,LMXOHSDXUQEUSF-YECHIGJVSA-N,RLNWXLRRKGMRGE-BDAKNGLRSA-N
1203	360.237	230.026	[342][M]+	[M+H]+ 359.23	359.23	-1	-1	-1	5350087	-1	-1	SSJXRCYFOOLEKV-RDTKOLQBSA-N,YIXMOSKWKGHGSQ-LOSJGSFVSA-N
1204	360.273	255.468	[429][M]+	[M+H]+ 359.266	359.266	-1	-1	15311214	-1	-1	-1	BZLIDAVUQDTJQF-HWTFSWDCSA-N
1205	361.006	55.8789	[387][M]+		359.999	-1	-1	-1	3.17223e+06	-1	-1	-1
1206	361.117	223.995	[334][M]+		360.11	-1	1.07324e+06	-1	-1	-1	-1	YMTINGFKWWXKFG-UHFFFAOYSA-N,UVRPNNHYEHVDTJ-UHFFFAOYSA-N
1207	361.183	210.847	[692][M]+		360.175	-1	-1	3.19199e+06	-1	-1	-1	LHZWKWCEAXQUMX-UHFFFAOYSA-N,NFLXOLFVSCCVDT-UHFFFAOYSA-N,OYBVESAOVNAGHY-ITFVFLAVSA-N
1208	361.22	258.318	[218][M]+	[M+H-NH3]+ 377.245	377.245	-1	-1	-1	10868685	-1	-1	-1
1209	362.096	63.6797	[660][M]+		361.089	-1	-1	485998	-1	-1	-1	-1
1210	362.206	204.124	[516][M]+	[M+H]+ 361.197	361.197	-1	-1	-1	1.66736e+06	-1	-1	FMJSMJQBSVNSBF-LJQANCHMSA-N,FMJSMJQBSVNSBF-UHFFFAOYSA-N
1211	362.24	317.732	[607][M]+	[M+K]+ 323.277	361.233,361.2327,323.2771,361.2328,361.2329,361.2332	56043656	62540692	60109376	60684652	68713400	76840928	KQXDGUVSAAQARU-HZJYTTRNSA-N
1212	362.24	373.427	[536][M]+	[M+Na]+ 339.251 [M+Na]+ 339.251 [M+Na]+ 339.251 [M+Na]+ 339.251	339.251,361.233,339.2512,339.2511	37447076	40093004	42641164	39698232	-1	67862296	-1
1213	362.253	228.346	[542][M]+	[M+H]+ 361.246	361.246	-1	-1	-1	11204674	-1	-1	KLUHZQUKMRCQJA-FXCPWZNDSA-N
1214	362.325	248.191	[20][M]+	[M+H]+ 361.318 [M+H]+ 361.318 [M+H]+ 361.318 [M+H]+ 361.318 [M+H]+ 361.318 [M+H]+ 361.318	361.3179,361.3178,361.318,361.3181	473551296	484474144	493127808	361826432	367440096	514140160	-1
1215	362.325	31.9576	[721][M]+		361.3179,361.3181	7398539	-1	-1	-1	18582584	-1	-1
1216	362.325	294.408	[13][M]+		361.318	-1	-1	133902352	-1	-1	-1	-1
1217	362.325	333.618	[138][M]+	[M+H]+ 361.318 [M+H]+ 361.318	361.3179,361.318,361.3182	28733120	-1	28391886	-1	21333256	72383640	-1
1218	363.068	66.1792	[103][M]+	[2M+K]+ 162.054	162.054	-1	2.5121e+06	-1	-1	-1	-1	NPOAOTPXWNWTSH-UHFFFAOYSA-N,YSEKNCXYRGKTBJ-SCSAIBSYSA-N,OTTXIFWBPRRYOG-BYPYZUCNSA-N,IEPDKRIDROAXQP-UHFFFAOYSA-N
1219	363.08	217.279	[65][M]+	[M+K]+ 324.117	324.117	10391622	-1	-1	-1	-1	-1	VZQJQFGSAAGNSI-STQMWFEESA-N,VGZSUPCWNCWDAN-UHFFFAOYSA-N,GNMIZFQDJYXQMB-POVIXMMNSA-N,OAWLQCWPKLOBPA-PCAXDNMNSA-N,LNMXRONIHUOFQM-HVRKRCABSA-N,FLUVQRMJJFYJGN-JMXAEDNCSA-N,LNMXRONIHUOFQM-QRMLNPGMSA-N,LNMXRONIHUOFQM-NQIXWEBMSA-N,WCDSEXBCUGEBMO-YFVPKAEFSA-N,NDGIDBHYSCKXJM-CBDPYCFPSA-N,RIMJYAIXPPJLSM-DHAMEPLPSA-N,HPUVYIYNRKEMMI-ZKVZSERBSA-N,VWGGETBJRXKRST-KQQUZDAGSA-N,IELGRTIPFVIRGM-RSVSFAPFSA-N,HPUVYIY…
1220	363.194	228.117	[252][M]+	[M+H]+ 362.187 [M+H]+ 362.187	362.187	-1	-1	7009585	-1	2187971	-1	JYRHXVRNJRAAQM-NSRGPWSASA-N,BSDAIZFMQYOAFY-UHFFFAOYSA-N,KRBFFJIZAKABSA-UHFFFAOYSA-N,OOXDKNSCVLIEIN-UHFFFAOYSA-N
1221	364.064	88.9965	[626][M]+	[M+H]+ 363.057	363.057	-1	-1	-1	-1	1.75906e+06	-1	RQFCJASXJCIDSX-UUOKFMHZSA-N
1222	364.193	260.541	[597][M]+	[M+H-H2O]+ 381.198 [M+H-H2O]+ 381.198	363.1858,363.1857,381.1977,381.1979	8.37003e+06	-1	8143261	75448664	-1	29746518	XUTJPVCJXVRRLB-IRMYBRCSSA-N,XUTJPVCJXVRRLB-SKWRMQMOSA-N,HFAZSJAUKYTBFH-OLZOCXBDSA-N,NFTGNVPOAXTQOU-OSJOOWHZSA-N,XUTJPVCJXVRRLB-IRMYBRCSSA-N,XUTJPVCJXVRRLB-SKWRMQMOSA-N,HFAZSJAUKYTBFH-OLZOCXBDSA-N,NFTGNVPOAXTQOU-OSJOOWHZSA-N,PUSHWZUNZAQTHW-GNTSEGDPSA-N,XNRPVPHNDQHWLJ-PMACEKPBSA-N,PUSHWZUNZAQTHW-GNTSEGDPSA-N,XNRPVPHNDQHWLJ-PMACEKPBSA-N
1223	364.226	234.159	[215][M]+	[M+H-H2O]+ 381.232	381.232	3.49822e+06	-1	-1	-1	-1	-1	BTYYXSHZANWPEB-UHFFFAOYSA-N
1224	364.247	239.017	[293][M]+		363.24	-1	7.00061e+06	-1	-1	-1	-1	ILSKFXCVCWVUQZ-UHFFFAOYSA-N,BNFBIZMKKMYKKR-UHFFFAOYSA-N
1225	364.295	269.876	[384][M]+		363.2874,363.2872,363.2873	6995207	6443065	-1	-1	4.66601e+06	-1	-1
1226	364.978	58.0844	[388][M]+	[M+H]+ 363.978 [2M+K]+ 163.004 [M+Na]+ 341.987 [M+H-HCOOH]+ 409.979	363.9776,163.0043,341.9874,409.9786	-1	-1	-1	1179898	-1	670976	-1
1227	365.104	106.772	[777][M]+	[M+Na]+ 342.116 [M+Na]+ 342.115	342.1163,342.1151	-1	25504088	-1	-1	-1	6.96481e+06	KCISFICQVCMQEX-UHFFFAOYSA-N,GUBGYTABKSRVRQ-DCSYEGIMSA-N,PGOMXBOHQUBUMI-YHYXMXQVSA-N,PYRZRPSTTNKOCS-MSOLQXFVSA-N,PBQMALAAFQMDSP-UHFFFAOYSA-N,GUBGYTABKSRVRQ-PICCSMPSSA-N,JCQLYHFGKNRPGE-FCVZTGTOSA-N,KALVKBCVJGXOKE-LGFMTJRBSA-N,YWHDXHMZXNDRAG-UHFFFAOYSA-N,AEUJUHBXLYQCMN-UHFFFAOYSA-N,SYJMTTDAMXRJRO-ZWKOTPCHSA-N,XTOGGOWRLZMOAR-QMMMGPOBSA-N,ZBOUMPHHCWUHQJ-CUEJGJJASA-N,ULBLUJBIDCYVTD-INIZCTEOSA-N,IXWGQFU…
1228	365.104	63.2701	[900][M]+	[M+Na]+ 342.114 [M+Na]+ 342.115 15.97247 67.9873	342.1135,364.097,364.0972,342.1149,426.0761,197.075	8947001	199397520	87805152	-1	5799845	34889888	KCISFICQVCMQEX-UHFFFAOYSA-N,GUBGYTABKSRVRQ-DCSYEGIMSA-N,PGOMXBOHQUBUMI-YHYXMXQVSA-N,PYRZRPSTTNKOCS-MSOLQXFVSA-N,PBQMALAAFQMDSP-UHFFFAOYSA-N,GUBGYTABKSRVRQ-PICCSMPSSA-N,JCQLYHFGKNRPGE-FCVZTGTOSA-N,KALVKBCVJGXOKE-LGFMTJRBSA-N,YWHDXHMZXNDRAG-UHFFFAOYSA-N,AEUJUHBXLYQCMN-UHFFFAOYSA-N,XTOGGOWRLZMOAR-QMMMGPOBSA-N,ZBOUMPHHCWUHQJ-CUEJGJJASA-N,IXWGQFUDXHHAIA-IFXJQAMLSA-N,LOXWKQQECPUMHU-UHFFFAOYSA-N,DNYSLSN…
1229	365.156	369.632	[491][M]+	[M+K]+ 326.193 44.02738	364.1489,326.1931,370.218,364.149	-1	4.7219e+06	4.77557e+06	4.3638e+06	-1	6229938	MKEUDCZIYBJFFQ-PCYBLXQVSA-N,FZIVPEMPRYZJDQ-WYPMTINJSA-N,ONIQHUHABMOEFM-XCJKDKRRSA-N,HXIWCEVPZJLOTE-GFEZWCFYSA-N,BPOLRDGTYHVUAY-OURSJTMWSA-N,FZIVPEMPRYZJDQ-LPMIWMRZSA-N,VUYKDEHGBXWVQB-BPJYVAKCSA-N,ZEWCHEYJHBQAHF-AEFFLSMTSA-N,QZBLEZWHCZPHCC-MAUKXSAKSA-N,OJAFRAAQCYCPAI-KALNQIPCSA-N,QXPNJMHRUZCEAP-MKICMPBKSA-N,IDIVCUJKNPAADU-UDMGXPKMSA-N,IXCFJQNYIPECMG-SCDWHHIESA-N,HRMZDSPJGINLAD-BKHHGCLFSA-N,KDIFCWR…
1230	365.156	201.381	[595][M]+	[M+K]+ 326.193 [M+H-NH3]+ 381.181	326.1933,381.1812	-1	-1	1.99349e+06	2.60631e+06	-1	-1	CJDRUOGAGYHKKD-UORGRDHFSA-N,LJOQGZACKSYWCH-UHFFFAOYSA-N,CJDRUOGAGYHKKD-RQBLFBSQSA-N,LJOQGZACKSYWCH-WZBLMQSHSA-N,NEGDTWQGGLJCTL-UHFFFAOYSA-N,LJOQGZACKSYWCH-LHHVKLHASA-N,CJDRUOGAGYHKKD-UHFFFAOYSA-N,QUAMTGJKVDWJEQ-UHFFFAOYSA-N,VAOOUXRVYRUSNC-HXUWFJFHSA-N,UCRMMVOOLKOJII-UHFFFAOYSA-N,MFJVVAMIAWYEJH-RBUKOAKNSA-N,JWPDWTQSEVDUEU-UHFFFAOYSA-N,LMXOHSDXUQEUSF-YECHIGJVSA-N,RLNWXLRRKGMRGE-BDAKNGLRSA-N
1231	366.144	213.053	[66][M]+	15.9925	349.143	4.23307e+06	-1	-1	-1	-1	-1	ZJDMXAAEAVGGSK-ZWKOTPCHSA-N,IMNRJRPWAJLJKF-WMZOPIPTSA-N,ZJDMXAAEAVGGSK-ROUUACIJSA-N
1232	366.189	261.259	[561][M]+	[M+H-H2O]+ 383.194	383.194	-1	-1	-1	3.92498e+06	-1	-1	UWAJGPKPIKRBHZ-BULZFTFUSA-N
1233	366.212	192.79	[639][M]+		365.205	4.30286e+06	-1	-1	-1	-1	-1	IDZASIQMRGPBCQ-UHFFFAOYSA-N,MVIUINKRBCGPBQ-BQUFFADESA-N,LTUMHXPXPQDFAN-AVGNSLFASA-N,ORZSZSIBAZFLLT-NGNDUIQYSA-N
1234	366.262	242.831	[837][M]+	[M+H]+ 365.252	365.252	-1	10131651	-1	-1	-1	-1	UCTCCIPCJZKWEZ-UHFFFAOYSA-N
1235	366.322	324.145	[809][M]+		365.3144,365.3146	7.26062e+06	-1	-1	-1	-1	6.18935e+06	RZCPXIZGLPAGEV-AOORLBIGSA-N,RZCPXIZGLPAGEV-AOORLBIGSA-N
1236	366.372	352.945	[651][M]+		365.3647,365.3648,365.3649	12091782	9332431	5880048	7.20806e+06	4599009	12070738	-1
1237	367.08	384.883	[797][M]+		366.073	561418	-1	-1	639212	-1	-1	AUWGMDYISSBOED-CCNMWVGKSA-N,AVMACGCGOJSYTD-CDHQVMDDSA-N,WPTGKUTUOFNZAS-WTGUMLROSA-N,KQMJFBCPPZURAP-MUKCLNALSA-N,JSRXKUDJDNEKAW-NTQPJNNGSA-N,JZXLAKYPIMLXFU-UHFFFAOYSA-N,YYUIJBSRPPKHNR-YIHIMSTHSA-N,BJSNGVYBQJIGRT-UHFFFAOYSA-N,KMEFIGLUOCJXJM-WAPOTWQKSA-N,PFLISIVPNOLCBQ-NDMITINESA-N,CWLFJXQTLUVHKQ-KLFMHZEUSA-N,KGZLWNLQQVXESZ-OXQOHEQNSA-N,AUWGMDYISSBOED-YVLFAAOCSA-N,SUNDAONUHLDQBY-UHFFFAOYSA-N,VKSKFMR…
1238	367.149	185.816	[873][M]+	[M+Na+HCOOH]+ 298.163	298.163	-1	1.11355e+06	-1	-1	-1	-1	GJSSYQDXZLZOLR-QMHBMSAFSA-N
1239	367.185	185.521	[732][M]+	[2M+H]+ 183.091 [2M+Na]+ 172.093	183.0915,172.0933	-1	-1	2456596	1.2501e+06	-1	-1	UCTWMZQNUQWSLP-VIFPVBQESA-N,GEFQWZLICWMTKF-CDUCUWFYSA-N,YNYAYWLBAHXHLL-UHFFFAOYSA-N,YNYAYWLBAHXHLL-QMMMGPOBSA-N,UCTWMZQNUQWSLP-UHFFFAOYSA-N
1240	368.185	235.864	[410][M]+		367.1774,367.1766	16477276	1.29573e+06	-1	-1	-1	-1	-1
1241	368.29	238.446	[605][M]+	[M+H+HCOOH]+ 321.271 [M+H-H2O]+ 385.296	321.2709,385.296	-1	-1	-1	4.13976e+06	-1	-1	KRDUNUMTOBLEPM-QNEBEIHSSA-N
1242	369.177	234.417	[457][M]+		368.17	-1	-1	3.34418e+06	-1	-1	-1	JMIAZDVHNCCPDM-QLMFUGSGSA-N,JMIAZDVHNCCPDM-XJKYNJMSSA-N,JMIAZDVHNCCPDM-ZUNJVLJPSA-N,JMIAZDVHNCCPDM-PMJXBNNDSA-N,JMIAZDVHNCCPDM-DQDWJNSRSA-N,JMIAZDVHNCCPDM-DAFCLMLCSA-N,JMIAZDVHNCCPDM-UHFFFAOYSA-N,DHUPSYOJFKLAAA-UHFFFAOYSA-N,DSHQVFGPKKWBTO-UHFFFAOYSA-N,FPMLMLWLMAKFIJ-SWBPKDHJSA-N
1243	369.224	224.323	[46][M]+	[M+Na]+ 346.234	346.234	-1	-1	37164444	-1	-1	-1	NQBSWIGTUPEPIH-UHFFFAOYSA-N
1244	370.127	237.776	[771][M]+	[M+H]+ 369.12 [M+H]+ 369.12	369.1201,369.1203	-1	-1	40392220	-1	-1	29854670	MTAWKURMWOXCEO-UHFFFAOYSA-N,XSMYYYQVWPZWIZ-IDTAVKCVSA-N,PLLAPLIMUIJMOC-UHFFFAOYSA-N,DAEYIVCTQUFNTM-UHFFFAOYSA-N,MESAXYIANMGTSI-UHFFFAOYSA-N,MTAWKURMWOXCEO-UHFFFAOYSA-N,XSMYYYQVWPZWIZ-IDTAVKCVSA-N,PLLAPLIMUIJMOC-UHFFFAOYSA-N,DAEYIVCTQUFNTM-UHFFFAOYSA-N,MESAXYIANMGTSI-UHFFFAOYSA-N
1245	370.175	186.751	[505][M]+	[M+K]+ 331.211 [M+Na]+ 347.177	331.2108,347.1773	5.4658e+06	-1	-1	-1	-1	2.34844e+06	RNNBHSZAAMKUBX-CIUFSVDPSA-N,ALSDCMNNZQSKDG-DVBIZMGNSA-N,MRUZXUQKRAPYFF-ZROIWOOFSA-N,PWIPPVISROQJBU-FLUXNIISSA-N,ROOOTUHHZZUPIY-NMGOSJPMSA-N,VHGTVBAZDFWWOL-XHKYUUOZSA-N
1246	370.258	265.196	[758][M]+		369.25	-1	-1	3.83965e+06	-1	-1	-1	MTSIKQYOKFAJKC-XDJHFCHBSA-N,JHECJXSLIKXCBD-AATOQMJSSA-N
1247	371.16	221.801	[47][M]+		370.153	-1	-1	15012375	-1	-1	-1	KLBQZWRITKRQQV-UHFFFAOYSA-N,HLEKOHRJHVCEKY-UHFFFAOYSA-N,KKGFMAANSDFYDF-OIHKITLTSA-N,WGASWKHIQMYEHL-JWGURIENSA-N,HCPCZMCZJYSIAJ-UTLUCORTSA-N,JUCLNABQMVKVJB-UHFFFAOYSA-N
1248	371.227	203.552	[596][M]+	[M+H]+ 370.216 [2M+K]+ 166.133 [M+H]+ 370.222	370.2162,166.1333,370.2216	-1	-1	1.43887e+06	2.17189e+06	-1	-1	GOLXNESZZPUPJE-UHFFFAOYSA-N,LYUCHIIJQVXUQP-NBWCBLLSSA-N,JDDYDTDIIFQNAG-WKZKVMAPSA-N,XGEYKPJYISPKED-YSLZVJMJSA-N,AQCKKGIVKOHRLM-HBFAXEOFSA-N,KSINIIUYJKHDNX-UHFFFAOYSA-N,KRMNXAJBNOFESN-APQCTARYSA-N,BHTUFJXTYNLISA-UHFFFAOYSA-N,OLHSYGLZSVKPQQ-KZZDLZNXSA-N,GOLXNESZZPUPJE-UHFFFAOYSA-N,WNQHFIWBXDAPMW-YSDUMNIHSA-N,JDDYDTDIIFQNAG-WKZKVMAPSA-N,XGEYKPJYISPKED-YSLZVJMJSA-N,AQCKKGIVKOHRLM-HBFAXEOFSA-N,KSINIIU…
1249	371.228	183.197	[874][M]+	71.0373	419.27	-1	5242002	-1	-1	-1	-1	PLGNVFSTPJUFKJ-UKTHLTGXSA-N,SCJLXYAZSYMPRD-NFZUWLOISA-N,KYAHLRAPGHRMAM-TVRQEHKRSA-N,MANRNIGLLXPOCY-TVRQEHKRSA-N,QATSZQQBBVIJIU-HXOPXJDBSA-N
1250	371.239	103.441	[605][M]+		370.2317,370.2318	9350213	3045318	-1	-1	-1	-1	WNQHFIWBXDAPMW-YSDUMNIHSA-N,WNQHFIWBXDAPMW-YSDUMNIHSA-N
1251	371.239	72.8564	[429][M]+	[2M+K]+ 166.132	370.2318,166.1322,370.2319	70028960	7531023	947058	-1	-1	1.3655e+06	WNQHFIWBXDAPMW-YSDUMNIHSA-N,WNQHFIWBXDAPMW-YSDUMNIHSA-N
1252	371.257	255.876	[273][M]+	[M+H-H2O]+ 388.261	388.261	50513380	-1	-1	-1	-1	-1	GODAEQZGMJZPEP-DXDKOESUSA-N,UTSVDFSWOSZXBB-HZJYTTRNSA-N,MOXLDRPILCQQSB-JWHDUALKSA-N,ZSWFRQFIDLKFFR-DDIYANRJSA-N,OOUYRLBHGAIYSC-JIOPYBTOSA-N,AWINBLVINXVKTE-FSILYXOFSA-N,XNTYYYINMGRBQW-ZSZPYHQRSA-N,BGHDKUPKUZDVRW-QUPGBHKMSA-N,SWQLMNAURFIKGL-XMIYWWMASA-N,NDNKSCVFFBSTEL-AURDAFMXSA-N,IUOBSXJKRQJWKZ-CWOLSPAPSA-N,CNSBFFAXUYPWRQ-YLDMDQPTSA-N,VNVAJHCQVWXNTN-MGUVXAQSSA-N,JHFXTNJNQOZGEJ-HICUSVRDSA-N,BGHDKUP…
1253	372.107	235.677	[478][M]+	27.9924	399.094	-1	-1	4.48371e+06	-1	-1	-1	UCVOTAWBWPEXMD-INIZCTEOSA-N
1254	372.143	211.284	[667][M]+	[M+K]+ 333.179 [M+K]+ 333.181	333.1786,371.1359,333.1808	-1	-1	6069196	3.24685e+06	-1	15435012	WJRRGYBTGDJBFX-UHFFFAOYSA-N,VDFNZTMTSRBUGD-UHFFFAOYSA-N
1255	372.189	197.315	[750][M]2+	[M+Na+HCOOH]+ 303.203	742.3634,303.2028	-1	3.21959e+06	3.69913e+06	-1	-1	-1	PSQIWXRCBBEPNM-HAOKHDQBSA-N
1256	372.273	244.098	[32][M]+	[M+H-H2O]+ 389.277	389.277	-1	23008780	-1	-1	-1	-1	UAPFYKYEEDCCTL-VVJBCHSWSA-N,UAPFYKYEEDCCTL-MXSQXUFFSA-N
1257	373.272	279.027	[406][M]+	[M+H-H2O]+ 390.277	390.277	-1	-1	-1	-1	2551614	-1	MQIUGAXCHLFZKX-UHFFFAOYSA-N,IKOVEXGXUDELJW-IHWYPQMZSA-N,BJQHLKABXJIVAM-UHFFFAOYSA-N,IXDZSQUQSCLSSD-KTKRTIGZSA-N,WMUMZOAFCDOTRW-AWTZCYDRSA-N,LJTSIMVOOOLKOL-FNRDIUJOSA-N,IBKXHMGYBRVLSQ-UHFFFAOYSA-N,AYRWEQNQZDTIDT-GIWCFZTQSA-N,JWZBXKZZDYMDCJ-CXVAWJKUSA-N,CVNYHSDFZXHMMJ-KIHIVPLQSA-N,KNVADAPHVNKTEP-LIMNXCBBSA-N,WMUMZOAFCDOTRW-QKNMYQEKSA-N,PXHCARRJGFGPAC-YCBRVCGJSA-N,OZHBCCBNHOZTLX-NPSARUHUSA-N,PXHCARR…
1258	374.179	68.5175	[430][M]+	[M+K]+ 335.219 [M+Na]+ 351.19	335.2186,351.1895	4549856	-1	-1	-1	-1	-1	BZBRKUXWVBPICN-UHFFFAOYSA-N,BEAGHVHOGRTTHK-UHFFFAOYSA-N,GLWYBXPXOSKQAW-OALUTQOASA-N,UHDXIZKDEGWFRD-HKUYNNGSSA-N,KUGNSEAHJVSMAJ-IRXDYDNUSA-N,ZAWHOLMDNIHGEJ-FPYGCLRLSA-N,GMXLLEJMDHWZNM-UHFFFAOYSA-N
1259	374.289	261.798	[759][M]+	[M+H]+ 373.282	373.282	-1	-1	8878159	-1	-1	-1	-1
1260	374.302	302.485	[338][M]+		373.2946,373.2943	11046978	4447278	-1	-1	-1	-1	USDGPNWPYCDHSB-QZQOTICOSA-N,RUKZVIXSXGGFHW-DOFZRALJSA-N,USDGPNWPYCDHSB-QZQOTICOSA-N,RUKZVIXSXGGFHW-DOFZRALJSA-N
1261	374.362	280.48	[682][M]+	[M+H]+ 373.357	373.3571,373.3545	-1	15952220	15793954	-1	-1	-1	-1
1262	374.362	312.195	[238][M]+	28.0325	401.3894,373.3542	9623689	11243464	-1	-1	-1	-1	-1
1263	375.19	227.271	[260][M]+		374.1831,374.1833	-1	-1	19437566	-1	-1	36188896	ZQDWXGKKHFNSQK-UHFFFAOYSA-N,KCRBMZBNQSKRNL-OFFUNWNUSA-N,FHIUEIGHOUMYJW-AUHSEPBUSA-N,UKLAAWWFUMSUTQ-ACCUITESSA-N,XKBWBVSFQXIHLM-ACCUITESSA-N,VBTDTADYYPMGAF-UHFFFAOYSA-N,LGHPWLOMYSXCFG-UHFFFAOYSA-N,ZQDWXGKKHFNSQK-UHFFFAOYSA-N,KCRBMZBNQSKRNL-OFFUNWNUSA-N,FHIUEIGHOUMYJW-AUHSEPBUSA-N,UKLAAWWFUMSUTQ-ACCUITESSA-N,XKBWBVSFQXIHLM-ACCUITESSA-N,VBTDTADYYPMGAF-UHFFFAOYSA-N,LGHPWLOMYSXCFG-UHFFFAOYSA-N
1264	376.149	208.698	[668][M]+	[M+K]+ 337.194 [M+H]+ 375.142 [M+H]+ 375.139 [M+H]+ 375.139	337.1937,375.142,375.139,375.1394	-1	-1	20792434	19133730	-1	50596896	UHZAKFDEIOBYGZ-UHFFFAOYSA-N,VKNIMOHMAKMHOE-UHFFFAOYSA-N,AICJARHUOUQZSH-UHFFFAOYSA-N,ZFJGDZVHMJACQT-UHFFFAOYSA-N,LZLCJWHUCAXUOX-UHFFFAOYSA-N,IUWBHGFOHXVVKV-UHFFFAOYSA-N,YNEFOXBSBQBQMF-UHFFFAOYSA-N,LNEPOXFFQSENCJ-UHFFFAOYSA-N,NZQRTHJPVKPTBV-UHFFFAOYSA-N,LKWAMLIBKNOJKX-XWRVXKPDSA-N,VKNIMOHMAKMHOE-UHFFFAOYSA-N,AICJARHUOUQZSH-UHFFFAOYSA-N,ZFJGDZVHMJACQT-UHFFFAOYSA-N,LZLCJWHUCAXUOX-UHFFFAOYSA-N,PBJUNZJ…
1265	376.159	171.728	[900][M]+	[M+H]+ 375.146	375.147	-1	1.03538e+06	-1	-1	-1	-1	KURSRHBVYUACKS-XGYNEUJOSA-N,MPVGZUGXCQEXTM-UHFFFAOYSA-N,LNEPOXFFQSENCJ-UHFFFAOYSA-N,LKWAMLIBKNOJKX-XWRVXKPDSA-N
1266	376.17	198.325	[109][M]+		375.163	9380140	-1	-1	-1	-1	-1	JNNACCUUTICHKV-UHFFFAOYSA-N,WOWBAWORWZVPCY-UHFFFAOYSA-N,XUBOMFCQGDBHNK-UHFFFAOYSA-N,HTFNNXALSQKDIS-UHFFFAOYSA-N,WFUALHCWGPSZPU-YKNDAMCPSA-N,KLMKJHCIYAUNNL-UHFFFAOYSA-N,GZLJILCJSJSFSB-KTSIRHRMSA-N
1267	376.268	241.148	[276][M]+	44.02739 [M+H]+ 375.262 [M+H]+ 375.26	381.3278,397.3017,419.2837,465.2858,375.2621,375.2605	-1	10211913	-1	2.81882e+06	-1	4790454	WFDZAQUSOQZZAS-HFXYZWCVSA-N,IYWTVBWXIUJHNJ-NRFANRHFSA-N,WPEONPKBEAMEPE-JJJYXDOVSA-N,LNJNONCNASQZOB-HEDKFQSOSA-N,APYNVIXJDXCVNV-RAAOCQATSA-N,HSZFOQSMGNAIJM-UHFFFAOYSA-N,HSZFOQSMGNAIJM-BTBOFAPCSA-N,DFRSAXDUKXRQOM-SQUVOPNFSA-N,VTLZZYINHDUOQU-DCKIOERHSA-N,JXGLGTFMAQOJBB-HEDKFQSOSA-N
1268	376.317	302.065	[339][M]+		375.31	8.32866e+06	-1	-1	-1	-1	-1	BJEGAFQVEFFEEW-GKFVBPDJSA-N,ZKXQQBCGUNURKP-GKFVBPDJSA-N,GATFOXMZJHQECQ-GKFVBPDJSA-N,CPDDSZIDSJTTSS-GKFVBPDJSA-N
1269	377.122	187.186	[506][M]+	[2M+K]+ 169.079	169.079	891106	-1	-1	-1	-1	-1	-1
1270	377.129	79.3913	[913][M]+		376.122	1.78254e+06	-1	-1	-1	-1	-1	GYUTYMPIMMYZHM-UHFFFAOYSA-N,UWSFOKXOTLMKRU-UHFFFAOYSA-N,RFLUIIWXOBEDGV-QNTVGQKLSA-N,TUENYOIQMXRNRF-OALUTQOASA-N,KJJDUQBGLPOZNJ-UHFFFAOYSA-N,JIPGWTAQJPIOCX-UHFFFAOYSA-N,NHGCHJUCHVUXHO-VUXJGSIMSA-N,ZRDYZLHKYKULIT-XTACPNLTSA-N,YYRFOGSWKIPVFP-UHFFFAOYSA-N,ABIJRPKPVBZTCW-UHFFFAOYSA-N,HFSWKRNFAVJHID-UHFFFAOYSA-N,OADZLSQNPZPBEF-UHFFFAOYSA-N,JUJPNIDLVJQYEY-UHFFFAOYSA-N
1271	377.177	373.53	[492][M]+	[2M+Na]+ 177.099 [M+Na]+ 354.191	376.1698,177.0989,354.1912	-1	4033461	-1	4.23929e+06	-1	-1	UGDVJHRKTPXUHM-HOTGVXAUSA-N,CUQCMXFWIMOWRP-UHFFFAOYSA-N,BLGXFZZNTVWLAY-DIRVCLHFSA-N,RXPRRQLKFXBCSJ-GIVPXCGWSA-N,BLGXFZZNTVWLAY-SCYLSFHTSA-N,BLGXFZZNTVWLAY-UHFFFAOYSA-N,KWXHCCIXBUPHTG-ICLMVOIRSA-N,SJKRPUOXUNOPOP-HEXYGZIHSA-N,LTOOPESWVADEAE-JHOCLNBPSA-N,BLGXFZZNTVWLAY-DKJBZYCGSA-N,LTOOPESWVADEAE-UHFFFAOYSA-N,KWXHCCIXBUPHTG-UHFFFAOYSA-N,AIJURRQOFYUHCO-QZPKKOLPSA-N
1272	378.214	374.813	[493][M]+	[M+K]+ 339.251	377.2072,339.2512	-1	1.85497e+06	-1	-1	1.81612e+06	3686356	-1
1273	378.274	237.776	[772][M]+	[M+H]+ 377.267 [M+H]+ 377.267 [M+H]+ 377.267	377.2667,377.2669	-1	-1	18651680	36762832	-1	43633824	-1
1274	378.32	247.744	[38][M]+	[M+K]+ 339.357	339.358	-1	-1	-1	-1	11597137	-1	DTOUUUZOYKYHEP-UHFFFAOYSA-N
1275	378.899	65.1817	[880][M]+	[M+H-HCOOH]+ 423.897	423.897	-1	-1	-1	1.81379e+06	-1	-1	-1
1276	379.116	72.8059	[315][M]+		378.109	-1	-1	-1	-1	2731504	-1	OKBNMQXBQLZQEM-UHFFFAOYSA-N,ONHCPBOKJBCMAX-UHFFFAOYSA-N,HXAZTNIVBVVFJS-UHFFFAOYSA-N,OEPZGPZSYKMOSV-LJQANCHMSA-N,SUGGWZIKECZBID-UHFFFAOYSA-N,VCGPNYQDRSFKQN-VAKZPMALSA-N,AALXDTGORXRTKX-FCEUTRGCSA-N,NZOUJQOVHXKKCG-WPEGABGTSA-N,VBBTVIKDQHQKQY-UHFFFAOYSA-N,SVCOJIPWISPOJZ-UHFFFAOYSA-N,FIJFZZZLQKGDMK-UHFFFAOYSA-N,WITLAWYGGVAFLU-UHFFFAOYSA-N,SQBVRNCDBATODN-UHFFFAOYSA-N,HTXILQWAWXIRPW-UHFFFAOYSA-N,GMPWOFI…
1277	379.353	336.173	[468][M]+		378.3458,378.3459,378.3462	18841900	12333353	17008288	16941004	10591264	18409886	-1
1278	379.986	274.994	[741][M]+		378.978	10619750	-1	-1	-1	-1	-1	-1
1279	379.986	262.234	[598][M]+		378.978	14394670	-1	-1	-1	-1	-1	-1
1280	380.188	253.222	[219][M]+		379.1805,379.1807	-1	-1	-1	10476724	-1	15265679	GLXYKTASIIUSRC-UHFFFAOYSA-N,OFVMLCJEDYAOIB-FYWRMAATSA-N,VZJCKILHZOQLQT-KKUMJFAQSA-N,OLMKVWKEEMDZBW-IRMYBRCSSA-N,WFJWYMIUZRCIHV-VAPSRWTKSA-N,ZTZLJSSMDDCXOV-SSQPMERFSA-N,GLXYKTASIIUSRC-UHFFFAOYSA-N,OFVMLCJEDYAOIB-FYWRMAATSA-N,VZJCKILHZOQLQT-KKUMJFAQSA-N,OLMKVWKEEMDZBW-IRMYBRCSSA-N,WFJWYMIUZRCIHV-VAPSRWTKSA-N,ZTZLJSSMDDCXOV-SSQPMERFSA-N
1281	380.955	57.9212	[845][M]+		379.948	-1	-1	85397.5	-1	-1	-1	-1
1282	380.968	57.5256	[740][M]+	[M+Na]+ 357.979	357.979	587520	-1	-1	-1	-1	-1	-1
1283	381.078	63.7093	[901][M]+	[M+K]+ 342.114 18.01246 [M+K]+ 342.115 [M+H-HCOOH]+ 426.076	342.1135,162.0542,380.071,342.1149,426.0761,380.0711	10919173	748674624	56351948	-1	38669512	38580996	KCISFICQVCMQEX-UHFFFAOYSA-N,GUBGYTABKSRVRQ-DCSYEGIMSA-N,PGOMXBOHQUBUMI-YHYXMXQVSA-N,PYRZRPSTTNKOCS-MSOLQXFVSA-N,PBQMALAAFQMDSP-UHFFFAOYSA-N,GUBGYTABKSRVRQ-PICCSMPSSA-N,JCQLYHFGKNRPGE-FCVZTGTOSA-N,KALVKBCVJGXOKE-LGFMTJRBSA-N,YWHDXHMZXNDRAG-UHFFFAOYSA-N,AEUJUHBXLYQCMN-UHFFFAOYSA-N,XTOGGOWRLZMOAR-QMMMGPOBSA-N,ZBOUMPHHCWUHQJ-CUEJGJJASA-N,IXWGQFUDXHHAIA-IFXJQAMLSA-N,LOXWKQQECPUMHU-UHFFFAOYSA-N,DNYSLSN…
1284	381.216	230.351	[216][M]+	[M+K]+ 342.247 [M+Na]+ 358.228	342.2474,358.2275	4921519	-1	-1	-1	-1	-1	URVGHNOQCRQJTD-MELXFHLESA-N,ANQDBAGCBZAGCW-CCEZHUSRSA-N,DNLXPMRSEDEAPV-CCEZHUSRSA-N
1285	381.216	269.456	[385][M]+		380.209	2.28994e+06	-1	-1	-1	-1	-1	JLQUFIHWVLZVTJ-UHFFFAOYSA-N,UWRBCOGQVDTYGV-NWDGAFQWSA-N
1286	381.236	237.303	[295][M]+	[M+H-NH3]+ 397.247	397.247	-1	4634201	-1	-1	-1	-1	-1
1287	381.346	298.98	[12][M]+		380.3389,380.3392	-1	-1	-1	8.0684e+06	-1	136313696	-1
1288	382.175	217.279	[67][M]+	[M+Na]+ 359.185	359.185	10770551	-1	-1	-1	-1	-1	JSONRPFPVGYCOB-UHFFFAOYSA-N
1289	382.19	205.448	[519][M]+	[M+K]+ 343.219 [M+H]+ 381.181 [M+H]+ 381.183	343.2194,381.1812,381.1826	-1	-1	-1	64341816	-1	386946176	PUFQVTATUTYEAL-UHFFFAOYSA-N,NCMXKIHJYUFTRL-UHFFFAOYSA-N,JWPDWTQSEVDUEU-UHFFFAOYSA-N,LMXOHSDXUQEUSF-YECHIGJVSA-N,RLNWXLRRKGMRGE-BDAKNGLRSA-N,JWPDWTQSEVDUEU-UHFFFAOYSA-N,LMXOHSDXUQEUSF-YECHIGJVSA-N,RLNWXLRRKGMRGE-BDAKNGLRSA-N
1290	382.2	241.858	[560][M]+	32.02743 [M+H]+ 381.198 [M+H-H2O]+ 399.208	303.1537,381.1977,399.2081	84860168	-1	-1	31854652	-1	-1	FKIGOUKDKBOZID-UHFFFAOYSA-N,PUSHWZUNZAQTHW-GNTSEGDPSA-N,XNRPVPHNDQHWLJ-PMACEKPBSA-N,GPKJTRJOBQGKQK-UHFFFAOYSA-N,MOKUWDUXHMMMFK-UHFFFAOYSA-N,JGLXRTLGZYXTLO-NMBLNHEASA-N,JIUDAJHGOQAJBK-UHFFFAOYSA-N
1291	382.219	230.026	[364][M]+	[M+Na]+ 359.23	359.23	-1	-1	-1	7.45383e+06	-1	-1	SSJXRCYFOOLEKV-RDTKOLQBSA-N,YIXMOSKWKGHGSQ-LOSJGSFVSA-N
1292	382.257	252.213	[357][M]+		381.25	-1	21272218	-1	-1	-1	-1	TUUKQSSERLFGKD-GEOWMXDOSA-N
1293	382.257	238.597	[296][M]+	18.0125	417.272	-1	30685524	-1	-1	-1	-1	HUWKBOGWFSCPBJ-ZFWHIUCFSA-N,WFQBWWYLMSACAV-UHFFFAOYSA-N,UKUPHONHODZPDA-RPQNWQSJSA-N
1294	382.685	198.161	[751][M]2+	[M+2H]2+ 763.356	763.356	-1	2123176	-1	-1	-1	-1	-1
1295	383.074	63.5444	[104][M]+	[M+Na+HCOOH]+ 314.084 [M+Na]+ 360.088 [M+H-H2O]+ 400.08	314.084,360.088,382.0677,400.0798	-1	45914908	3.85011e+06	-1	-1	2.34883e+06	DZXJXYRRENIUNP-UHFFFAOYSA-N,QWCJHSGMANYXCW-UHFFFAOYSA-N,BSXFDHHTXOAUGB-UHFFFAOYSA-N,ZIIAJIWLQUVGHB-UHFFFAOYSA-N,WWSYXEZEXMQWHT-WNWIJWBNSA-N,OWQLBLNRUZULFV-UHFFFAOYSA-N,JIZXOFJDALMBAQ-UHFFFAOYSA-N,WDACTVCJHNVGNV-UHFFFAOYSA-N,WXMRZNWYFCXOTR-UHFFFAOYSA-N,NVHLCBWXUVVGMN-ONEGZZNKSA-N,LVYFGKPAJPVCMM-UHFFFAOYSA-N,VBMFCOCJUDNSSN-UHFFFAOYSA-N,WDBFAIPOYWBXPB-UHFFFAOYSA-N,BMROQCPWMNUZGZ-UHFFFAOYSA-N,WTWPTUD…
1296	383.139	307.516	[67][M]+		382.1319,382.1321,382.132	-1	14136889	-1	10775860	11376448	-1	UMRDFAWGXONLRR-BKCCTOCRSA-N,PVZOTTYTXOMNTA-XSLAGTTESA-N,YLPKUDQPEREJNG-UHFFFAOYSA-N,NCMJGOFMXHKQDT-UHFFFAOYSA-N,RNTWMPKPEATMJA-UHFFFAOYSA-N,VWFJDQUYCIWHTN-GNESMGCMSA-N,UMRDFAWGXONLRR-BKCCTOCRSA-N,PVZOTTYTXOMNTA-XSLAGTTESA-N,YLPKUDQPEREJNG-UHFFFAOYSA-N,NCMJGOFMXHKQDT-UHFFFAOYSA-N,RNTWMPKPEATMJA-UHFFFAOYSA-N,VWFJDQUYCIWHTN-GNESMGCMSA-N,UMRDFAWGXONLRR-BKCCTOCRSA-N,PVZOTTYTXOMNTA-XSLAGTTESA-N,YLPKUDQ…
1297	384.114	188.066	[507][M]+	[M+K]+ 345.15	345.1496,383.1068	2478402	3.45617e+06	-1	-1	-1	-1	WXBLMCVYDMVHHI-VBKFSLOCSA-N,VKGZCEJTCKHMRL-MDBUBQOGSA-N,IXQCQOLLSMIABK-UHFFFAOYSA-N
1298	384.118	214.481	[452][M]+		383.11	-1	-1	-1	1.78273e+06	-1	-1	VKGZCEJTCKHMRL-MDBUBQOGSA-N,IXQCQOLLSMIABK-UHFFFAOYSA-N,SLHFLIRMJMBREN-UHFFFAOYSA-N
1299	384.175	160.201	[924][M]+		383.168	-1	-1	822207	-1	-1	-1	URKOMYMAXPYINW-UHFFFAOYSA-N,CLSKRRFGIZCINS-INIZCTEOSA-N,SZQODBIIARZUNN-UHFFFAOYSA-N,NYQWWRQVZXCLIH-NLLZLTKUSA-N,TVSMLVYMTMBUHC-QGQDDSMASA-N,ZRZQXSGEIJXJEO-RBBKRZOGSA-N,QJCZWAGFDPHLHZ-QUMQEAAQSA-N,HPYHHCISGKKBRS-JMQVMKAXSA-N
1300	384.185	205.448	[520][M]+	[M+Na]+ 361.197 [M+Na]+ 361.198	361.1974,361.1977	-1	-1	-1	2.69478e+06	-1	15820162	FMJSMJQBSVNSBF-LJQANCHMSA-N,FMJSMJQBSVNSBF-UHFFFAOYSA-N,FMJSMJQBSVNSBF-LJQANCHMSA-N,FMJSMJQBSVNSBF-UHFFFAOYSA-N
1301	384.205	201.941	[521][M]+		383.198	-1	-1	-1	1.29632e+06	-1	-1	-1
1302	384.234	227.926	[533][M]+	[M+Na]+ 361.246	361.246	-1	-1	-1	34977700	-1	-1	KLUHZQUKMRCQJA-FXCPWZNDSA-N
1303	384.273	244.098	[33][M]+	[M+H-H2O]+ 401.277	401.277	-1	30206354	-1	-1	-1	-1	VQBYLQIQOJUYEJ-ZARMMOAGSA-N,KEACSJIKRANUJC-NTCAYCPXSA-N,SPUGTKTYKGAGRY-SQMTXKEFSA-N,BWCQRIGHZTXFEA-AIERRPMVSA-N,ZZIKIHCNFWXKDY-FMIVXFBMSA-N,ZZIKIHCNFWXKDY-GNTQXERDSA-N,KEACSJIKRANUJC-NZBAJYJFSA-N
1304	384.307	331.415	[214][M]+	44.0274	383.2998,383.2999,317.2921	-1	7932390	8751731	-1	-1	14407008	FMFKQXKYWWJNJS-UHFFFAOYSA-N,NEMXEZCVUJCXDQ-PCXBEVNGSA-N,FMFKQXKYWWJNJS-UHFFFAOYSA-N,NEMXEZCVUJCXDQ-PCXBEVNGSA-N,AERBNCYCJBRYDG-KSZLIROESA-N,AERBNCYCJBRYDG-UHFFFAOYSA-N
1305	384.307	248.606	[39][M]+	[M+Na]+ 361.318	361.318	-1	-1	-1	-1	8610713	-1	-1
1306	385.175	228.296	[335][M]+	[M+Na]+ 362.186 [M+Na]+ 362.187 [M+Na]+ 362.187	362.1865,362.187	-1	4230421	27595400	-1	4217482	-1	BSDAIZFMQYOAFY-UHFFFAOYSA-N,KRBFFJIZAKABSA-UHFFFAOYSA-N,OOXDKNSCVLIEIN-UHFFFAOYSA-N,JYRHXVRNJRAAQM-NSRGPWSASA-N,BSDAIZFMQYOAFY-UHFFFAOYSA-N,KRBFFJIZAKABSA-UHFFFAOYSA-N,OOXDKNSCVLIEIN-UHFFFAOYSA-N
1307	385.177	373.427	[537][M]+	[M+H]+ 384.175 [M+K]+ 346.213 [M+Na]+ 362.188	384.17,384.1699,384.1748,346.2133,362.1879	3.86739e+06	3.59013e+06	3.34301e+06	2.5878e+06	-1	-1	PYIOPAPWQWWKQU-NRFANRHFSA-N,UXNHALFPXFVTMG-UHFFFAOYSA-N,WJKFHIRVWBSMNS-BBEBHDDQSA-N,SEPWUUNVYBRJCB-YVLZZHOMSA-N,IKHMPNKZAQZLMJ-ZQMWVMSOSA-N,PYIOPAPWQWWKQU-NRFANRHFSA-N,UXNHALFPXFVTMG-UHFFFAOYSA-N,WJKFHIRVWBSMNS-BBEBHDDQSA-N,SEPWUUNVYBRJCB-YVLZZHOMSA-N,IKHMPNKZAQZLMJ-ZQMWVMSOSA-N,PYIOPAPWQWWKQU-NRFANRHFSA-N,SEPWUUNVYBRJCB-YVLZZHOMSA-N,QJDGTTCAEQPSJA-QBFSEMIESA-N,XSYCDVWYEVUDKQ-GXRSIYKFSA-N,WHBHBVV…
1308	385.243	204.21	[435][M]+	[M+H]+ 384.24 [M+Na]+ 362.246 [M+H]+ 384.228	384.2398,362.2465,384.2283	-1	14559038	-1	-1	1.75646e+06	-1	JJFCZQQGKHAVJN-QHCPKHFHSA-N,VBZYLQJSPMDPOO-UHFFFAOYSA-N,OAJBJWHLTFTYAG-LZSPVNHTSA-N,YQNSDWMPJRRXJM-UHFFFAOYSA-N,ZRDWEYCXEQUWGM-NVNXTCNLSA-N,MHAYDOHKEQXCEG-GLVQIBCTSA-N,HZYZCUHNMRNNIT-UHFFFAOYSA-N,BIQDSSZAZKOFQC-UHFFFAOYSA-N,KUBKXMIPSJEXGM-UHFFFAOYSA-N,LVMIFHFLFLKUHJ-NGJQIILRSA-N,ADNDJUNGYDVSFK-VDUSHUSESA-N,YNFLDFCGSWUJDT-MREMGJDTSA-N,NERQZCKFIOERIY-RZUBCFFCSA-N,VAQIDSSPXGTBJK-UHFFFAOYSA-N,UTVRMYT…
1309	385.378	312.195	[239][M]+	[M+H-NH3]+ 401.389	401.3894,384.3701	15208822	48284152	-1	-1	-1	-1	-1
1310	386.923	60.7388	[822][M]+	[M+Na+HCOOH]+ 317.937	317.937	-1	-1	-1	793128	-1	-1	ABAYMBGWVRZKLY-NPPUSCPJSA-N,SXHBUXFDGVTGQV-UKVBZMNQSA-N,RUGBKCUWZCCZDR-GXFJTLABSA-N
1311	387.192	255.956	[167][M]+	[M+H-HCOOH]+ 432.182	432.182,386.1844	-1	-1	-1	-1	5.59842e+06	4930858	DWJXYEABWRJFSP-XOBRGWDASA-N,OBTGVDPYKOUXDZ-UHFFFAOYSA-N,BYWJNFQCWYEWHX-GLHKQHFESA-N,VJWVLLLSLDIXGK-AWEZNQCLSA-N,HMRARWPSVSGXMT-MCLOBCSCSA-N,SURSMSCPWPKKAE-HKUYNNGSSA-N
1312	387.195	197.315	[752][M]2+	[M+2H]2+ 772.367	772.367	-1	1.46429e+06	-1	-1	-1	-1	-1
1313	387.223	199.019	[436][M]+	[M+H]+ 386.222	386.221	-1	2.67643e+06	-1	-1	-1	-1	XOHMZXNFDYUBOA-UHFFFAOYSA-N
1314	387.271	195.077	[724][M]+	[M+H]+ 386.26	386.26	-1	1.8429e+06	-1	-1	-1	-1	HQZOLNNEQAKEHT-IBBGRPSASA-N,ZUIFOWRAXRUUGS-WOXVAYPUSA-N,QQVXQLBKFHMJOV-KKUMJFAQSA-N,NUQRDCRYPQGHIN-IXQNCCIPSA-N,DTKJVQHYVYDLPY-YIORLJKJSA-N,JFVKCNLEGFIHNP-WDMXLXEJSA-N
1315	388.128	238.866	[606][M]+		387.121	-1	-1	-1	3.37913e+06	-1	-1	QNBTYORWCCMPQP-NBVRZTHBSA-N,UOASSFRPBORTCT-UHFFFAOYSA-N,BNSOXMYZQBRSHQ-UHFFFAOYSA-N,SSAJHBRDLPTZLZ-UHFFFAOYSA-N,ZXBLICLASCFKAG-GFCCVEGCSA-N
1316	388.253	370.165	[293][M]+	[M+H]+ 387.243	387.243	-1	-1	-1	4072881	-1	-1	IWAPLOITRVNZAP-QGOAFFKASA-N,ZTPMRDYXXHRMRU-QTEVMKNISA-N,ALZYMNAJOKGMOH-KVPVDSPJSA-N,IDKSCTLOZOTDPO-UHFFFAOYSA-N,TVFBRUKGDMJDMC-AYCBYQTHSA-N,SAVBYHHROQZLEY-IONFRVELSA-N,UTURGGMCWRWPTG-YOFHZKFDSA-N,UTURGGMCWRWPTG-PFBVZISFSA-N,YIWODQVLEDDQSF-HZJYTTRNSA-N
1317	388.253	203.133	[597][M]+	17.02745 44.02738 [M+Na]+ 365.267 [M+H-HCOOH]+ 433.243	370.2162,343.2194,431.2772,365.2674,433.2434	-1	-1	3267321	4.44323e+06	3.59757e+06	-1	GOLXNESZZPUPJE-UHFFFAOYSA-N,LYUCHIIJQVXUQP-NBWCBLLSSA-N,JDDYDTDIIFQNAG-WKZKVMAPSA-N,XGEYKPJYISPKED-YSLZVJMJSA-N,AQCKKGIVKOHRLM-HBFAXEOFSA-N,KSINIIUYJKHDNX-UHFFFAOYSA-N,KRMNXAJBNOFESN-APQCTARYSA-N,PUFQVTATUTYEAL-UHFFFAOYSA-N,NCMXKIHJYUFTRL-UHFFFAOYSA-N,NDEOTZXSBKCQLS-LBHOTPKDSA-N,FQFSPHHVEQZCED-OALUTQOASA-N,GKVIDXZWKPCOHE-ZBTRLJRXSA-N,CPUYYHYAZGIPJE-UABZHNFOSA-N,GKEMOLJYROWHLA-VQTJNVASSA-N
1318	388.268	250.533	[34][M]+		387.261	-1	19088182	-1	-1	-1	-1	-1
1319	388.279	219.379	[68][M]+		387.272	9724940	-1	-1	-1	-1	-1	LVYNFVWIKWLONP-ZWSQSZCWSA-N,LVYNFVWIKWLONP-UNSUFORISA-N,LVYNFVWIKWLONP-VQSCWRMTSA-N,QGJPEZISMDKYLK-HSSWLXNDSA-N
1320	389.267	292.343	[167][M]+		388.26	10146443	-1	-1	-1	-1	-1	GODAEQZGMJZPEP-DXDKOESUSA-N,UTSVDFSWOSZXBB-HZJYTTRNSA-N,MOXLDRPILCQQSB-JWHDUALKSA-N,ZSWFRQFIDLKFFR-DDIYANRJSA-N,OOUYRLBHGAIYSC-JIOPYBTOSA-N,AWINBLVINXVKTE-FSILYXOFSA-N,XNTYYYINMGRBQW-ZSZPYHQRSA-N,BGHDKUPKUZDVRW-QUPGBHKMSA-N,SWQLMNAURFIKGL-XMIYWWMASA-N,NDNKSCVFFBSTEL-AURDAFMXSA-N,IUOBSXJKRQJWKZ-CWOLSPAPSA-N,CNSBFFAXUYPWRQ-YLDMDQPTSA-N,VNVAJHCQVWXNTN-MGUVXAQSSA-N,JHFXTNJNQOZGEJ-HICUSVRDSA-N,BGHDKUP…
1321	389.267	255.456	[260][M]+	[M+H]+ 388.261	388.261	130845296	-1	-1	-1	-1	-1	GODAEQZGMJZPEP-DXDKOESUSA-N,UTSVDFSWOSZXBB-HZJYTTRNSA-N,MOXLDRPILCQQSB-JWHDUALKSA-N,ZSWFRQFIDLKFFR-DDIYANRJSA-N,OOUYRLBHGAIYSC-JIOPYBTOSA-N,AWINBLVINXVKTE-FSILYXOFSA-N,XNTYYYINMGRBQW-ZSZPYHQRSA-N,BGHDKUPKUZDVRW-QUPGBHKMSA-N,SWQLMNAURFIKGL-XMIYWWMASA-N,NDNKSCVFFBSTEL-AURDAFMXSA-N,IUOBSXJKRQJWKZ-CWOLSPAPSA-N,CNSBFFAXUYPWRQ-YLDMDQPTSA-N,VNVAJHCQVWXNTN-MGUVXAQSSA-N,JHFXTNJNQOZGEJ-HICUSVRDSA-N,BGHDKUP…
1322	389.278	253.642	[220][M]+		388.271	-1	-1	-1	22113306	-1	-1	-1
1323	390.284	243.674	[35][M]+	[M+H]+ 389.277	389.277	-1	23868696	-1	-1	-1	-1	UAPFYKYEEDCCTL-VVJBCHSWSA-N,UAPFYKYEEDCCTL-MXSQXUFFSA-N
1324	390.357	262.234	[599][M]+	44.0274 44.02739 44.02736 44.02738 44.02741 88.05223	345.327,345.3268,345.3269,389.3491,255.2832	7719119	7.48668e+06	7076594	5414713	8.27888e+06	7.777e+06	-1
1325	391.208	76.0414	[867][M]+		390.2	-1	-1	1.58785e+06	-1	-1	-1	KJESBKJFNPXHOA-LNZGVCCXSA-N,MHWOMRMBQGSTFS-JTCWOHKRSA-N,AEBQJOCVBDWEIY-RQMULEBPSA-N,YDQXUAZAXNYTKE-UQPKPMPBSA-N,KBWXJBCGMHNWPD-KPXXVMRZSA-N,SZTWZPUAGRSHIP-MVUYCZRSSA-N,DSDOWUKLOBXSHI-QQPYNVQXSA-N,STMKHZRFNMEWNB-CBJWALPMSA-N,BJRVUWKADRHSIV-TVXHFNGESA-N,RAJKOLXLUKMCEK-DRLCVFDCSA-N,SDVPEAWQLMSJHY-UBGPCCROSA-N,BYDBIWUWHHXUSH-AIDMAPPWSA-N,NTUPPVZJNOAYQQ-UHFFFAOYSA-N,GCLSCNOGXASPBH-UHFFFAOYSA-N,WGHKHGD…
1326	391.283	279.027	[408][M]+	[M+H]+ 390.277	390.277	-1	-1	-1	-1	7127333	-1	MQIUGAXCHLFZKX-UHFFFAOYSA-N,IKOVEXGXUDELJW-IHWYPQMZSA-N,BJQHLKABXJIVAM-UHFFFAOYSA-N,IXDZSQUQSCLSSD-KTKRTIGZSA-N,WMUMZOAFCDOTRW-AWTZCYDRSA-N,LJTSIMVOOOLKOL-FNRDIUJOSA-N,IBKXHMGYBRVLSQ-UHFFFAOYSA-N,AYRWEQNQZDTIDT-GIWCFZTQSA-N,JWZBXKZZDYMDCJ-CXVAWJKUSA-N,CVNYHSDFZXHMMJ-KIHIVPLQSA-N,KNVADAPHVNKTEP-LIMNXCBBSA-N,WMUMZOAFCDOTRW-QKNMYQEKSA-N,PXHCARRJGFGPAC-YCBRVCGJSA-N,OZHBCCBNHOZTLX-NPSARUHUSA-N,PXHCARR…
1327	391.283	382.341	[757][M]+	[2M+H]+ 195.143	195.143	-1	-1	-1	-1	533948	-1	-1
1328	391.283	315.18	[240][M]+	[M+Na]+ 368.29	368.29	4744043	-1	-1	-1	-1	-1	BWKGMCPPKSWXJI-NQUCAWMESA-N
1329	392.109	237.356	[780][M]+	[M+Na]+ 369.12 [M+Na]+ 369.12	369.1201,369.1203	-1	-1	11790998	-1	-1	7309035	MTAWKURMWOXCEO-UHFFFAOYSA-N,XSMYYYQVWPZWIZ-IDTAVKCVSA-N,PLLAPLIMUIJMOC-UHFFFAOYSA-N,DAEYIVCTQUFNTM-UHFFFAOYSA-N,MESAXYIANMGTSI-UHFFFAOYSA-N,MTAWKURMWOXCEO-UHFFFAOYSA-N,XSMYYYQVWPZWIZ-IDTAVKCVSA-N,PLLAPLIMUIJMOC-UHFFFAOYSA-N,DAEYIVCTQUFNTM-UHFFFAOYSA-N,MESAXYIANMGTSI-UHFFFAOYSA-N
1330	392.228	214.312	[69][M]+		391.221	17342512	-1	-1	-1	-1	-1	KPBNHDGDUADAGP-VAWYXSNFSA-N,CVRBXJYAJQNPNW-CCNLRRDASA-N,YCCLECFRSYOPML-HYTQYMIGSA-N
1331	393.208	323.7	[503][M]+		392.201	-1	-1	20209984	-1	21907340	-1	UREBDLICKHMUKA-CXSFZGCWSA-N,IWTNSIWIBPNECM-UHFFFAOYSA-N,HFHJEHWFJWGNEW-GEBXAXSLSA-N,LYYBLXIQELVYAH-VBQJREDUSA-N,ARYKIJCLHMOALX-GIZQAJFUSA-N,CBGDCCSHOGQUSW-MDWZMJQESA-N,RWWHVUOFLZULHS-NTEUORMPSA-N,YGNHPWQWWZLUBY-UHGDPLQBSA-N,LRSMBOSQWGHYCW-MDGZPELGSA-N,UENVXGIVHQSJHZ-XYOKQWHBSA-N,BAHMSQSFAYHKOG-VMPITWQZSA-N,BQMZTQFILQAXNK-FNORWQNLSA-N,UETBQDPDIVULOK-DKVGIESQSA-N,ZQNDIDYSUDPHEU-DDSGDGAWSA-N,ZQNDIDY…
1332	393.208	335.232	[237][M]+		392.201	-1	-1	20218116	-1	-1	-1	UREBDLICKHMUKA-CXSFZGCWSA-N,IWTNSIWIBPNECM-UHFFFAOYSA-N,HFHJEHWFJWGNEW-GEBXAXSLSA-N,LYYBLXIQELVYAH-VBQJREDUSA-N,ARYKIJCLHMOALX-GIZQAJFUSA-N,CBGDCCSHOGQUSW-MDWZMJQESA-N,RWWHVUOFLZULHS-NTEUORMPSA-N,YGNHPWQWWZLUBY-UHGDPLQBSA-N,LRSMBOSQWGHYCW-MDGZPELGSA-N,UENVXGIVHQSJHZ-XYOKQWHBSA-N,BAHMSQSFAYHKOG-VMPITWQZSA-N,BQMZTQFILQAXNK-FNORWQNLSA-N,UETBQDPDIVULOK-DKVGIESQSA-N,ZQNDIDYSUDPHEU-DDSGDGAWSA-N,ZQNDIDY…
1333	393.208	371.385	[495][M]+	[2M+Na]+ 185.109 [M+Na]+ 370.218	392.201,185.1092,370.218,392.2011,392.2012	-1	17337106	18001268	17175560	19010206	22668266	UREBDLICKHMUKA-CXSFZGCWSA-N,IWTNSIWIBPNECM-UHFFFAOYSA-N,HFHJEHWFJWGNEW-GEBXAXSLSA-N,LYYBLXIQELVYAH-VBQJREDUSA-N,ARYKIJCLHMOALX-GIZQAJFUSA-N,CBGDCCSHOGQUSW-MDWZMJQESA-N,RWWHVUOFLZULHS-NTEUORMPSA-N,YGNHPWQWWZLUBY-UHGDPLQBSA-N,LRSMBOSQWGHYCW-MDGZPELGSA-N,UENVXGIVHQSJHZ-XYOKQWHBSA-N,BAHMSQSFAYHKOG-VMPITWQZSA-N,BQMZTQFILQAXNK-FNORWQNLSA-N,UETBQDPDIVULOK-DKVGIESQSA-N,ZQNDIDYSUDPHEU-DDSGDGAWSA-N,ZQNDIDY…
1334	393.209	203.776	[437][M]+	[M+Na]+ 370.22 [2M+K]+ 177.129 [M+Na]+ 370.222 [M+Na]+ 370.219	370.2198,177.1292,370.2216,370.2193	-1	5.11238e+06	6208342	6460494	3.98779e+06	-1	GOLXNESZZPUPJE-UHFFFAOYSA-N,WNQHFIWBXDAPMW-YSDUMNIHSA-N,JDDYDTDIIFQNAG-WKZKVMAPSA-N,XGEYKPJYISPKED-YSLZVJMJSA-N,AQCKKGIVKOHRLM-HBFAXEOFSA-N,KSINIIUYJKHDNX-UHFFFAOYSA-N,KRMNXAJBNOFESN-APQCTARYSA-N,GOLXNESZZPUPJE-UHFFFAOYSA-N,WNQHFIWBXDAPMW-YSDUMNIHSA-N,JDDYDTDIIFQNAG-WKZKVMAPSA-N,XGEYKPJYISPKED-YSLZVJMJSA-N,AQCKKGIVKOHRLM-HBFAXEOFSA-N,KSINIIUYJKHDNX-UHFFFAOYSA-N,KRMNXAJBNOFESN-APQCTARYSA-N,GOLXNES…
1335	393.222	196.87	[725][M]+		392.2151,392.2147	-1	3377623	-1	950100	-1	-1	YQNRVGJCPCNMKT-LFVJCYFKSA-N,HRRBJVNMSRJFHQ-UHFFFAOYSA-N,OYLVOLOSQHRPLK-WRXMSMRBSA-N,IWEMHAGFVAXHLO-BJFLWUPSSA-N,DJPDLYKJBRHWGX-TUSZRUIDSA-N,OCWVRBPZJAHHBB-LVDVZRQQSA-N,DXQHDILKRYSUPK-QWQUQJRYSA-N,CVRAYWZAMFZKCQ-JMRVPJKSSA-N,AFAXFXGTXQUJRU-GIZGSCRPSA-N,HPWYMFOCBYZVLU-VXKWHMMOSA-N,GQNTVUVSGBPBOS-FYWRMAATSA-N,GCFQOTAUBKKAQI-XORNZYKVSA-N,SNQNGOWFRZYHQG-ZTRJIVFBSA-N,MFBZDUOKEXHQGD-XORNZYKVSA-N,YMAVCQM…
1336	394.161	214.481	[453][M]+	18.0125	375.139	-1	-1	-1	4.11031e+06	-1	-1	VKNIMOHMAKMHOE-UHFFFAOYSA-N,AICJARHUOUQZSH-UHFFFAOYSA-N,ZFJGDZVHMJACQT-UHFFFAOYSA-N,LZLCJWHUCAXUOX-UHFFFAOYSA-N,PBJUNZJWGZTSKL-MRXNPFEDSA-N,IUWBHGFOHXVVKV-UHFFFAOYSA-N,YNEFOXBSBQBQMF-UHFFFAOYSA-N,LNEPOXFFQSENCJ-UHFFFAOYSA-N,NZQRTHJPVKPTBV-UHFFFAOYSA-N,BVHMHHVRJIFURL-YFTNOKGMSA-N,BMVYGKJUDLKLFE-UHFFFAOYSA-N,LKWAMLIBKNOJKX-XWRVXKPDSA-N
1337	394.964	65.3846	[341][M]+	[M+H]+ 393.957	393.957	-1	-1	-1	-1	1.56445e+06	-1	-1
1338	395.362	306.218	[116][M]+	[M+H]+ 394.355	394.355	-1	-1	4928199	-1	-1	101745496	-1
1339	395.366	381.09	[354][M]+		394.359	-1	-1	827394	-1	-1	-1	-1
1340	395.981	243.12	[566][M]+		394.973	4.53587e+06	-1	-1	-1	-1	-1	-1
1341	396.216	247.766	[21][M]+		395.208	51647164	-1	-1	-1	-1	-1	DKGZKTPJOSAWFA-UHFFFAOYSA-N,ZOWYFYXTIWQBEP-UHFFFAOYSA-N
1342	396.235	192.864	[753][M]2+		790.457	-1	619450	-1	-1	-1	-1	FNXHQRMBGOYZCC-RRCTZNHSSA-N,RFMDZQXDVDIKRD-XRXHSMQLSA-N,XSEQPAZHLYCSJD-JXUNJEDRSA-N,QCJBJUASOQMXQD-ISGGUUIZSA-N,ZBPHQYUAEKLIDI-ZZZADKIXSA-N,AVRQLZGTQZROFD-ZZZADKIXSA-N,ZXUKQEMBSFEDOC-JXUNJEDRSA-N,QVJVHKJRUOUQGG-ISGGUUIZSA-N
1343	396.271	230.854	[336][M]+		395.264	-1	3.91873e+06	-1	-1	-1	-1	GRVRRAOIXXYICO-XVBWCICRSA-N,MXXFZXJSHIUFOL-VXKWHMMOSA-N,FPMHRIHOVKXRKQ-MFJSBWDESA-N,FPMHRIHOVKXRKQ-GLUIZYGOSA-N,QLBALZYOTXGTDQ-VFFCLECNSA-N
1344	396.271	262.639	[761][M]+	[M+Na]+ 373.282	373.282	-1	-1	4441926	-1	-1	-1	-1
1345	396.321	266.685	[304][M]+		395.313	-1	-1	-1	-1	2.19519e+06	-1	OYNIUJOJEWHJPN-UHFFFAOYSA-N
1346	396.8	282.178	[695][M]+		395.793	-1	3271021	-1	-1	-1	-1	-1
1347	396.8	217.504	[272][M]2+	[M+2H]2+ 791.586 [M+H]+ 395.793 [M+H]+ 395.793 [M+2H]2+ 791.586 [M+H]+ 395.793	791.5857,395.7929,791.5856,395.7932	-1	3.42001e+06	4.19049e+06	3.64657e+06	5665569	3.43138e+06	QQQQNYAHSSIZBU-HIQXTUQZSA-N,QQQQNYAHSSIZBU-HIQXTUQZSA-N
1348	397.164	63.6797	[650][M]+		396.1569,396.157	-1	-1	2262163	-1	-1	2.80802e+06	VEZXFTKZUMARDU-UHFFFAOYSA-N,KYFWUBJMTHVBIF-QFIPXVFZSA-N,PCOBOAPRWGQQGA-UHFFFAOYSA-N,CRSYXEQNEAGMIY-JYUKFHQISA-N,BYGYNJXHVHQLMU-UHFFFAOYSA-N,OOGJVXKOBYYOLN-AVKWCDSFSA-N,QGWNXSMDRPLOFM-AVKWCDSFSA-N,JNBKPNKHWDVXRA-SOFGYWHQSA-N,SPRVETRFINSEAB-SOFGYWHQSA-N,ABLZJMDXNZTQKT-SOFGYWHQSA-N,MYVVQLOQHTYUSA-SOFGYWHQSA-N,YYYWPOYCOARRNU-RMKNXTFCSA-N,SLBZGVSJTQHLIP-WQRHYEAKSA-N,GEIXOHJDUNAJMC-SFHVURJKSA-N,PSOXBXM…
1349	397.2	255.876	[274][M]+	[M+H-H2O]+ 414.203	414.203	6.73431e+06	-1	-1	-1	-1	-1	KFRDUIWWNBYMBF-IBGZPJMESA-N,XFTHGTMJVXVDKR-NOQIOLJMSA-N,GYCBSZGIYPNYAB-UHFFFAOYSA-N,ZSIUEMMPNHGBBG-UHFFFAOYSA-N,NZNMCSYRDNCBPL-BNAOJXJXSA-N,RVCGYSNUNXICAF-BFYKDQAASA-N,QCTKHEQQBXBMAZ-NOQIOLJMSA-N,UAMUYXWJNMHHRV-PSVRVQPJSA-N,WOXXSXDXNWLLQQ-ZXSIQIRYSA-N,ISKWRTCZWOXOOF-GNMVUSIZSA-N,OYKXWLQGJMIRTL-PTWPCQPQSA-N,WGTOTSBHFNRGHY-UHFFFAOYSA-N
1350	397.31	270.296	[386][M]+		396.303	7116272	-1	-1	-1	-1	-1	GVNHJLFYRNHHBJ-JGABVDKBSA-N,ODADKLYLWWCHNB-LDYBVBFYSA-N,MDPPOIXSNMVHOD-FBPKMIEBSA-N,BHWGGPXSQWTJKO-FRHDWKPBSA-N,BHWGGPXSQWTJKO-AUIFTPRISA-N,WQUNXKWNJSOSOQ-DTOXIADCSA-N,MZSJQKKCFOSWBW-VJIACCKLSA-N
1351	398.122	226.851	[262][M]+	[M+H]+ 397.115	397.115	-1	-1	10098607	-1	-1	-1	MNZOUJCDZSUFOG-HMXCVIKNSA-N
1352	398.148	215.921	[210][M]+	[M+K+HCOOH]+ 313.185 [M+K]+ 359.188 [M+K]+ 359.191	313.1851,359.1877,397.1406,359.1912	-1	-1	20264096	43771076	-1	58582476	LMFKRLGHEKVMNT-UJDVCPFMSA-N,ZXMLGZPFSBKFTE-JKSUJKDBSA-N,BYUPZWWVBGDJCD-UHFFFAOYSA-N,ZTFGMRBFFSNYSL-UHFFFAOYSA-N,JSONRPFPVGYCOB-UHFFFAOYSA-N,BICHPFOJNXXLDH-FKKSXTGDSA-N,JSONRPFPVGYCOB-UHFFFAOYSA-N
1353	398.191	197.011	[598][M]+		397.1838,397.1842	-1	-1	3.95681e+06	1.22139e+06	-1	-1	VAXBYZCUDVPKHJ-YIBOSTEYSA-N,QIJYAMAPPUXBSC-CQSZACIVSA-N,BAKRJLKWGGXQFY-QHCPKHFHSA-N,VAXBYZCUDVPKHJ-YIBOSTEYSA-N,QIJYAMAPPUXBSC-CQSZACIVSA-N
1354	398.25	232.545	[365][M]+	[M+Na]+ 375.262 [M+Na]+ 375.26	375.2621,375.2605	-1	-1	-1	6.56852e+06	-1	8447883	-1
1355	398.434	356.01	[886][M]+	[M+H]+ 397.43 [M+H-HCOOH]+ 443.438	397.4273,397.4271,397.4299,443.4381	3.07997e+06	3.94379e+06	3.96688e+06	3.03897e+06	-1	5.00769e+06	-1
1356	399.117	227.926	[534][M]+	[M+H]+ 398.11	398.11	-1	-1	-1	27861794	-1	-1	ASZQCWYVQBKBBJ-KOAAHNDQSA-N,FYSVSOAMDIXBBX-CMPLNLGQSA-N
1357	399.259	209.341	[587][M]+	26.0174	424.265	-1	3947833	-1	-1	-1	-1	OITDPRAMDXERDT-DOFZRALJSA-N,BYXZSSYEJYOJRF-PCWYVQTFSA-N,YPELKNYMLKTHOB-CZJGSTMKSA-N,AXKVUJMUBAXXKG-LJQANCHMSA-N
1358	400.101	231.896	[479][M]+	[M+H]+ 399.094 60.02232	399.0943,301.1253	-1	-1	13308058	-1	-1	3613060	UCVOTAWBWPEXMD-INIZCTEOSA-N
1359	400.138	211.284	[694][M]+	27.9924	333.1786,399.1316	-1	-1	5698639	2.53239e+06	-1	-1	GMAUQNJOSOMMHI-JXAWBTAJSA-N,NOCJXYPHIIZEHN-UHFFFAOYSA-N,UBSQWCUHJNTZFU-STDHHERASA-N
1360	400.214	259.998	[564][M]+		399.207	-1	-1	-1	2.4183e+06	-1	-1	GPKJTRJOBQGKQK-UHFFFAOYSA-N,MOKUWDUXHMMMFK-UHFFFAOYSA-N,JGLXRTLGZYXTLO-NMBLNHEASA-N,JIUDAJHGOQAJBK-UHFFFAOYSA-N
1361	400.256	237.776	[781][M]+	[M+Na]+ 377.267 [M+H]+ 399.243 [M+Na]+ 377.267 [M+Na]+ 377.267	377.2667,399.2433,377.2669	-1	-1	8006743	9991092	-1	10312604	PHOZASLNSDMYGR-VZRGJMDUSA-N,VJOXDHDYUAEUMO-HUKVCQRGSA-N,AIFXMSDWXBFQTF-LJTITLJISA-N,UNRKSHIBACJBJH-BDVURMMRSA-N,OJAGQZQYWOJBHT-PKJHRQCFSA-N,QQJUOXNBECRACA-VZRGJMDUSA-N,FUCBQNSQRCPSGC-BOUYHWOHSA-N,XHVFITDLBAUSAV-ANHHWASESA-N
1362	400.268	239.017	[297][M]+	[M+H-H2O]+ 417.272	417.272	-1	47933408	-1	-1	-1	-1	HUWKBOGWFSCPBJ-ZFWHIUCFSA-N,WFQBWWYLMSACAV-UHFFFAOYSA-N,UKUPHONHODZPDA-RPQNWQSJSA-N
1363	400.377	285.985	[168][M]+	44.0274	399.3701,399.3699,287.3462,399.37,399.3702	8829596	9806699	11430998	6.82405e+06	10785852	18186036	-1
1364	401.202	197.905	[110][M]+	[M+H]+ 400.193 [M+K]+ 362.246 [M+H]+ 400.195	400.1933,362.2465,400.1945	17244788	-1	-1	-1	2.72801e+06	-1	JVHNBFFHWQQPLL-WOXROFTLSA-N,JVHNBFFHWQQPLL-UHFFFAOYSA-N,SJZRUQOYQZRISL-IDOJSZHESA-N,VUQJXXPAHIHHOG-PYPUYBNKSA-N,JIGPABZIAJWQNM-MSODBRDKSA-N,FGBBGDWEXFKAKY-DIMAQAOGSA-N,ZXLVDZRNPKMJND-NJORCMFTSA-N,FVRDNLIUSWSBCT-WUJFNTSISA-N,BVAZJBOQPDZZAZ-JOSQFXLQSA-N,VBZYLQJSPMDPOO-UHFFFAOYSA-N,OAJBJWHLTFTYAG-LZSPVNHTSA-N,YQNSDWMPJRRXJM-UHFFFAOYSA-N,ZRDWEYCXEQUWGM-NVNXTCNLSA-N,MHAYDOHKEQXCEG-GLVQIBCTSA-N,HZYZCUH…
1365	401.242	253.222	[221][M]+		400.235	-1	-1	-1	13108508	-1	-1	MGOHCFMYLBAPRN-UHFFFAOYSA-N,SLCFAIQTHOPISH-UHFFFAOYSA-N,RFXJKCXWJAFPEB-UHFFFAOYSA-N,DTKXGPUQRVDFCG-UHFFFAOYSA-N,GTADQMQBQBOJIO-UHFFFAOYSA-N
1366	402.073	240.722	[555][M]+		401.065	-1	-1	7502904	-1	-1	-1	KBQKGOONYFCSHH-NBWHIMRISA-N,CBXHEDPBKOZZSI-NSHDSACASA-N
1367	402.234	194.633	[726][M]+	[M+H-NH3]+ 418.258	418.258	-1	2.03534e+06	-1	-1	-1	-1	WTZQQLFRBFUXPB-UHFFFAOYSA-N,ZRECDKRYGORPRG-VUOPYGPLSA-N,IBQPLRWXHSRNAW-VUOPYGPLSA-N,IBQPLRWXHSRNAW-HKOHPQHRSA-N,PREIDDIPLSAKJR-CFWJUOAESA-N,PSPAUIVYOCLYBY-WMAAIBCPSA-N
1368	402.284	244.098	[36][M]+	[M+H]+ 401.277	401.277	-1	53296504	-1	-1	-1	-1	VQBYLQIQOJUYEJ-ZARMMOAGSA-N,KEACSJIKRANUJC-NTCAYCPXSA-N,SPUGTKTYKGAGRY-SQMTXKEFSA-N,BWCQRIGHZTXFEA-AIERRPMVSA-N,ZZIKIHCNFWXKDY-FMIVXFBMSA-N,ZZIKIHCNFWXKDY-GNTQXERDSA-N,KEACSJIKRANUJC-NZBAJYJFSA-N
1369	402.295	224.017	[217][M]+		401.288	15956400	-1	-1	-1	-1	-1	QQZJCNSHAVQKIC-DDKJXSSXSA-N
1370	402.393	309.229	[241][M]+	[M+H]+ 401.389	401.3894,401.3854,401.3855,401.3856,401.3859	14487837	12431283	13583212	10796110	8.15462e+06	16215537	-1
1371	403.245	238.438	[411][M]+		402.238	1.89881e+06	-1	-1	-1	-1	-1	FIJPKHXRKHDZOE-UHFFFAOYSA-N,RVIIZRJMWFSNER-BDOGLJFWSA-N,IQZCRLBNSYMYLI-ASKWRCQZSA-N,IPFUHLGHDLEPJG-KCSPCAOWSA-N,RMTYVTYZDACRDT-UHFFFAOYSA-N,XXDIJWSZFWZBRM-BPFVYSANSA-N,KMKZBIGDFUKDCN-UKUXIYMASA-N,VSDXMNLTATZDCM-CRAHKIHCSA-N,RENHHCMPSDDNOZ-XDLWMWEFSA-N,OYNYZDMUQNAANI-XDLWMWEFSA-N,ULUIYCOUZXIMPX-SMIHKQSGSA-N,QKYFOPPSEWXMGR-DFQOQHGMSA-N,JIYRVNYCTITQSJ-LDAMAOJISA-N,KMKZBIGDFUKDCN-QLVJNLMHSA-N,XXDIJWS…
1372	404.171	205.448	[525][M]+	[M+Na]+ 381.181 [M+Na]+ 381.183	381.1812,381.1826	-1	-1	-1	2.05368e+06	-1	3251875	JWPDWTQSEVDUEU-UHFFFAOYSA-N,LMXOHSDXUQEUSF-YECHIGJVSA-N,RLNWXLRRKGMRGE-BDAKNGLRSA-N,JWPDWTQSEVDUEU-UHFFFAOYSA-N,LMXOHSDXUQEUSF-YECHIGJVSA-N,RLNWXLRRKGMRGE-BDAKNGLRSA-N
1373	404.22	231.285	[366][M]+		403.213	-1	-1	-1	19674592	-1	-1	VZRNUXXRMJEXEA-UHFFFAOYSA-N,ZTJJIBURSBTUAR-JKSUJKDBSA-N
1374	405.248	258.738	[222][M]+	44.0274	377.245	-1	-1	-1	5088683	-1	-1	-1
1375	406.351	334.797	[215][M]+		405.344	-1	5.06725e+06	-1	-1	-1	-1	RAMPXDRFGKYVNF-DOOWINBVSA-N,GHGKPXOUKZEHPZ-AILJCPQKSA-N,MHVQQJCJBNFDST-VXXJIHKHSA-N
1376	406.351	248.634	[22][M]+	[M+H]+ 405.344 [M+H]+ 405.344 [M+H]+ 405.344 [M+H]+ 405.344 [M+H]+ 405.344 [M+H]+ 405.344	405.344,405.3438,405.3441,405.3442	121497496	110976904	137722464	85908224	87900376	128573280	RAMPXDRFGKYVNF-DOOWINBVSA-N,GHGKPXOUKZEHPZ-AILJCPQKSA-N,MHVQQJCJBNFDST-VXXJIHKHSA-N,RAMPXDRFGKYVNF-DOOWINBVSA-N,GHGKPXOUKZEHPZ-AILJCPQKSA-N,MHVQQJCJBNFDST-VXXJIHKHSA-N,RAMPXDRFGKYVNF-DOOWINBVSA-N,GHGKPXOUKZEHPZ-AILJCPQKSA-N,MHVQQJCJBNFDST-VXXJIHKHSA-N,RAMPXDRFGKYVNF-DOOWINBVSA-N,GHGKPXOUKZEHPZ-AILJCPQKSA-N,MHVQQJCJBNFDST-VXXJIHKHSA-N
1377	406.351	292.658	[149][M]+		405.344	-1	-1	-1	25389850	-1	-1	RAMPXDRFGKYVNF-DOOWINBVSA-N,GHGKPXOUKZEHPZ-AILJCPQKSA-N,MHVQQJCJBNFDST-VXXJIHKHSA-N
1378	407.111	185.076	[733][M]+	[M+H]+ 406.104	406.104	-1	-1	570142	-1	-1	-1	STHVLFLKSIMKHT-DLZOOJRJSA-N,LXPUVRRVVAJHRM-UHFFFAOYSA-N,KDCJPIPOEFOPGM-IAPIXIRKSA-N,AMBZXDMONHKGMN-QHCPKHFHSA-N,JGNNFUCTZNTOCT-UHFFFAOYSA-N,FMCPZMXUDWPSID-UHFFFAOYSA-N
1379	407.228	177.467	[901][M]+		406.221	-1	1.42218e+06	-1	-1	-1	-1	OJMMVQQUTAEWLP-KIDUDLJLSA-N,BCKBOXGAYIOHDQ-UHFFFAOYSA-N,OJMMVQQUTAEWLP-UHFFFAOYSA-N,IARZNGNUCPKITA-BJQHDZQGSA-N,VMUJCCBLIGGNAX-GTPINHCMSA-N,LYAOVDVXUUARTK-GTPINHCMSA-N,PHSSIDQQMMOHAI-QLKLMDKZSA-N,UITINDVBHJVYAN-CAYPRPDESA-N,USZPQXPTZZQXAO-LOJNFMIOSA-N,XBFSDEKOTLYPJU-SXZUIPJJSA-N,HFZKMAAAZSRYAY-ACCUITESSA-N,HQPBWCKPGXUXIH-DGUDUIIESA-N,NVHLTNASIPVGQS-AFMDSPMNSA-N,NVHLTNASIPVGQS-NIYFSFCBSA-N,KSYDDIN…
1380	407.238	203.351	[412][M]+	[M+Na]+ 384.24	384.24	-1	3.5194e+06	-1	-1	-1	-1	JJFCZQQGKHAVJN-QHCPKHFHSA-N
1381	407.325	241.148	[298][M]+	[M+H]+ 406.317	406.317	-1	6.24863e+06	-1	-1	-1	-1	-1
1382	407.384	349.92	[856][M]+		406.3772,406.3773	13943174	-1	10987400	12033902	9595124	-1	OSENKJZWYQXHBN-LRCQYHTQSA-N,DNEGLXLXJLONIP-CCVDTEMHSA-N,LLEYTKLOPIVSOG-CCVDTEMHSA-N,QHCUSXRHMXVISV-ZCIBKELESA-N,KPNSOKYZIINHDY-GVKIQVMWSA-N,OSENKJZWYQXHBN-LRCQYHTQSA-N,DNEGLXLXJLONIP-CCVDTEMHSA-N,LLEYTKLOPIVSOG-CCVDTEMHSA-N,QHCUSXRHMXVISV-ZCIBKELESA-N,KPNSOKYZIINHDY-GVKIQVMWSA-N
1383	408.918	61.1829	[836][M]+	[M+H-HCOOH]+ 453.911 [M+Na+HCOOH]+ 339.929 [M+Na]+ 385.924	453.9111,339.9289,385.9242	-1	-1	-1	3.18214e+06	-1	1.19049e+06	-1
1384	409.102	242.267	[608][M]+	14.0175	422.11	-1	-1	-1	3.23395e+06	-1	-1	XDJPQOUDGROSEU-UHFFFAOYSA-N,PHXAMGFMNFACCT-DGFFYWDSSA-N,PHXAMGFMNFACCT-AICNVHPQSA-N,RPARKPVSEAVPID-CUXKYVRBSA-N,OYTSBTTZMCNVKQ-YJSIEXFISA-N,SYACLHGRMBPYAS-YJSIEXFISA-N
1385	409.138	211.507	[456][M]+		408.131	-1	-1	-1	2079105	-1	-1	ONCZDRURRATYFI-TVJDWZFNSA-N,DFDRXSQUDNWXGK-UHFFFAOYSA-N,ONCZDRURRATYFI-KEEMFBDKSA-N,ONCZDRURRATYFI-QTCHDTBASA-N,ONCZDRURRATYFI-UHFFFAOYSA-N,ZXQLECPLGKEUQV-UHFFFAOYSA-N,FVIIUOKQRWILTI-YHDCQKTBSA-N,AJQIMDBOBJADCM-NJHPPEEMSA-N
1386	409.173	219.099	[57][M]+	[M+K+HCOOH]+ 324.206 [M+H]+ 408.166	324.2062,408.1664	-1	-1	-1	3.8281e+06	-1	-1	BJQMHJAHFWXMEW-XNFZMICJSA-N,IPQYPILHQXQNIZ-UHFFFAOYSA-N,GVGOPWDYQYWCIZ-UHFFFAOYSA-N,VRQJCBQYXJISJK-UHFFFAOYSA-N,DRHKJLXJIQTDTD-OAHLLOKOSA-N,FFHQNQNMELQOEF-UHFFFAOYSA-N,BELGAWBTHZWTMH-CCOUJTDRSA-N,KVVRUEXYQYXWIH-PNYJFUDASA-N
1387	409.182	333.386	[147][M]+		408.175	-1	-1	-1	-1	7.46145e+06	-1	DRHKJLXJIQTDTD-OAHLLOKOSA-N,BELGAWBTHZWTMH-CCOUJTDRSA-N,YNIAATPACSDVQQ-WILUIMLGSA-N,YNIAATPACSDVQQ-DUCKNNKGSA-N,KVVRUEXYQYXWIH-PNYJFUDASA-N,HRQVZXBGBCUWQA-IIYJEMGZSA-N,ZGPKVKMFICYNBT-GUDDBWRYSA-N,NARCZADVAJVMNE-LYSIVYOWSA-N,VIJFMPKZZDWKGZ-FBIZOPLVSA-N
1388	409.182	370.39	[538][M]+	[2M+K]+ 185.109 [M+K]+ 370.218	408.175,408.1749,185.1092,370.218	5957747	5.84026e+06	5.55043e+06	5.55569e+06	7.12059e+06	-1	DRHKJLXJIQTDTD-OAHLLOKOSA-N,BELGAWBTHZWTMH-CCOUJTDRSA-N,YNIAATPACSDVQQ-WILUIMLGSA-N,YNIAATPACSDVQQ-DUCKNNKGSA-N,KVVRUEXYQYXWIH-PNYJFUDASA-N,HRQVZXBGBCUWQA-IIYJEMGZSA-N,ZGPKVKMFICYNBT-GUDDBWRYSA-N,NARCZADVAJVMNE-LYSIVYOWSA-N,VIJFMPKZZDWKGZ-FBIZOPLVSA-N,DRHKJLXJIQTDTD-OAHLLOKOSA-N,BELGAWBTHZWTMH-CCOUJTDRSA-N,YNIAATPACSDVQQ-WILUIMLGSA-N,YNIAATPACSDVQQ-DUCKNNKGSA-N,KVVRUEXYQYXWIH-PNYJFUDASA-N,HRQVZXB…
1389	409.182	203.99	[893][M]+	15.97245 [M+K]+ 370.219	177.1292,370.2193	-1	-1	2491422	-1	2.04062e+06	-1	GOLXNESZZPUPJE-UHFFFAOYSA-N,WNQHFIWBXDAPMW-YSDUMNIHSA-N,JDDYDTDIIFQNAG-WKZKVMAPSA-N,XGEYKPJYISPKED-YSLZVJMJSA-N,AQCKKGIVKOHRLM-HBFAXEOFSA-N,KSINIIUYJKHDNX-UHFFFAOYSA-N,KRMNXAJBNOFESN-APQCTARYSA-N
1390	409.243	242.821	[541][M]+	[M+H]+ 408.235 14.01747	408.2345,422.2516	-1	-1	24290138	-1	-1	16917510	KTBAIBUBSGVINZ-UHFFFAOYSA-N,OJZQYJGQIQVZMQ-UXHICEINSA-N,GEIUOIVVQIIHRQ-SYCQMTRVSA-N,UNTSJRBZLAUZBX-VBBCTIIMSA-N,GLGQZYWTNAOWHT-JTHGQSKGSA-N,YGNQQLUXHGNAEG-UHFFFAOYSA-N,LPIXSKJJCANUQD-QNEBEIHSSA-N,UEDJWUJYTSKAJA-PCWYVQTFSA-N,FBTYSQKRYBWBHM-YARIIHNNSA-N
1391	410.173	195.837	[684][M]+	[M+Na+HCOOH]+ 341.172 [M+Na]+ 387.181	341.1721,387.1809	-1	-1	-1	1.05978e+06	-1	-1	KTHPRMCSIRQVGE-UHFFFAOYSA-N,RAHXKESFWHOCTB-UHFFFAOYSA-N,VPSRJWNBSBKXAR-UHFFFAOYSA-N,DRPAIIWSIJRPFH-UHFFFAOYSA-N,YWXMWOJAWGFMJQ-UHFFFAOYSA-N,PYSUCFNXILFYSH-UHFFFAOYSA-N,JERJAAHYNIGGSX-UHFFFAOYSA-N,WMDLKBSZYZXZFI-UHFFFAOYSA-N,GUKXLKKRCJYVFK-UHFFFAOYSA-N,VAWLMOLQJCGJAZ-UHFFFAOYSA-N,JDNLPKCAXICMBW-UHFFFAOYSA-N,DOKBVCMQPGKQGV-UHFFFAOYSA-N,QKXRHYJSCZFHEK-UHFFFAOYSA-N,SVKHAVSUBSUFBQ-NBVRZTHBSA-N,UDQXPGD…
1392	411.097	59.2383	[132][M]+	[M+H]+ 410.096 [M+H-HCOOH]+ 456.1	410.0959,456.1004	-1	4.85189e+06	2482165	-1	-1	-1	RTCOGUMHFFWOJV-UHFFFAOYSA-N,ZBRHTUMWSDPCMI-UHFFFAOYSA-N,ISRGBERFYCZNPL-UHFFFAOYSA-N,KUAZKXCKFDVOGA-UHFFFAOYSA-N,LESVQQSUHUNTRC-UHFFFAOYSA-N,UZQPGXYTBRUVFG-HWKANZROSA-N,WOUMFZZOFGTIFS-UHFFFAOYSA-N,MHAXMIHGEZOCTQ-HTAPYJJXSA-N,CATXBXDAUWOWMZ-FEDPDIOBSA-N,CATXBXDAUWOWMZ-JDWDLIMNSA-N,UMBDLCOFFATLCV-UHFFFAOYSA-N,IZMNVBVTTBCDSK-UHFFFAOYSA-N,HRNWMQFQEGGZKA-NHCUHLMSSA-N,ZHMIOPLMFZVSHY-UHFFFAOYSA-N,AHTIKTY…
1393	411.259	240.554	[579][M]+	[2M+K]+ 186.141	186.141	-1	-1	-1	12506297	-1	-1	-1
1394	411.259	206.793	[588][M]+	14.01747 [2M+K]+ 186.141	424.2654,186.1406	-1	4.658e+06	-1	-1	1.83869e+06	-1	OITDPRAMDXERDT-DOFZRALJSA-N,BYXZSSYEJYOJRF-PCWYVQTFSA-N,YPELKNYMLKTHOB-CZJGSTMKSA-N,AXKVUJMUBAXXKG-LJQANCHMSA-N
1395	411.288	240.591	[412][M]+	[2M+K]+ 186.171	186.171	4046720	-1	-1	-1	-1	-1	-1
1396	412.164	239.736	[413][M]+		411.157	3.96388e+06	-1	-1	-1	-1	-1	UAPDNDKYPBHNQT-WYQUJLIOSA-N
1397	412.206	208.698	[669][M]+		411.199	-1	-1	2099078	-1	-1	-1	FVHDZPDLOWZOOV-UHFFFAOYSA-N,JKXALCZFBIKVEQ-ZOJOTGHDSA-N,MICREMKKPHNKKJ-WQIVTIEGSA-N,PELYUHWUVHDSSU-OAHLLOKOSA-N
1398	412.237	232.887	[218][M]+	[M+Na]+ 389.239	389.239	5.6815e+06	-1	-1	-1	-1	-1	JDLOASBKUAQMFJ-DJNXLDHESA-N
1399	412.266	244.098	[37][M]+	[M+Na]+ 389.277	389.277	-1	12483634	-1	-1	-1	-1	UAPFYKYEEDCCTL-VVJBCHSWSA-N,UAPFYKYEEDCCTL-MXSQXUFFSA-N
1400	413.14	200.631	[526][M]+	[2M+Na]+ 195.085	195.085	-1	-1	-1	1.51721e+06	-1	-1	-1
1401	413.304	252.493	[275][M]+		412.296	5.36295e+06	-1	-1	-1	-1	-1	CAUMZAZCOGASOU-LRCFNPBWSA-N,BUDPDEVHCQIFNU-NKMMMXOESA-N,KMEXQTNJLXZADX-DBGNSDTESA-N,DRNWXIXKGVAGPM-RMJAMEDKSA-N,HQKYZTGFOOKQAV-HQKKLWNISA-N,CPHSFAAHLTYWNP-QYMFTIPMSA-N,LWQQLNNNIPYSNX-CIJZWTHJSA-N,LWQQLNNNIPYSNX-GGXBZCKASA-N,LWQQLNNNIPYSNX-CVVRBLKOSA-N,DRNWXIXKGVAGPM-ZGBWKYLASA-N,XLVDCYSDODCPIR-QJQWSQMNSA-N,ZCUMDOJIWYOOIK-NQWODNNOSA-N,ACIGRLRKXLVDFE-PKTBXMBNSA-N
1402	414.117	296.942	[14][M]+		413.11	-1	-1	8680980	-1	-1	-1	LMABZAWQQDGLLN-DQLDELGASA-N,NPJZWUULBVDKRA-DQLDELGASA-N,MJPQABXBKRQYAG-KRWDZBQOSA-N,UVFFSOBWYUVHFJ-QPFGOUBPSA-N
1403	414.117	242.401	[542][M]+	[M+H]+ 413.11	413.1097,413.1099	-1	-1	96548064	-1	-1	12166928	LMABZAWQQDGLLN-DQLDELGASA-N,NPJZWUULBVDKRA-DQLDELGASA-N,MJPQABXBKRQYAG-KRWDZBQOSA-N,UVFFSOBWYUVHFJ-QPFGOUBPSA-N,LMABZAWQQDGLLN-DQLDELGASA-N,NPJZWUULBVDKRA-DQLDELGASA-N,MJPQABXBKRQYAG-KRWDZBQOSA-N,UVFFSOBWYUVHFJ-QPFGOUBPSA-N
1404	414.233	195.522	[727][M]+	[M+Na]+ 391.236	391.236	-1	2.23408e+06	-1	-1	-1	-1	GNNKACUJOHRGTR-QOYOXESOSA-N,UTPKEUZCAMROMM-RKWUUARJSA-N,HZCZALMQVYCUGC-CXJSAQCFSA-N,VYLDQCCRMFPJHA-IOQNPMIQSA-N
1405	415.21	31.6978	[704][M]+	[M+H]+ 414.203	414.2025,414.2029	-1	29646014	-1	-1	10281542	-1	KFRDUIWWNBYMBF-IBGZPJMESA-N,ZFMVWAWSKLAVOE-OOGIKFLQSA-N,WIYUZYBFCWCCQJ-IFKAHUTRSA-N,GYCBSZGIYPNYAB-UHFFFAOYSA-N,ZSIUEMMPNHGBBG-UHFFFAOYSA-N,NZNMCSYRDNCBPL-BNAOJXJXSA-N,RVCGYSNUNXICAF-BFYKDQAASA-N,UAMUYXWJNMHHRV-PSVRVQPJSA-N,WOXXSXDXNWLLQQ-ZXSIQIRYSA-N,ISKWRTCZWOXOOF-GNMVUSIZSA-N,OYKXWLQGJMIRTL-PTWPCQPQSA-N,WGTOTSBHFNRGHY-UHFFFAOYSA-N,KFRDUIWWNBYMBF-IBGZPJMESA-N,GYCBSZGIYPNYAB-UHFFFAOYSA-N,ZSIUEMM…
1406	415.21	296.165	[4][M]+		414.2028,414.2027,414.2029	43559848	34777768	32515966	-1	34815452	-1	KFRDUIWWNBYMBF-IBGZPJMESA-N,GYCBSZGIYPNYAB-UHFFFAOYSA-N,ZSIUEMMPNHGBBG-UHFFFAOYSA-N,NZNMCSYRDNCBPL-BNAOJXJXSA-N,RVCGYSNUNXICAF-BFYKDQAASA-N,UAMUYXWJNMHHRV-PSVRVQPJSA-N,WOXXSXDXNWLLQQ-ZXSIQIRYSA-N,ISKWRTCZWOXOOF-GNMVUSIZSA-N,OYKXWLQGJMIRTL-PTWPCQPQSA-N,WGTOTSBHFNRGHY-UHFFFAOYSA-N,KFRDUIWWNBYMBF-IBGZPJMESA-N,GYCBSZGIYPNYAB-UHFFFAOYSA-N,ZSIUEMMPNHGBBG-UHFFFAOYSA-N,NZNMCSYRDNCBPL-BNAOJXJXSA-N,RVCGYSN…
1407	415.21	382.231	[953][M]+	[2M+K]+ 188.119 [2M+Na]+ 196.119 [M+Na+HCOOH]+ 346.213 [M+H]+ 414.195	188.1192,196.1188,414.203,346.2133,414.1953	-1	1.95576e+06	1.88021e+06	1.37178e+06	-1	-1	LIWMQSWFLXEGMA-WDSKDSINSA-N,KGVHCTWYMPWEGN-UHFFFAOYSA-N,DKEXFJVMVGETOO-LURJTMIESA-N,VEYYWZRYIYDQJM-UHFFFAOYSA-N,DTERQYGMUDWYAZ-ZETCQYMHSA-N,VEYYWZRYIYDQJM-ZETCQYMHSA-N,LESXFEZIFXFIQR-UHFFFAOYSA-N,DKEXFJVMVGETOO-UHFFFAOYSA-N,ODCSFCQFCURYEG-YRNVUSSQSA-N,UNXLTTXDLORHGO-VAWYXSNFSA-N,LGBLJRRKJGMNEN-APPZFPTMSA-N,DONSVQBFPXNWRA-WPYKOPORSA-N,VHMMMWQOFNHXOS-UHFFFAOYSA-N,YIZSKLHCDNIMHK-QCLAVDOMSA-N,XLUAWXQ…
1408	415.21	255.456	[258][M]+	[M+H]+ 414.203 [M+H]+ 414.203 [M+H]+ 414.204 [M+H]+ 414.203	414.2034,414.2032,414.2035,414.2031	369331968	357407776	177076560	-1	290626784	-1	KFRDUIWWNBYMBF-IBGZPJMESA-N,XFTHGTMJVXVDKR-NOQIOLJMSA-N,GYCBSZGIYPNYAB-UHFFFAOYSA-N,ZSIUEMMPNHGBBG-UHFFFAOYSA-N,NZNMCSYRDNCBPL-BNAOJXJXSA-N,RVCGYSNUNXICAF-BFYKDQAASA-N,QCTKHEQQBXBMAZ-NOQIOLJMSA-N,UAMUYXWJNMHHRV-PSVRVQPJSA-N,WOXXSXDXNWLLQQ-ZXSIQIRYSA-N,ISKWRTCZWOXOOF-GNMVUSIZSA-N,OYKXWLQGJMIRTL-PTWPCQPQSA-N,WGTOTSBHFNRGHY-UHFFFAOYSA-N,KFRDUIWWNBYMBF-IBGZPJMESA-N,XFTHGTMJVXVDKR-NOQIOLJMSA-N,GYCBSZG…
1409	415.302	276.913	[409][M]+	[M+Na]+ 392.312	392.3125,414.2947	-1	-1	-1	-1	7475908	11955567	GWOAMHMYCJRYMO-NIDOPEEVSA-N,PVOXMLZUXQNIHC-WFLQLWEZSA-N,QEEPNWSVMUVIFO-ALSMKSPKSA-N
1410	415.319	276.677	[674][M]+		414.312	4.20328e+06	-1	-1	-1	-1	-1	WQLVFSAGQJTQCK-VKROHFNGSA-N,XFAZQRAVFBWICT-UHFFFAOYSA-N,UPMCJHRCQLXGPP-GOZBUJHGSA-N,YYCGJHMXNRCONF-HKMPXQLFSA-N,GCHWPXWAULJAQA-UHFFFAOYSA-N,KWFWTQWAIRCRNT-FYZGZGSBSA-N,NATTYVAFGUNUKP-FUXKBGLRSA-N,DXWGTJMCYINGNZ-IQSZEILRSA-N,KKTRVVGATGKEFQ-QPGHTDHKSA-N,YKKCSAPIQXPNAX-QRMWMMICSA-N,SFJYUNZVLXMJBD-GEAASLKWSA-N,LJDYLLNFUNWTLY-JDLMUQTQSA-N,DDZHNKIBJQESJA-AHMPPUFCSA-N,FKHXIOLWTIFLGY-CFOFIPSRSA-N,NATTYVA…
1411	415.962	63.1632	[525][M]+	[M+Na]+ 392.973	392.973	-1	-1	-1	-1	980098	-1	-1
1412	416.209	31.9576	[708][M]+	[M+H]+ 415.201	415.201	10924405	-1	-1	-1	-1	-1	RXRDBSDLVSHDGL-BNFZFUHLSA-N,YOMOXEBEPMMFDU-UHFFFAOYSA-N
1413	416.211	254.503	[190][M]+	[M+K+HCOOH]+ 331.239 [M+K]+ 377.245 [M+K]+ 377.244	331.2388,377.2447,377.2445	-1	-1	-1	74724656	-1	84062616	-1
1414	416.213	382.218	[798][M]+		415.206	532786	-1	-1	-1	-1	-1	LMAAAXDPMICDDY-MMCPDIFUSA-N,RXRDBSDLVSHDGL-BNFZFUHLSA-N,YOMOXEBEPMMFDU-UHFFFAOYSA-N
1415	416.263	234.319	[299][M]+	[M+H]+ 415.256	415.256	-1	3.88779e+06	-1	-1	-1	-1	-1
1416	416.278	280.471	[675][M]+		415.271	11433964	-1	-1	-1	-1	-1	GIIZNNXWQWCKIB-UHFFFAOYSA-N,QVIXMXLKXIWYKD-VNBVSDCXSA-N,BBLGCDSLCDDALX-LKGBESRRSA-N,AQAFUDMWTUOKSI-KIBYDTFYSA-N,PEBQSWUQULBCGF-SFOAYJPGSA-N,ORYHRHGVSOQILB-BAFAARCQSA-N,FNAWUKKMCPWLMR-UHRWYVDDSA-N
1417	416.286	194.193	[728][M]+	14.0175	429.294	-1	2.85546e+06	-1	-1	-1	-1	KVQOGDQTWWCZFX-UHFFFAOYSA-N,NPWKEUKXVOMELT-LNVKXUELSA-N,HQUZDIJDDVGVJA-NTOPCHQFSA-N
1418	416.31	228.654	[219][M]+		415.303	5225991	-1	-1	-1	-1	-1	GDEZZTBHSFKRJN-CCICZWJZSA-N
1419	416.946	64.94	[342][M]+	[M+K]+ 377.983 [M+Na]+ 393.957 [M+H]+ 415.939	377.983,393.9569,415.9387	-1	-1	-1	-1	2.78501e+06	-1	-1
1420	417.233	201.199	[438][M]+	[M+H+HCOOH]+ 370.22	370.2198,416.226	-1	3.12879e+06	-1	-1	-1	2.4504e+06	GOLXNESZZPUPJE-UHFFFAOYSA-N,WNQHFIWBXDAPMW-YSDUMNIHSA-N,JDDYDTDIIFQNAG-WKZKVMAPSA-N,XGEYKPJYISPKED-YSLZVJMJSA-N,AQCKKGIVKOHRLM-HBFAXEOFSA-N,KSINIIUYJKHDNX-UHFFFAOYSA-N,KRMNXAJBNOFESN-APQCTARYSA-N,KONPIFGGWNMOKY-UHFFFAOYSA-N,HDACQVRGBOVJII-JBDAPHQKSA-N,MMWCHIIGAIJQMV-DHCANEKFSA-N,XJLVGLQWWKSJQC-UHFFFAOYSA-N,WQOZGNFAVRFSGE-REGMICTRSA-N,KIBURFBDQVFUHO-UHFFFAOYSA-N,XTJJTQLRWAFCJL-XDBZFTIUSA-N,XEYHQCX…
1421	417.346	274.511	[613][M]+	[M+H-H2O]+ 434.353	434.353	-1	-1	17041414	-1	-1	-1	-1
1422	418.145	192.588	[548][M]+		417.137	-1	-1	-1	-1	610855	-1	XRTDMSPFGHDSKU-UHFFFAOYSA-N,FCGCMRDADMTJIM-LFDIKFNASA-N,BHSVORMFPXUPEG-XARZLDAJSA-N
1423	418.279	239.017	[300][M]+	[M+H]+ 417.272	417.272	-1	9736313	-1	-1	-1	-1	HUWKBOGWFSCPBJ-ZFWHIUCFSA-N,WFQBWWYLMSACAV-UHFFFAOYSA-N,UKUPHONHODZPDA-RPQNWQSJSA-N
1424	418.388	279.63	[676][M]+		417.381	3.73221e+06	-1	-1	-1	-1	-1	-1
1425	419.165	194.934	[685][M]+		418.158	-1	-1	-1	1.40809e+06	-1	-1	KOWMJRJXZMEZLD-VGBAVMOLSA-N,NTTJVIQCCNYXRP-INIZCTEOSA-N,XIJCKILIISXBES-UHFFFAOYSA-N,YEZGTQVFNLLEEE-OPAMFIHVSA-N,AXQQCFJZSGWPAR-PMAPCBKXSA-N,AXQQCFJZSGWPAR-IEGUWTFLSA-N,MVEXFNFRQDFJIE-UHFFFAOYSA-N,PWPQJYHPTWIKRG-JFKSTRETSA-N,UIYAMSRXSZRILG-OPAMFIHVSA-N,KLSDJLUKJAUCQO-RTGWHNKHSA-N,CFXORXZRGPTGFD-UHFFFAOYSA-N,CPHXGYQLOSNELY-UHFFFAOYSA-N,SODOTIYIZWHXQO-YUTGSPIISA-N
1426	419.229	191.537	[713][M]2+	46.0074	928.459	-1	1.41837e+06	-1	-1	-1	-1	-1
1427	419.249	191.939	[640][M]+	[M+K+HCOOH]+ 334.291	334.291	1.96552e+06	-1	-1	-1	-1	-1	OEPMAZVWYGAFLM-WYTUUNCASA-N,YRJWZKBYRFAIBR-GFEMGRSKSA-N,WFZRFURXWIWUMA-CTUPJDJCSA-N,OEPMAZVWYGAFLM-YOILPLPUSA-N,RGQNMNYABSHTAV-WLNGKNCPSA-N,LLCQZWJYJNOTQP-DASAETRHSA-N,WTZVQLYXUVWFEQ-NCEJYBGESA-N,GUHKSOUIJGCNGR-URZBRJKDSA-N
1428	419.253	248.594	[25][M]+	[M+H]+ 418.245	418.245	-1	-1	-1	10013637	-1	-1	WYJBRAYCUYLRLL-UHFFFAOYSA-N,ZUUIRLHAEZAVCP-GDCKJWNLSA-N
1429	419.362	281.287	[744][M]+	[M+H-H2O]+ 436.367	436.367	-1	-1	4.40099e+06	-1	-1	-1	-1
1430	420.121	197.875	[599][M]+		419.114	-1	-1	784975	-1	-1	-1	GOAWOFRXKDBTDF-PSMQTCRGSA-N
1431	420.234	239.017	[301][M]+	[M+Na]+ 397.247	397.247	-1	3312473	-1	-1	-1	-1	-1
1432	420.294	239.017	[302][M]+	[M+K]+ 381.328 [M+Na]+ 397.302 [M+H]+ 419.284 [M+H-HCOOH]+ 465.286	381.3278,397.3017,419.2837,465.2858	-1	4.15995e+06	-1	-1	-1	-1	WFDZAQUSOQZZAS-HFXYZWCVSA-N,IYWTVBWXIUJHNJ-NRFANRHFSA-N,WPEONPKBEAMEPE-JJJYXDOVSA-N,LNJNONCNASQZOB-HEDKFQSOSA-N,APYNVIXJDXCVNV-RAAOCQATSA-N,HSZFOQSMGNAIJM-UHFFFAOYSA-N,HSZFOQSMGNAIJM-BTBOFAPCSA-N,DFRSAXDUKXRQOM-SQUVOPNFSA-N,VTLZZYINHDUOQU-DCKIOERHSA-N,JXGLGTFMAQOJBB-HEDKFQSOSA-N
1433	420.357	291.084	[169][M]+		419.35	2420193	-1	-1	-1	-1	-1	FCKJYANJHNLEEP-GELOLRRZSA-N,LCXOKJHEOHVYGG-BYKJYWHHSA-N,GNIZQTFYBNNAMS-RIMQKTDKSA-N
1434	420.875	382.42	[396][M]+		419.868	-1	-1	103117	-1	-1	-1	-1
1435	421.099	227.926	[543][M]+	[M+Na]+ 398.11	398.11	-1	-1	-1	4.21381e+06	-1	-1	ASZQCWYVQBKBBJ-KOAAHNDQSA-N,FYSVSOAMDIXBBX-CMPLNLGQSA-N
1436	421.139	218.539	[70][M]+	[2M+H]+ 210.057	210.057	7161684	-1	-1	-1	-1	-1	QSBSCWLRCSPNST-GQCTYLIASA-N,ZFBXVLSDSVZWMY-IGJIYHIXSA-N,QKBSCLLKTULFMG-HYXAFXHYSA-N,MEQAIIPMRAUIPD-SNVBAGLBSA-N,AWJLARVNMUSPPN-RNHFCUEFSA-N,PSUPLJARDONXSO-UHFFFAOYSA-N,SOAUQGQEEKMIFZ-HGNGGELXSA-N,APTILXZOKTWIKG-IGJIYHIXSA-N,SIXWWNJBOOYCOG-UHFFFAOYSA-N,PPHNVRIRVQMSHS-JTQLQIEISA-N,LAVJUISMIZTLGI-YFKPBYRVSA-N,QQIPHXQKXBPUSX-UHFFFAOYSA-N,RKIATQDHYLUPSL-ONEGZZNKSA-N,UKOUEEGEHXWHHO-ALFREKQPSA-N,PIFFQYJ…
1437	421.203	368.335	[498][M]+	[M+Na]+ 398.214	420.196,398.214	-1	3.6012e+06	-1	3.66195e+06	-1	-1	RSUTYZFOFIAHFY-OWINPNOJSA-N,CCOHPHRFRLRTHQ-MGYLJIMESA-N,CIVOMJGWQZOGDF-UHFFFAOYSA-N,VRZNNJMFRSHNKF-UHFFFAOYSA-N,NCRSCUAICIRLHP-DRGXBFSJSA-N,ROABBLWPBJCOBT-UHFFFAOYSA-N,XOEJOZMFBLQRCB-UHFFFAOYSA-N,MNVKKIZBXXYHDP-FRKPEAEDSA-N,FUNJPZFUOULIEZ-UHFFFAOYSA-N,CBOJKMZBEYAWFP-UHFFFAOYSA-N,LELBFTMXCIIKKX-QVRQZEMUSA-N,MENQCIVHHONJLU-YZRLXODZSA-N,LELBFTMXCIIKKX-UHFFFAOYSA-N,HEDXHFZUZSYLJP-OWJWWREXSA-N,XBQWKMG…
1438	421.218	255.956	[168][M]+	15.9725	414.203	-1	-1	-1	-1	2386023	-1	KFRDUIWWNBYMBF-IBGZPJMESA-N,GYCBSZGIYPNYAB-UHFFFAOYSA-N,ZSIUEMMPNHGBBG-UHFFFAOYSA-N,NZNMCSYRDNCBPL-BNAOJXJXSA-N,RVCGYSNUNXICAF-BFYKDQAASA-N,UAMUYXWJNMHHRV-PSVRVQPJSA-N,WOXXSXDXNWLLQQ-ZXSIQIRYSA-N,ISKWRTCZWOXOOF-GNMVUSIZSA-N,OYKXWLQGJMIRTL-PTWPCQPQSA-N,WGTOTSBHFNRGHY-UHFFFAOYSA-N
1439	421.377	309.175	[118][M]+		420.37	-1	-1	17154688	-1	-1	-1	-1
1440	421.377	381.976	[358][M]+	[2M+K]+ 191.212	191.212	-1	-1	766645	-1	-1	-1	-1
1441	422.196	262.103	[565][M]+	[M+Na]+ 399.208	399.208	-1	-1	-1	13084937	-1	-1	GPKJTRJOBQGKQK-UHFFFAOYSA-N,MOKUWDUXHMMMFK-UHFFFAOYSA-N,JGLXRTLGZYXTLO-NMBLNHEASA-N,JIUDAJHGOQAJBK-UHFFFAOYSA-N
1442	422.248	105.92	[784][M]+	[M+H]+ 421.24	421.24	-1	1.32737e+06	-1	-1	-1	-1	UBRKDAVQCKZSPO-UHFFFAOYSA-N,OAUPSHKTJBGBLG-UHFFFAOYSA-N,XXJNZGPUCVMTGE-ZHZULCJRSA-N,VUFZKMYXIBBYJI-XZFFCROKSA-N,LXAPSVSKXGPKKY-UTJZJXFBSA-N,BYLZXAMDXFCHOS-NMAXYDGISA-N,NDLASBSIMFTZFG-QDCWQMMGSA-N,AVNKXDAAVWJWLH-ZHZULCJRSA-N
1443	422.25	240.296	[303][M]+	18.0125	417.272	-1	10645157	-1	-1	-1	-1	HUWKBOGWFSCPBJ-ZFWHIUCFSA-N,WFQBWWYLMSACAV-UHFFFAOYSA-N,UKUPHONHODZPDA-RPQNWQSJSA-N
1444	423.088	60.1054	[133][M]+	[M+K]+ 384.125	384.125	-1	7.48912e+06	-1	-1	-1	-1	ZJUKTBDSGOFHSH-WFMPWKQPSA-N,MUDKUUCVAQMANU-UHFFFAOYSA-N,LHFVFGQTOMNUAT-UHFFFAOYSA-N,UMOJVSPPJLAURW-WEYDICRYSA-N,ZKPLXHLJGTUBJR-OAQYLSRUSA-N,MLTVHORGISIISB-UHFFFAOYSA-N,QOPXRCMKGKMOSI-UHFFFAOYSA-N,RBJGUISHIUYGSQ-KPKJPENVSA-N,SYFXCPIQIAFGIJ-PXODQFSGSA-N,DGNUPSSKGZQZAI-UHFFFAOYSA-N,BRWQQGQVOVWUIT-OGZLKCIRSA-N,FCGIQQFXNIJXMK-SSKGYDFUSA-N,WDRGDZSPYQAYRY-FXADVQPWSA-N,AMKBZANFPJYUOK-LRGNLBRXSA-N,QLMLRTC…
1445	423.117	240.134	[609][M]+	[M+H]+ 422.11	422.11	-1	-1	-1	11291602	-1	-1	XDJPQOUDGROSEU-UHFFFAOYSA-N,PHXAMGFMNFACCT-DGFFYWDSSA-N,PHXAMGFMNFACCT-AICNVHPQSA-N,RPARKPVSEAVPID-CUXKYVRBSA-N,OYTSBTTZMCNVKQ-YJSIEXFISA-N,SYACLHGRMBPYAS-YJSIEXFISA-N
1446	423.247	211.704	[695][M]+	[2M+H]+ 211.123 [M+H]+ 422.24	211.1226,422.2404	-1	-1	3.36303e+06	-1	-1	5725055	JWZZKOKVBUJMES-UHFFFAOYSA-N,RHCSKNNOAZULRK-UHFFFAOYSA-N,WJAJPNHVVFWKKL-UHFFFAOYSA-N,LMOINURANNBYCM-UHFFFAOYSA-N,LPIXSKJJCANUQD-QNEBEIHSSA-N,ZGMSHKBULLTJHQ-UHFFFAOYSA-N,NGHPDQGNXFFIQH-UHFFFAOYSA-N,UEDJWUJYTSKAJA-PCWYVQTFSA-N,FBTYSQKRYBWBHM-YARIIHNNSA-N
1447	423.259	246.607	[62][M]+	[M+H]+ 422.251 [M+H]+ 422.251 [M+H]+ 422.252	422.2515,422.2516	-1	-1	124982176	75707800	-1	113115832	YGNQQLUXHGNAEG-UHFFFAOYSA-N,LPIXSKJJCANUQD-QNEBEIHSSA-N,UEDJWUJYTSKAJA-PCWYVQTFSA-N,FBTYSQKRYBWBHM-YARIIHNNSA-N,YGNQQLUXHGNAEG-UHFFFAOYSA-N,LPIXSKJJCANUQD-QNEBEIHSSA-N,UEDJWUJYTSKAJA-PCWYVQTFSA-N,FBTYSQKRYBWBHM-YARIIHNNSA-N
1448	423.259	197.315	[729][M]+	[M+Na]+ 400.262	400.262	-1	1.88639e+06	-1	-1	-1	-1	UVBQBSNVVCZFQB-SRXDVEBDSA-N,MWYYLZRWWNBROW-RXAKKKFQSA-N,QEVQGAGSLSJTLO-TVHHQFAESA-N,PIYNCLUPGLBENL-KWKOZQQDSA-N,QZAMIRPHNVBTIV-MVCGSXMESA-N,HDGOYEAHQQCXLC-BASQPFFBSA-N,LFYREHKMIHWZQF-NULHPQIKSA-N,TZLAKQNUAICCGL-DHQJTKRFSA-N,HDGOYEAHQQCXLC-BMFVMBHASA-N,JRMCJWMKLHLRLM-XZKUGGLCSA-N,HDGOYEAHQQCXLC-WKKQDBLMSA-N,KNMOPFLBPXTWRO-UERVZAPGSA-N,LFYREHKMIHWZQF-VNBBXFQNSA-N,QZAMIRPHNVBTIV-FBHGWYSSSA-N,HDGOYEA…
1449	424.265	244.098	[38][M]+	[M+Na]+ 401.277	401.277	-1	24816972	-1	-1	-1	-1	VQBYLQIQOJUYEJ-ZARMMOAGSA-N,KEACSJIKRANUJC-NTCAYCPXSA-N,SPUGTKTYKGAGRY-SQMTXKEFSA-N,BWCQRIGHZTXFEA-AIERRPMVSA-N,ZZIKIHCNFWXKDY-FMIVXFBMSA-N,ZZIKIHCNFWXKDY-GNTQXERDSA-N,KEACSJIKRANUJC-NZBAJYJFSA-N
1450	425.274	207.214	[589][M]+	[M+H]+ 424.265	424.265	-1	3639193	-1	-1	-1	-1	OITDPRAMDXERDT-DOFZRALJSA-N,BYXZSSYEJYOJRF-PCWYVQTFSA-N,YPELKNYMLKTHOB-CZJGSTMKSA-N,AXKVUJMUBAXXKG-LJQANCHMSA-N
1451	425.275	241.981	[556][M]+	[M+Na+HCOOH]+ 356.27 [M+Na+HCOOH]+ 356.27 [M+H]+ 424.268 [2M+Na]+ 201.154	356.2699,356.27,424.2679,201.154	-1	-1	14017924	43741524	-1	10845342	VIEVDWQLJOPJTP-FWMXRSOJSA-N,JAPZTFSJMJNCBN-LVVAJZGHSA-N,RZERMLCGRJKRCR-OPZPEFFGSA-N,IFYQGXDHHNLPLR-LVARZUFQSA-N,VIEVDWQLJOPJTP-FWMXRSOJSA-N,JAPZTFSJMJNCBN-LVVAJZGHSA-N,RZERMLCGRJKRCR-OPZPEFFGSA-N,IFYQGXDHHNLPLR-LVARZUFQSA-N,OITDPRAMDXERDT-DOFZRALJSA-N,BYXZSSYEJYOJRF-PCWYVQTFSA-N,YPELKNYMLKTHOB-CZJGSTMKSA-N,DXDQPBOQGTZSTP-JYRVWZFOSA-N
1452	426.156	230.854	[337][M]+	[M+K+HCOOH]+ 341.195 [M+K]+ 387.188	341.1946,387.1881	-1	4.58013e+06	-1	-1	-1	-1	JWHAUXFOSRPERK-UHFFFAOYSA-N,IUJTVDNJFPZYBL-UHFFFAOYSA-N,YYPYGOBZSTWBLU-UHFFFAOYSA-N,SNIHFZNFPCCTSV-UHFFFAOYSA-N,QFPXBVYGCDAYMW-UHFFFAOYSA-N,MCDCEPNRUDLEJP-UHFFFAOYSA-N,VCKUSRYTPJJLNI-UHFFFAOYSA-N
1453	426.466	373.427	[539][M]+	28.0324	425.4583,425.4585,397.4299,443.4381,425.4584,425.4586	10825520	8765572	10329405	7.80458e+06	5287110	14728002	-1
1454	427.075	59.6747	[134][M]+	15.9725	426.0675,456.1004	-1	2.03577e+06	3.47244e+06	-1	-1	-1	ZIQFYVPVJZEOFS-UHFFFAOYSA-N,JYBXDWXPXSTXCT-SOFGYWHQSA-N,ZHMIOPLMFZVSHY-UHFFFAOYSA-N,AHTIKTYAZWVOGR-UHFFFAOYSA-N,YKGUANHFGKFMSZ-UHFFFAOYSA-N,FTRIBOHVBCUNQE-ZLRXVCEVSA-N,VJLMRHSHSNLOGC-NOPZTHQXSA-N,TWPMHNZGBZPKDY-UHFFFAOYSA-N,XGTBMCGGGJLOPS-IFMALSPDSA-N,BXDRTHBTGNNTEW-NHCUHLMSSA-N,ZQUCIEABYDEGHK-IFMALSPDSA-N
1455	427.254	208.62	[487][M]+	[M+H]+ 426.248	426.248	-1	-1	-1	-1	1.91306e+06	-1	OUTYDBKAYFQMHA-QGZVFWFLSA-N,HKYWSADNTBIHIQ-GUBPHPOBSA-N,KSCZOENBBUGNJI-MQNMASKESA-N,OIAYQCKIWDEKOE-XTDLMBOWSA-N,VWGYSDWIZCHBOH-QLXKLKPCSA-N,SRQPHLOVMOMPSO-RGXVLITJSA-N,OIAYQCKIWDEKOE-VIQAJCJBSA-N,UDCSJICRFCCATA-XWJJKCKWSA-N,UIXOTFLMOYJXIR-BDEVDTTPSA-N,UIXOTFLMOYJXIR-OPPWGRSJSA-N,OIAYQCKIWDEKOE-UCNSCUAUSA-N,KSCZOENBBUGNJI-OTZVJJLLSA-N,BQDRKSSNLHIYIM-DFIIIIPRSA-N
1456	427.265	232.736	[480][M]+	[M+Na]+ 404.276	404.276	-1	-1	27962186	-1	-1	-1	RNQUQFJBAHNFCZ-NCXUSEDFSA-N
1457	427.283	248.191	[34][M]+		426.276	4456112	-1	-1	-1	-1	-1	SXNPXUJAUIINIU-JTLRLOPKSA-N,HWGPBUBDNCZOBN-FVBFRTCBSA-N,PCLWWUDFTVTRTJ-ATCNUFKCSA-N,JBBYKAGPJLHVPI-YIZMITPNSA-N,SXNPXUJAUIINIU-ZZJUZBICSA-N,SAODSJHDCZTVAT-CZADFQNYSA-N,SAODSJHDCZTVAT-JXJLEVNFSA-N
1458	428.249	195.077	[730][M]+	[M+H]+ 427.242	427.242	-1	3116850	-1	-1	-1	-1	XKLMZUWKNUAPSZ-UHFFFAOYSA-N,FZMNHTGGVSHQIJ-PDDBDNDYSA-N,XKLGDBFKKUIZTH-UPQYTXQESA-N,PYXJLZDIRGAZQG-RGXVLITJSA-N,DCWOIJNXHXDCKT-YJFGZGKKSA-N,KMJNSPVEHHWLFP-BVBVFGOZSA-N,ICUVEGRXTWNIKO-BOWIAGTOSA-N,NBVORADFJOAZAV-HFUIFYSESA-N,LRRYXTKTIYROOY-AGRHKRQWSA-N,RQWVQCYJRCZFED-CHVVXVQNSA-N,RQWVQCYJRCZFED-LYRHPEFXSA-N,QPYKFWDFFXJDAQ-QJCIQNMVSA-N,ABUXPUHILMSEAW-LEDYHFPJSA-N,HTGCVHGWSMJHHD-BPVVGZHASA-N,MXYVCCT…
1459	428.333	248.606	[40][M]+	[M+Na]+ 405.344	405.344	-1	-1	-1	-1	9017926	-1	RAMPXDRFGKYVNF-DOOWINBVSA-N,GHGKPXOUKZEHPZ-AILJCPQKSA-N,MHVQQJCJBNFDST-VXXJIHKHSA-N
1460	428.993	54.9991	[389][M]+	[M+K]+ 390.029	390.029	-1	-1	-1	3.64741e+06	-1	-1	-1
1461	429.14	224.147	[58][M]+	18.01245 18.01246	424.1636,362.1891	-1	-1	-1	13312443	-1	24388592	LBEJUQWGEGOTNX-UHFFFAOYSA-N,AHOWOFTYCJCPEK-QEMVUTTGSA-N,VWKWLVNURGSWPO-WGGDPNRLSA-N,CUJVFMQWSZPITL-OOQAZEOOSA-N,OWDJOZOLRGWRFL-VFIWSIKLSA-N,JYRHXVRNJRAAQM-NSRGPWSASA-N,BSDAIZFMQYOAFY-UHFFFAOYSA-N,KRBFFJIZAKABSA-UHFFFAOYSA-N,OOXDKNSCVLIEIN-UHFFFAOYSA-N
1462	429.248	229.931	[220][M]+	[M+Na]+ 406.259	406.259	3.06672e+06	-1	-1	-1	-1	-1	YDMIIJJQQVACFZ-DHHXFONYSA-N
1463	429.26	255.456	[261][M]+		428.253	70273856	-1	-1	-1	-1	-1	OODHIIZSMUFXHR-UHFFFAOYSA-N,SMUNNMAWNRFDPB-UWWAQUNASA-N,RNNQLHOUBURQQV-QWFBGHQASA-N,PGBJDDGVFZUUMK-GRMCZHRFSA-N,STEBRTSBVYQRLU-GUBPHPOBSA-N,ONDQSZKGEZTPGB-KQTMFEHMSA-N,ONDQSZKGEZTPGB-GTCWXTGVSA-N,WHSVMLKIVYFFBS-DTCCPBINSA-N,NXTLOBRANFEMDQ-DGKDYZSTSA-N
1464	429.26	302.905	[340][M]+		428.253	31221932	-1	-1	-1	-1	-1	OODHIIZSMUFXHR-UHFFFAOYSA-N,SMUNNMAWNRFDPB-UWWAQUNASA-N,RNNQLHOUBURQQV-QWFBGHQASA-N,PGBJDDGVFZUUMK-GRMCZHRFSA-N,STEBRTSBVYQRLU-GUBPHPOBSA-N,ONDQSZKGEZTPGB-KQTMFEHMSA-N,ONDQSZKGEZTPGB-GTCWXTGVSA-N,WHSVMLKIVYFFBS-DTCCPBINSA-N,NXTLOBRANFEMDQ-DGKDYZSTSA-N
1465	429.27	198.59	[731][M]+	[M+H]+ 428.271	428.271	-1	5400494	-1	-1	-1	-1	HMXDFLALTRZBII-GLTUQPQBSA-N,ZVKREMVFSQFIJJ-OJCIERFFSA-N,MCKWHVMNQVXLMH-PKBBWAGBSA-N
1466	429.317	283.857	[683][M]+	14.0175	428.3099,420.3436,428.3103	-1	6.03393e+06	-1	-1	7.00601e+06	13131804	ZPZBRVXCZBYHPI-ITJFIPAGSA-N,SIIUNTXVEYCHPJ-RNVKHVRQSA-N,CJPMQHIEMPGDOF-GWKOXTCVSA-N,ZRNPXUOBYDVONQ-NSBGNKJSSA-N,ZPZBRVXCZBYHPI-ITJFIPAGSA-N,SIIUNTXVEYCHPJ-RNVKHVRQSA-N,CJPMQHIEMPGDOF-GWKOXTCVSA-N,ZRNPXUOBYDVONQ-NSBGNKJSSA-N
1467	430.112	222.641	[48][M]+	[M+H]+ 429.105	429.105	-1	-1	19144202	-1	-1	-1	-1
1468	430.301	197.315	[732][M]+	[M+H]+ 429.294	429.294	-1	1.52015e+06	-1	-1	-1	-1	KVQOGDQTWWCZFX-UHFFFAOYSA-N,NPWKEUKXVOMELT-LNVKXUELSA-N,HQUZDIJDDVGVJA-NTOPCHQFSA-N
1469	430.962	64.4961	[343][M]+	[M+K]+ 392	392	-1	-1	-1	-1	2.88719e+06	-1	WHSIXKUPQCKWBY-IOSLPCCCSA-N
1470	431.156	220.542	[49][M]+	[M+Na]+ 408.166 [M+K]+ 392.194 [M+Na]+ 408.167	430.1488,408.1664,392.1937,408.1668	-1	-1	9688570	26966594	-1	155273200	YQOKGDRMWQLQNR-BMVMOQKNSA-N,RXRSNDCGNOOFLH-VZNNHAMSSA-N,DKIGWCWTSWEVBG-RPBOFIJWSA-N,DRHKJLXJIQTDTD-OAHLLOKOSA-N,FFHQNQNMELQOEF-UHFFFAOYSA-N,BELGAWBTHZWTMH-CCOUJTDRSA-N,KVVRUEXYQYXWIH-PNYJFUDASA-N,UREBDLICKHMUKA-CXSFZGCWSA-N,IWTNSIWIBPNECM-UHFFFAOYSA-N,HFHJEHWFJWGNEW-GEBXAXSLSA-N,LYYBLXIQELVYAH-VBQJREDUSA-N,ARYKIJCLHMOALX-GIZQAJFUSA-N,CBGDCCSHOGQUSW-MDWZMJQESA-N,RWWHVUOFLZULHS-NTEUORMPSA-N,YGNHPWQ…
1471	431.212	202.116	[111][M]+	44.0274	406.235	5.14518e+06	-1	-1	-1	-1	-1	SCULYIZXJXVKHD-WGVNNLPSSA-N,LOIDFPMIJNIDAO-VBWSGNRFSA-N,PLQYDIDGVVEJIJ-UZFXXOKOSA-N,PHSSIDQQMMOHAI-QLKLMDKZSA-N,OROJAERRGGSBPD-OXQOHEQNSA-N,LOIDFPMIJNIDAO-YRIYXBMDSA-N,ICHHXFCJBZGEMY-POOSZJRSSA-N,MFGBRRYIFWHNIZ-KIYFCUGLSA-N,CWSUETWLMHLISD-OVXWBWHVSA-N
1472	432.083	235.677	[481][M]+	[M+H]+ 431.076 [M+H]+ 431.076	431.076,431.0761	-1	-1	137331488	-1	-1	74882176	GTUIRORNXIOHQR-VIFPVBQESA-N,GTUIRORNXIOHQR-VIFPVBQESA-N
1473	432.17	73.951	[651][M]+	[M+H-H2O]+ 449.176	449.176	-1	3.49738e+06	-1	-1	-1	-1	-1
1474	432.237	256.299	[276][M]+	17.02748 17.02746	414.2034,414.2032,431.2294	15531732	10422419	-1	-1	12053471	-1	KFRDUIWWNBYMBF-IBGZPJMESA-N,XFTHGTMJVXVDKR-NOQIOLJMSA-N,GYCBSZGIYPNYAB-UHFFFAOYSA-N,ZSIUEMMPNHGBBG-UHFFFAOYSA-N,NZNMCSYRDNCBPL-BNAOJXJXSA-N,RVCGYSNUNXICAF-BFYKDQAASA-N,QCTKHEQQBXBMAZ-NOQIOLJMSA-N,UAMUYXWJNMHHRV-PSVRVQPJSA-N,WOXXSXDXNWLLQQ-ZXSIQIRYSA-N,ISKWRTCZWOXOOF-GNMVUSIZSA-N,OYKXWLQGJMIRTL-PTWPCQPQSA-N,WGTOTSBHFNRGHY-UHFFFAOYSA-N,KFRDUIWWNBYMBF-IBGZPJMESA-N,XFTHGTMJVXVDKR-NOQIOLJMSA-N,GYCBSZG…
1475	432.273	241.846	[610][M]+	[M+K]+ 393.314 [M+Na]+ 409.288 [M+H]+ 431.27 [M+H-HCOOH]+ 477.279	393.3138,409.2877,431.2697,477.2793	-1	-1	-1	5863387	-1	-1	CERISUFCIISKED-OKLDCXMISA-N,CERISUFCIISKED-GHCVQRJKSA-N,ZECLKHBQXKMZMZ-JEBUHTPESA-N,CTCWWHNYPVOMQP-XEJAYVSFSA-N,IXONDWQZWWLZDF-LWCQKGSWSA-N,GKNWQNLEUNDXAP-FOZWZDRDSA-N,DBHKHNGBVGWQJE-UHFFFAOYSA-N,LYHWACCLUSDGME-HTGZJUKKSA-N,YFJWRMZGLWVCSQ-CBVPCKOISA-N,USCBZDVDPQNLLA-ZJMJOCHXSA-N,DCDYEIICKCUNNP-ANLZFSRJSA-N,VKTJUSLRQGGFQY-KKQRBIROSA-N,DBHKHNGBVGWQJE-USWSLJGRSA-N
1476	432.279	204.864	[894][M]+	[M+H]+ 431.277 [M+H-HCOOH]+ 477.28	431.2719,431.2772,477.2798	-1	-1	3.21311e+06	4696149	-1	2509640	CTCWWHNYPVOMQP-XEJAYVSFSA-N,IXONDWQZWWLZDF-LWCQKGSWSA-N,GKNWQNLEUNDXAP-FOZWZDRDSA-N,DBHKHNGBVGWQJE-UHFFFAOYSA-N,LYHWACCLUSDGME-HTGZJUKKSA-N,YFJWRMZGLWVCSQ-CBVPCKOISA-N,USCBZDVDPQNLLA-ZJMJOCHXSA-N,DCDYEIICKCUNNP-ANLZFSRJSA-N,VKTJUSLRQGGFQY-KKQRBIROSA-N,DBHKHNGBVGWQJE-USWSLJGRSA-N
1477	432.279	370.763	[359][M]+	[M+Na]+ 409.289	409.2888,431.272	-1	-1	4340266	-1	-1	4870026	CERISUFCIISKED-OKLDCXMISA-N,CERISUFCIISKED-GHCVQRJKSA-N,ZECLKHBQXKMZMZ-JEBUHTPESA-N,CTCWWHNYPVOMQP-XEJAYVSFSA-N,IXONDWQZWWLZDF-LWCQKGSWSA-N,GKNWQNLEUNDXAP-FOZWZDRDSA-N
1478	432.92	65.3846	[316][M]+	[M+K]+ 393.957 [M+H]+ 431.913	393.9569,431.9128	-1	-1	-1	-1	2417361	-1	-1
1479	433.172	212.213	[71][M]+	[2M+H]+ 216.088 [M+H]+ 432.165 [M+H]+ 432.164 [M+H]+ 432.165	216.0878,432.1645,432.1644,432.1648	6.28261e+06	-1	49740772	116031736	-1	205792720	QFYZFYDOEJZMDX-UHFFFAOYSA-N,PELLYAWYWQZSJV-UHFFFAOYSA-N,ZQVMDACWBLUMQX-UHFFFAOYSA-N,SDLNCVBYFYLESJ-UHFFFAOYSA-N,QYDMJTFKQVPEHJ-UHFFFAOYSA-N,MXBNEEHQIDLPLQ-UHFFFAOYSA-N,UNJAMRZBUKMENP-UHFFFAOYSA-N,SMGIRSIOLTXPPH-UHFFFAOYSA-N,ZJFPTXMXZZTODX-SCPMJEMWSA-N,FXKFFTMLFPWYFH-RDGPPVDQSA-N,QZLGZCZRBANJNY-ZFRTVLJYSA-N,NGYXELRSFHCDBD-IHWMJMDHSA-N,MWXGNEFXTSBFQH-UHFFFAOYSA-N,FXKFFTMLFPWYFH-RDGPPVDQSA-N,QZLGZCZ…
1480	433.219	275.834	[677][M]+		432.2115,432.2112	3.34687e+06	-1	-1	-1	2839120	-1	RCFGIEPQSDGMJJ-OALUTQOASA-N,ZPINJJOPURFFNV-UHFFFAOYSA-N,JUXUXBIHGDQKND-UHFFFAOYSA-N,YEFOAORQXAOVJQ-RZFZLAGVSA-N,PDRSLLCMBAJBJG-NXEQBSQSSA-N,ZIKZQHFSXRIGND-ADRHIFFHSA-N,JRKKTRKUMGTMCG-BMKBJXAWSA-N,LBEGSQVVWJVFHH-OCQSXXIKSA-N,ZYNQCKBOMKMPRM-BDPDRGBDSA-N,NHDJKXOHRUHQHG-MFWOBCTISA-N,YRXWGGJQBXWLGR-VAWYXSNFSA-N,ZDZUJCWDEUTDAT-SDCKYNMJSA-N,RCFGIEPQSDGMJJ-OALUTQOASA-N,ZPINJJOPURFFNV-UHFFFAOYSA-N,JUXUXBI…
1481	433.228	188.2	[734][M]+		432.221	-1	-1	495462	-1	-1	-1	RCFGIEPQSDGMJJ-OALUTQOASA-N,ZPINJJOPURFFNV-UHFFFAOYSA-N,JUXUXBIHGDQKND-UHFFFAOYSA-N,YEFOAORQXAOVJQ-RZFZLAGVSA-N,PDRSLLCMBAJBJG-NXEQBSQSSA-N,ZIKZQHFSXRIGND-ADRHIFFHSA-N,DFUHBSQGPGWPQE-UBSGIXRYSA-N,JRKKTRKUMGTMCG-BMKBJXAWSA-N,LBEGSQVVWJVFHH-OCQSXXIKSA-N,ZYNQCKBOMKMPRM-BDPDRGBDSA-N,NHDJKXOHRUHQHG-MFWOBCTISA-N,YRXWGGJQBXWLGR-VAWYXSNFSA-N,KWFUSJZUJLGPTO-ZJVPVJIZSA-N,DVNZKWQUAXJYGB-LVTNFWOSSA-N
1482	433.232	239.462	[557][M]+	[M+K]+ 394.262 [M+H]+ 432.227 [M+H]+ 432.225	394.2623,432.2266,432.225	-1	-1	5.63688e+06	26819184	-1	23740964	DDXULJFDBNIPEQ-QXKUPLGCSA-N,HUTLMPQIWUKPAS-QXKUPLGCSA-N,DFUHBSQGPGWPQE-UBSGIXRYSA-N,TVPGQJSFVJOUJO-QGLGQXQNSA-N,KWFUSJZUJLGPTO-ZJVPVJIZSA-N,DVNZKWQUAXJYGB-LVTNFWOSSA-N,DFUHBSQGPGWPQE-UBSGIXRYSA-N,TVPGQJSFVJOUJO-QGLGQXQNSA-N,KWFUSJZUJLGPTO-ZJVPVJIZSA-N,DVNZKWQUAXJYGB-LVTNFWOSSA-N
1483	434.08	235.677	[458][M]+	[M+Na]+ 411.092 [M+H]+ 433.072 [M+H]+ 433.073	411.0923,433.0724,433.0729	-1	-1	41447784	-1	-1	23596032	MWJULBGGWNVJER-UHFFFAOYSA-N,MWJULBGGWNVJER-UHFFFAOYSA-N
1484	434.1	203.246	[528][M]+		433.093	-1	-1	-1	3.29616e+06	-1	-1	IEORQMXIWXLRSB-UHFFFAOYSA-N
1485	434.156	214.481	[457][M]+	[M+H]+ 433.158	433.158	-1	-1	-1	5580145	-1	-1	QNYRAEKLMNDRFY-UHFFFAOYSA-N,ZQLIAKJHIRHCFA-XIIQHIPDSA-N,ZQLIAKJHIRHCFA-RDDFFVSWSA-N,ZQLIAKJHIRHCFA-JWNBNHKJSA-N
1486	435.357	280.014	[745][M]+		434.35	-1	-1	7124068	-1	-1	-1	-1
1487	436.099	299.881	[16][M]+		435.092	-1	-1	9164837	-1	-1	-1	-1
1488	436.099	240.722	[558][M]+	[M+Na]+ 413.11	413.11	-1	-1	15973725	-1	-1	-1	LMABZAWQQDGLLN-DQLDELGASA-N,NPJZWUULBVDKRA-DQLDELGASA-N,MJPQABXBKRQYAG-KRWDZBQOSA-N,UVFFSOBWYUVHFJ-QPFGOUBPSA-N
1489	436.134	192.725	[686][M]+	[M+H]+ 435.133	435.133	-1	-1	-1	2.42795e+06	-1	-1	KESWVSRYMSRQLW-FDMRQPAOSA-N,DVKNAPSPUAABNS-SOUYVPNJSA-N,RHJZSFGUTPCBSW-GAUMXTCASA-N,GXPOPLPOQDCTPY-JGWMJADOSA-N
1490	436.144	82.6041	[555][M]+		435.136	-1	1.17513e+06	-1	-1	-1	-1	KESWVSRYMSRQLW-FDMRQPAOSA-N,DVKNAPSPUAABNS-SOUYVPNJSA-N,RHJZSFGUTPCBSW-GAUMXTCASA-N,GXPOPLPOQDCTPY-JGWMJADOSA-N
1491	437.192	30.3862	[705][M]+	[M+Na]+ 414.203	414.202	-1	18459678	-1	-1	-1	-1	KFRDUIWWNBYMBF-IBGZPJMESA-N,ZFMVWAWSKLAVOE-OOGIKFLQSA-N,WIYUZYBFCWCCQJ-IFKAHUTRSA-N,GYCBSZGIYPNYAB-UHFFFAOYSA-N,ZSIUEMMPNHGBBG-UHFFFAOYSA-N,NZNMCSYRDNCBPL-BNAOJXJXSA-N,RVCGYSNUNXICAF-BFYKDQAASA-N,UAMUYXWJNMHHRV-PSVRVQPJSA-N,WOXXSXDXNWLLQQ-ZXSIQIRYSA-N,ISKWRTCZWOXOOF-GNMVUSIZSA-N,OYKXWLQGJMIRTL-PTWPCQPQSA-N,WGTOTSBHFNRGHY-UHFFFAOYSA-N
1492	437.192	255.876	[262][M]+	[M+Na]+ 414.203 [M+Na]+ 414.203 [M+Na]+ 414.204 [M+Na]+ 414.203 [M+Na]+ 414.203 [M+Na]+ 414.205	414.2034,414.2032,414.2035,414.2031,414.2049	99171432	77963552	40287576	49191880	100514592	44129460	KFRDUIWWNBYMBF-IBGZPJMESA-N,XFTHGTMJVXVDKR-NOQIOLJMSA-N,GYCBSZGIYPNYAB-UHFFFAOYSA-N,ZSIUEMMPNHGBBG-UHFFFAOYSA-N,NZNMCSYRDNCBPL-BNAOJXJXSA-N,RVCGYSNUNXICAF-BFYKDQAASA-N,QCTKHEQQBXBMAZ-NOQIOLJMSA-N,UAMUYXWJNMHHRV-PSVRVQPJSA-N,WOXXSXDXNWLLQQ-ZXSIQIRYSA-N,ISKWRTCZWOXOOF-GNMVUSIZSA-N,OYKXWLQGJMIRTL-PTWPCQPQSA-N,WGTOTSBHFNRGHY-UHFFFAOYSA-N,KFRDUIWWNBYMBF-IBGZPJMESA-N,XFTHGTMJVXVDKR-NOQIOLJMSA-N,GYCBSZG…
1493	437.192	303.325	[328][M]+	[M+Na]+ 414.203 [M+K]+ 398.229	414.2028,436.1844,436.1845,398.2287	50871836	-1	14069165	-1	20046994	42958400	KFRDUIWWNBYMBF-IBGZPJMESA-N,GYCBSZGIYPNYAB-UHFFFAOYSA-N,ZSIUEMMPNHGBBG-UHFFFAOYSA-N,NZNMCSYRDNCBPL-BNAOJXJXSA-N,RVCGYSNUNXICAF-BFYKDQAASA-N,UAMUYXWJNMHHRV-PSVRVQPJSA-N,WOXXSXDXNWLLQQ-ZXSIQIRYSA-N,ISKWRTCZWOXOOF-GNMVUSIZSA-N,OYKXWLQGJMIRTL-PTWPCQPQSA-N,WGTOTSBHFNRGHY-UHFFFAOYSA-N,DRMJSVKKPZSZSW-UHFFFAOYSA-N,MYPMSJPGCCHFII-UHFFFAOYSA-N,RQVHZRRXZBBXMY-UHFFFAOYSA-N,WJUXIDJEIYLXTQ-NTCLMWMPSA-N,KJUYAVA…
1494	437.234	323.71	[810][M]+		436.2271,436.2269	17676736	15590475	-1	-1	-1	-1	BZAWPVNAOLWAMU-ZSTIODBZSA-N,JTYNVLZPECDEQA-KHLKASDESA-N,JTYNVLZPECDEQA-RLHAFYHFSA-N,YKIBSZXLXSOWFC-HXABMTEBSA-N,GNYCTMYOHGBSBI-SVZOTFJBSA-N,HZPCYEREFRCPHE-UHFFFAOYSA-N,WGAIGQOQWHEZHO-UHFFFAOYSA-N,BEIJZISKRUUKGP-UHFFFAOYSA-N,BZAWPVNAOLWAMU-ZSTIODBZSA-N,JTYNVLZPECDEQA-KHLKASDESA-N,JTYNVLZPECDEQA-RLHAFYHFSA-N,YKIBSZXLXSOWFC-HXABMTEBSA-N,GNYCTMYOHGBSBI-SVZOTFJBSA-N,QHXNKYPHTJBRJV-UHFFFAOYSA-N,HZPCYER…
1495	437.234	206.322	[315][M]+	[M+Na]+ 414.245 [M+Na]+ 414.245 [M+Na]+ 414.246	414.2452,414.2453,414.2457	8787773	-1	5.62538e+06	-1	3.33427e+06	-1	OQJAHXQKGGHDPO-IGHWRCALSA-N,KZXIDLYHAWGLBM-VCZIDFHPSA-N,ZQFUYFFDPNJAJG-MGPHVKMZSA-N,ZZLUANSADFHKRE-OFDNLDAYSA-N,HNMHZCNKQFPENH-PFEJRHLYSA-N,QIKYQFQDLSAWJN-UHFFFAOYSA-N,YBYNSKQXIRSCQF-CQOOHDILSA-N,DBXHPZZOVLNOBW-YGBZGYNCSA-N,ZWOJZMXXTIYXQZ-YSYMIXFWSA-N,ZWOJZMXXTIYXQZ-DUWSIBPLSA-N,ZWOJZMXXTIYXQZ-RNHJDMMYSA-N,ZSJYWMNHPFESLM-WUZOMJNVSA-N,KVWHDTKSQUQVHQ-HBGMBDIISA-N,HIFNPSVUTKZGLU-NRGIPFJQSA-N,OQJAHXQ…
1496	437.234	370.39	[540][M]+	88.05225 [2M+Na]+ 207.118 [M+Na]+ 414.245 [M+Na]+ 414.245 [M+Na]+ 414.245	502.2977,436.2271,207.1176,414.2453,414.2452,436.2272	15795407	15933131	15761758	16216266	17552216	19245284	VZKSJYFCTRVSHA-ABGRUQAOSA-N,JNJGHWCLIHDZDM-UHFFFAOYSA-N,ZEEUYIPWOJRMAF-UHFFFAOYSA-N,MNXQOIADDWQXHH-FYRVNETASA-N,ZUPXAYGYALHVSA-WMLQCCHTSA-N,ZUPXAYGYALHVSA-RXHXYYCNSA-N,SUWYEZQQUCEUCJ-PXBVVGOYSA-N,MKOPZQIQZWBFOD-ZISSWXNUSA-N,QSKLUOBTEYVPMP-LYSUHOOWSA-N,BZAWPVNAOLWAMU-ZSTIODBZSA-N,JTYNVLZPECDEQA-KHLKASDESA-N,JTYNVLZPECDEQA-RLHAFYHFSA-N,YKIBSZXLXSOWFC-HXABMTEBSA-N,GNYCTMYOHGBSBI-SVZOTFJBSA-N,HZPCYER…
1497	437.274	252.093	[431][M]+	[M+H-H2O]+ 454.293	454.2933,436.2673	-1	-1	27648388	12919483	-1	-1	XEYORTHFOCCWON-SHIPTJQQSA-N,HMVDRJCEIAATNJ-ZNLFPWLXSA-N,RTVDEACIRKOYGE-IJSUSIQISA-N,IXJCXBMYVAABOI-MCAUGEQQSA-N,AFJZBVRODZOFAV-YRNVUSSQSA-N,YOKQBCLMOKKBED-AJZAVILDSA-N,LENSREMNGPQVHG-UZDJOFILSA-N,ZOOLJLSXNRZLDH-GDCKJWNLSA-N,WRGQSWVCFNIUNZ-GDCKJWNLSA-N,IRUYUHAKUCMYEC-COOBJOAZSA-N
1498	437.322	238.446	[611][M]+	[2M+H]+ 218.165	218.165	-1	-1	-1	4875302	-1	-1	ACGPFWZDANXQSU-SNAWJCMRSA-N,WTOYNNBCKUYIKC-JMSVASOKSA-N,KUFXJZXMWHNCEH-UHFFFAOYSA-N,KUFXJZXMWHNCEH-SWLSCSKDSA-N,SHUZZAXJEJPUGA-CCUNJIBTSA-N,RJZWGDPBGWGJNU-MTXIQXFFSA-N,ABLPGPHZENVRRH-DZGCQCFKSA-N,WCZCSOXIWRFHNZ-UPQREJAMSA-N,DNBAZHCMMBVLFT-SNSYNLEUSA-N,GCGYSSVLNKVBEK-DOMZBBRYSA-N,XKFZSRUWOAGKRT-MPXAEWJHSA-N,RRCHUAUWSLVPRW-PUPMMZHASA-N,GVADVPQNXLRSBB-KBXIAJHMSA-N,LMILVXQXGKTFSZ-UHFFFAOYSA-N,ZSDGTOP…
1499	437.346	276.067	[411][M]+	[M+H]+ 436.339	436.339	-1	-1	-1	-1	1.94527e+06	-1	CDIFLIYDTJYBDO-JZDBMQJNSA-N,DXDOEZOHVKXIBO-CCFQRRSOSA-N
1500	438.126	90.9695	[556][M]+	[M+K+HCOOH]+ 353.164 [M+Na+HCOOH]+ 369.138 [M+H+HCOOH]+ 391.12 [M+H]+ 437.122 [M+H-H2O]+ 455.131	353.164,369.1379,391.1198,437.1221,455.1307	-1	1.25042e+06	-1	-1	-1	-1	YPPBKUTVOZRTRY-LUGDWHTQSA-N,DRIVJEVMJVKUHC-CTNGQTDRSA-N,RUYOCRHCIKMVOH-UCFWAISOSA-N,WTEXYKPGDKLLCW-PBGXBMQHSA-N,YUNXXJUUIKKYDM-MPBGBICISA-N,FCZYBBDUYXMBIE-NJAOLJCDSA-N,YDKCHRURWAZULR-KECAABKUSA-N,PCZLQMGFNUNVOM-UHFFFAOYSA-N,IQMIEGKPWKDDCT-MHIREVBRSA-N,HGILROHNRVPEBC-UHFFFAOYSA-N,SOCBGYMGWFKUEZ-LMHMEABLSA-N,MZQRZWKZSAUTHQ-UHFFFAOYSA-N
1501	438.196	90.1055	[557][M]+	[M+K]+ 399.228 [M+Na]+ 415.199	399.2276,415.1986	-1	7482651	-1	-1	-1	-1	RXRDBSDLVSHDGL-BNFZFUHLSA-N,YOMOXEBEPMMFDU-UHFFFAOYSA-N
1502	438.21	195.981	[710][M]+	[M+Na]+ 415.223	415.223	-1	1.16464e+06	-1	-1	-1	-1	BDNFQGRSKSQXRI-XMMPIXPASA-N,JLENOOOPKJFMMJ-MQEXBILOSA-N
1503	439.141	62.8368	[893][M]+	[M+Na]+ 416.152 [M+Na]+ 416.152 [M+Na]+ 416.152	416.1517,416.1518	4.06326e+06	-1	12749354	-1	-1	2978484	QUSMURJIBTWAOP-WUXMJOGZSA-N,VWYGBXGOGQHZHM-JBAXFHHXSA-N,JJZAZDAEVNRFGT-PILGHQHZSA-N,RXZVFRWOOCCTMJ-NQQCORKOSA-N,SZBHSSGJBUMHOR-CGMMKJMPSA-N,PQCKBAMPLOMUBD-WIOCFUBSSA-N,ZNCHNBXDOIQLBI-IMRWPYOXSA-N,DRXHQLTVRTWTGH-UHFFFAOYSA-N,GQSYDJOTXRRVIS-MONBJTKQSA-N,BVPLOPDDUJTCFL-JBAXFHHXSA-N,JKARFACNOWLYIZ-LMBUFRTKSA-N,KASBSLTUMGOYEE-WAEFKPECSA-N,GUZVDQAQJRGKEH-UHFFFAOYSA-N,BZFOKKQJMFIXDI-NQQCORKOSA-N,QKNGOIP…
1504	439.202	309.237	[69][M]+		438.194	-1	8860888	-1	-1	-1	-1	SAKHMTSOQDRICH-UHFFFAOYSA-N,YWXLVYJTSKDZPJ-AMUPPJPJSA-N,PAQSDCXYDCDVRC-PRCPIDCWSA-N
1505	439.29	212.357	[252][M]+	[M+Na]+ 416.293	416.293	-1	10968932	-1	-1	-1	-1	BRWLVJDGMFALOU-DXQUSKKLSA-N,KEHHENHIHMFJAY-AVVHVZKBSA-N
1506	440.136	227.507	[544][M]+		439.129	-1	-1	-1	4.57091e+06	-1	-1	OEWSVQOLWMAJBV-ADWYMRBVSA-N
1507	440.143	71.8704	[737][M]+		439.136	-1	-1	-1	762220	-1	-1	OEWSVQOLWMAJBV-ADWYMRBVSA-N
1508	440.158	230.445	[367][M]+		439.1512,439.1514	-1	-1	-1	13272285	-1	6.94997e+06	ZMLLDRWWCOURCP-NFDJEIBPSA-N,ZMLLDRWWCOURCP-NFDJEIBPSA-N
1509	440.237	233.575	[482][M]+	[M+Na+HCOOH]+ 371.245	439.2296,371.2449	-1	-1	4.8386e+06	9940397	-1	-1	SJOLTIOPWDLDEB-UHFFFAOYSA-N,AECDBHGVIIRMOI-UHFFFAOYSA-N,NKHVQSJVSMTQID-YNUTZCEOSA-N,JTQUQUWBJKBFMF-AOEVEYTLSA-N
1510	440.249	198.749	[112][M]+	[M+H-NH3]+ 456.258 [M+K+HCOOH]+ 355.272 [M+Na+HCOOH]+ 371.246 [M+H+HCOOH]+ 393.227 [M+H]+ 439.237	456.2583,355.2716,371.2455,393.2274,439.2374	14671456	-1	-1	-1	1.78536e+06	-1	MKFMCRKTWMJGHB-HIIGJWGWSA-N,HFZTVRRNBDAJIS-PERNPGNGSA-N,TXWMHOWQHXLYRF-XTADJAQGSA-N,VNIWCINJZQJXFB-GIXUWZPISA-N,QKUUVGNHUMKUAN-CBRPJXDCSA-N,KFNRVRQZGWBRJR-XQLFHWRFSA-N,PDQFETFKTODSNI-JCKHCUFASA-N,MDZAMUBMPBLGAO-MMMYSLHOSA-N,APMICFQMLNFXRZ-LIFSRMHQSA-N,MKFMCRKTWMJGHB-VZTPWLLHSA-N,DNSSJKQHFCIVIW-HEMGCLFMSA-N,ATTMLQCPKPSEGH-FCKILEINSA-N,LMZMZNYDMJLIQJ-UHFFFAOYSA-N,UXGMHCFLBUEFHI-VKJKAXJPSA-N,LXJZBWD…
1511	440.26	234.763	[304][M]+	[M+Na]+ 417.272	417.272	-1	27583644	-1	-1	-1	-1	HUWKBOGWFSCPBJ-ZFWHIUCFSA-N,WFQBWWYLMSACAV-UHFFFAOYSA-N,UKUPHONHODZPDA-RPQNWQSJSA-N
1512	440.276	273.738	[392][M]+	[M+H]+ 439.268 [M+H-H2O]+ 457.287	439.2683,457.2869	-1	52374664	-1	-1	7506324	-1	FGHPDPYCRTXYNZ-LJQANCHMSA-N,YDGOHTBOOYAVOP-JYCRKZTRSA-N,UGEFTPDLHPVPKD-ROXDYWFKSA-N,BWKILASWCLJPBO-LJQANCHMSA-N,JUCPANRNKTTWAB-GEPXZTCASA-N,RUDFCMBSRYCHQQ-VGJVPRSTSA-N,OUZSOIHNBSIAMC-GGVCGTSCSA-N,NMAOXADCTJAFFT-PJEZTNATSA-N
1513	440.716	188.414	[962][M]2+		879.418	-1	702389	-1	-1	-1	-1	-1
1514	442.112	241.142	[559][M]+	[M+H]+ 441.105	441.105	-1	-1	13015535	-1	-1	-1	ROPURQARGDTBBZ-UHFFFAOYSA-N
1515	442.151	231.292	[338][M]+	[M+H]+ 441.144 [M+H]+ 441.141	441.1441,441.1411,441.1448	-1	17154392	22168218	-1	-1	5690336	IXTMWRCNAAVVAI-UHFFFAOYSA-N,OVBPIULPVIDEAO-LBPRGKRZSA-N,PUFBETSPEKSOSF-LEAFIULHSA-N,KDEIHABGQBSWKG-OVJGHYRJSA-N,IMPZRHMUHJDKTE-UHFFFAOYSA-N,FSBWLHLWIYLPKF-VLFXKYBSSA-N,QWWBXBCMNXTPTL-CBZVYWDSSA-N,HMOZULVKWBXSPA-MGUJFXTKSA-N,IXTMWRCNAAVVAI-UHFFFAOYSA-N,OVBPIULPVIDEAO-LBPRGKRZSA-N,PUFBETSPEKSOSF-LEAFIULHSA-N,KDEIHABGQBSWKG-OVJGHYRJSA-N,IMPZRHMUHJDKTE-UHFFFAOYSA-N,FSBWLHLWIYLPKF-VLFXKYBSSA-N,QWWBXBC…
1516	442.179	71.8704	[738][M]+	[M+K]+ 403.211 [M+Na]+ 419.189	403.2105,419.1892	-1	-1	-1	1.03606e+06	-1	-1	VZRNUXXRMJEXEA-UHFFFAOYSA-N,OEEXJHFQVSGEBK-KFPQZNHNSA-N,ZTJJIBURSBTUAR-JKSUJKDBSA-N,ILMIYAFNYQGIRH-RIGYJOQTSA-N,TYEPIVMWBGXYTG-RPRYFYCUSA-N,VBCVNTFADLECCP-UINVOOSUSA-N,WXLPIUFTKBWEGE-OKWWDJPNSA-N,PPAGWZPNZAEPAJ-FMIPHWLDSA-N,CAIGWSRMYOIDFV-UHFFFAOYSA-N,UGXLTDJSORIITQ-QTJDKHMESA-N
1517	442.191	78.2959	[652][M]+	[M+H+HCOOH]+ 395.169 [M+H]+ 441.185	395.1691,441.1847	-1	2.60113e+06	-1	-1	-1	-1	FPCCSQOGAWCVBH-UHFFFAOYSA-N,LJUJZTYMRBJWDZ-ZDNNFFFZSA-N,UOPRBHLVKJBASE-KKFOMLSJSA-N,VABLHCSPDCPVNA-CLEJQCKHSA-N,KCPPASJQWABQQM-YVZXPGHUSA-N,CSOMAHTTWTVBFL-OFBLZTNGSA-N,FHLUNOXZZMCXBM-GFZIYMICSA-N,DGKUISNXCLDEPS-PJPSGOJHSA-N,JFJSMDIDCGMPON-HSLOQEKDSA-N,MDKHNEIRSXBBRH-IKPGRFEGSA-N,JKGALCIWTMMATC-MRJPKMESSA-N
1518	442.264	185.372	[876][M]+	[M+Na]+ 419.27	419.27,441.2572	-1	2.78195e+06	-1	772997	-1	-1	PLGNVFSTPJUFKJ-UKTHLTGXSA-N,SCJLXYAZSYMPRD-NFZUWLOISA-N,KYAHLRAPGHRMAM-TVRQEHKRSA-N,MANRNIGLLXPOCY-TVRQEHKRSA-N,QATSZQQBBVIJIU-HXOPXJDBSA-N,LONSAFDJFAGAFZ-FQPARAGTSA-N,BFJKFLDLQKCOHR-KPIYIFLYSA-N,HJCSSOXITDMEEP-YCHDRXDESA-N,UDHWNQLFPSBGMZ-CNXQJNQVSA-N,ZEPCBSVEBNPRGO-XAIQRUHUSA-N,HGOCAVZPSXRMSN-XRWLQZSQSA-N,GOSSDHHYVCWSCT-JOONTTLVSA-N,GOSSDHHYVCWSCT-IHMRMOLWSA-N,SBIDNDHCLLIYPY-ZDUHKQCDSA-N
1519	442.353	339.173	[466][M]+		441.3454,441.3453,441.3457	23518528	19408934	16392970	18294232	16064020	20518030	-1
1520	443.333	289.764	[159][M]+	[2M+K]+ 202.175 [M+Na]+ 420.344 [M+H+HCOOH]+ 396.327	202.175,442.3257,420.3436,396.3272	-1	-1	8.03831e+06	3.51808e+06	11317195	9928224	LVIDDMJSLAVTSZ-UHFFFAOYSA-N,NDOOUZVSWOMXFH-NWANDNLSSA-N,PGTJIOWQJWHTJJ-STQMWFEESA-N,UDSKJUQXHRQDLY-MUYACECFSA-N,DPHLFUXQEZYZAP-JMSVASOKSA-N,YFPVRCYDDXYINM-VWLOTQADSA-N,SQCWVFMWNBADBV-KGMVHGDISA-N,HFESXCIKKUFZAQ-AEVAFVADSA-N,ZEJNUVNVBLLIEM-STOLBDCNSA-N
1521	445.118	381.342	[928][M]+		444.111	-1	455423	-1	-1	-1	-1	CTBBEXWJRAPJIZ-VHPBLNRZSA-N,IUTSIXZLCRUCRS-AHIRLFQDSA-N,ONQCWTVJMHJRFM-KGLGCEDTSA-N,CIXXANXJCSBTFL-ACHUOPHGSA-N,DKQCCDMPFPKSEP-KSOWGMSTSA-N,ODGGLAWTFMFKDG-RCRWIJFNSA-N,ZXKDFTZACWMRCV-YTOPXCMESA-N
1522	445.191	204.643	[113][M]+	[M+K]+ 406.235 [2M+H]+ 222.097 [M+K]+ 406.221 [M+H]+ 444.184	406.2354,222.0971,406.2214,444.1844	12847700	-1	-1	-1	2.57267e+06	-1	SCULYIZXJXVKHD-WGVNNLPSSA-N,LOIDFPMIJNIDAO-VBWSGNRFSA-N,PLQYDIDGVVEJIJ-UZFXXOKOSA-N,PHSSIDQQMMOHAI-QLKLMDKZSA-N,OROJAERRGGSBPD-OXQOHEQNSA-N,LOIDFPMIJNIDAO-YRIYXBMDSA-N,ICHHXFCJBZGEMY-POOSZJRSSA-N,MFGBRRYIFWHNIZ-KIYFCUGLSA-N,CWSUETWLMHLISD-OVXWBWHVSA-N,QLFWPFJWFDNGQP-UHFFFAOYSA-N,OJMMVQQUTAEWLP-KIDUDLJLSA-N,BCKBOXGAYIOHDQ-UHFFFAOYSA-N,OJMMVQQUTAEWLP-UHFFFAOYSA-N,IARZNGNUCPKITA-BJQHDZQGSA-N,VMUJCCB…
1523	445.234	255.876	[277][M]+	[M+Na]+ 422.251 [M+Na]+ 422.251	444.2263,422.2515	7229653	-1	12227224	9619710	-1	-1	OHINCKONHZEPNF-UHFFFAOYSA-N,YGNQQLUXHGNAEG-UHFFFAOYSA-N,LPIXSKJJCANUQD-QNEBEIHSSA-N,UEDJWUJYTSKAJA-PCWYVQTFSA-N,FBTYSQKRYBWBHM-YARIIHNNSA-N
1524	445.255	241.438	[567][M]+	[M+K]+ 406.301	406.301	4687611	-1	-1	-1	-1	-1	PTEFDUPVJURSMS-FVSVLNFLSA-N,CNANVYFHRUYPAQ-LPQRYZSGSA-N,WMNBQKASDSMKDY-VHTKSKENSA-N,LEPQAQLZNZOPNI-XAIYVRTCSA-N,XZKHOQXQDMYABL-BCWNTCASSA-N
1525	445.304	213.809	[211][M]+	[2M+H]+ 222.142	222.142	-1	-1	2390963	-1	-1	-1	-1
1526	446.259	184.066	[877][M]+	[M+Na]+ 423.262	423.262	-1	1.00539e+06	-1	-1	-1	-1	MFDHYPQDDSVRFS-KLNBHVKMSA-N
1527	446.936	64.94	[344][M]+	[2M+H]+ 222.964	222.964	-1	-1	-1	-1	2.45644e+06	-1	WCCLQCBKBPTODV-UHFFFAOYSA-N
1528	447.151	220.779	[61][M]+	[M+Na]+ 424.164 [M+K+HCOOH]+ 362.189	424.1636,362.1891	-1	-1	-1	8894946	-1	13686099	LBEJUQWGEGOTNX-UHFFFAOYSA-N,AHOWOFTYCJCPEK-QEMVUTTGSA-N,VWKWLVNURGSWPO-WGGDPNRLSA-N,CUJVFMQWSZPITL-OOQAZEOOSA-N,OWDJOZOLRGWRFL-VFIWSIKLSA-N,JYRHXVRNJRAAQM-NSRGPWSASA-N,BSDAIZFMQYOAFY-UHFFFAOYSA-N,KRBFFJIZAKABSA-UHFFFAOYSA-N,OOXDKNSCVLIEIN-UHFFFAOYSA-N
1529	447.226	196.87	[711][M]2+	[M+2H]2+ 892.432	892.433	-1	1.66975e+06	-1	-1	-1	-1	-1
1530	447.243	200.436	[114][M]+	27.99245 [M+Na]+ 424.25	406.2354,424.2504	3810411	-1	855582	-1	-1	-1	SCULYIZXJXVKHD-WGVNNLPSSA-N,LOIDFPMIJNIDAO-VBWSGNRFSA-N,PLQYDIDGVVEJIJ-UZFXXOKOSA-N,PHSSIDQQMMOHAI-QLKLMDKZSA-N,OROJAERRGGSBPD-OXQOHEQNSA-N,LOIDFPMIJNIDAO-YRIYXBMDSA-N,ICHHXFCJBZGEMY-POOSZJRSSA-N,MFGBRRYIFWHNIZ-KIYFCUGLSA-N,CWSUETWLMHLISD-OVXWBWHVSA-N,UFNLIQIFTAMKKF-PNJRTPMQSA-N,IYUCCYFQZJWTHD-YLYURFMLSA-N,RKGIVDSECAAVSG-CPVHZPDESA-N,TWJUDWFHKCFGQM-WEBPREFNSA-N
1531	447.276	197.741	[754][M]2+		892.537	-1	917450	-1	-1	-1	-1	FHDYETHRKSGXJQ-BHNJPRHWSA-N
1532	447.292	234.579	[221][M]+		446.2844,446.2845	3.14396e+06	3.60163e+06	-1	-1	-1	-1	WTFVTPDZPCKVCO-FPSIIMKOSA-N,WTFVTPDZPCKVCO-FPSIIMKOSA-N
1533	447.318	241.148	[306][M]+		446.311	-1	6446635	-1	-1	-1	-1	KFJVNPYEFKMGFB-NRCAVMDQSA-N,WPISUEJUASQDBP-JWAQVPNSSA-N,PEIQVFBLXUEBGA-HMRLIYTKSA-N,IYBKBIPCYPEBEW-VYZDORMZSA-N,ARRIBDAUGOLZSJ-GWHUNVOHSA-N,ARRIBDAUGOLZSJ-LOLJMGAMSA-N,NBEQHHTVOOYUFN-ORTBPADBSA-N
1534	447.32	215.501	[195][M]+	[2M+H]+ 223.148 [M+Na]+ 424.329	223.1478,424.3285	-1	-1	17588276	-1	-1	-1	AYSIOTAFSDKQCL-TVLOBTIESA-N
1535	448.268	255.769	[224][M]+		447.26	-1	-1	-1	8123120	-1	-1	FTFKTVQLSBXHIB-FSOKMBQWSA-N,MEDWEEBWLKOHES-ABMOCFRJSA-N,HUPCLVPOGQIJQN-UHFFFAOYSA-N,URWAJWIAIPFPJE-YFMIWBNJSA-N,PFLGUWRTTGBMJK-OONLXKMASA-N,JDXAKDFLLVKKOO-UDDRCHRDSA-N,MXLMYJLWDVPGLC-OHHVPEFZSA-N,FRBBRXZVWXUWHM-UHFFFAOYSA-N,UBYJJKLHALKIBE-VGTUEEEGSA-N,WXMBEWOWWVNEJV-VGTUEEEGSA-N
1536	449.065	60.5266	[135][M]+	[M+K]+ 410.096	410.096	-1	4.50047e+06	-1	-1	-1	-1	RTCOGUMHFFWOJV-UHFFFAOYSA-N,ZBRHTUMWSDPCMI-UHFFFAOYSA-N,ISRGBERFYCZNPL-UHFFFAOYSA-N,KUAZKXCKFDVOGA-UHFFFAOYSA-N,LESVQQSUHUNTRC-UHFFFAOYSA-N,UZQPGXYTBRUVFG-HWKANZROSA-N,WOUMFZZOFGTIFS-UHFFFAOYSA-N,MHAXMIHGEZOCTQ-HTAPYJJXSA-N,CATXBXDAUWOWMZ-FEDPDIOBSA-N,CATXBXDAUWOWMZ-JDWDLIMNSA-N,UMBDLCOFFATLCV-UHFFFAOYSA-N,IZMNVBVTTBCDSK-UHFFFAOYSA-N,HRNWMQFQEGGZKA-NHCUHLMSSA-N
1537	449.167	211.507	[458][M]+	[M+K]+ 410.209 13.97747	410.2085,394.149,440.1557	-1	-1	-1	2.28145e+06	-1	5.53165e+06	RAPZEAPATHNIPO-UHFFFAOYSA-N,BTFMCMVEUCGQDX-UHFFFAOYSA-N,LLZGCNVJOFHLTD-TWJITQDPSA-N,KSQRSKKEHRYRCT-UHFFFAOYSA-N,IWGWFWNCLYTAHJ-JWSIQUQCSA-N,IJBOCWFTWIQMQW-NLFYUQFTSA-N,XNNKZFPTGJMCHG-MAQTVKRESA-N,LBTHRNSBFIKBPH-CPSQOLORSA-N,FVNFXIPJDHVJGE-REZTVBANSA-N,YVGQVBTVRWWNNS-UHFFFAOYSA-N,DKIYWPRXYDNQFG-XMMPIXPASA-N,MEQYBBPXPMXGBJ-UHFFFAOYSA-N,ORDAZKGHSNRHTD-UXHICEINSA-N,BHCBWJBSVOKHRJ-UHFFFAOYSA-N,XRVLGJC…
1538	449.238	202.692	[578][M]+	[2M+H]+ 224.116	224.116	-1	-1	1.41213e+06	-1	-1	-1	UWMXVJVTKRSOPW-UHFFFAOYSA-N
1539	449.383	177.479	[745][M]+		448.376	-1	-1	-1	524994	593586	-1	-1
1540	450.377	248.634	[35][M]+	[M+H]+ 449.37 44.02739 [M+H]+ 449.37 44.02738 [M+H]+ 449.37 44.02738	449.3702,405.3438,449.3703,405.3441,449.3701,405.3442	26238458	25113246	36290304	22061802	21325682	30730504	RAMPXDRFGKYVNF-DOOWINBVSA-N,GHGKPXOUKZEHPZ-AILJCPQKSA-N,MHVQQJCJBNFDST-VXXJIHKHSA-N,RAMPXDRFGKYVNF-DOOWINBVSA-N,GHGKPXOUKZEHPZ-AILJCPQKSA-N,MHVQQJCJBNFDST-VXXJIHKHSA-N,RAMPXDRFGKYVNF-DOOWINBVSA-N,GHGKPXOUKZEHPZ-AILJCPQKSA-N,MHVQQJCJBNFDST-VXXJIHKHSA-N
1541	451.276	72.8564	[453][M]+	[2M+H]+ 225.143	225.143	1.08581e+06	-1	-1	-1	-1	-1	-1
1542	452.009	55.4433	[377][M]+	[M+K+HCOOH]+ 367.047 [M+H]+ 451.002 [M+H-HCOOH]+ 497.008	367.0467,451.0021,497.0075	-1	-1	-1	3.73186e+06	-1	-1	QTHCAAFKVUWAFI-DJKKODMXSA-N
1543	452.165	194.352	[878][M]+	[M+H]+ 451.158	451.158	-1	-1	4.14039e+06	-1	-1	-1	CQEYKSOPHNOEBZ-KAZGAHJFSA-N,CQEYKSOPHNOEBZ-JRLVAEJTSA-N
1544	452.912	192.426	[758][M]3+		1355.71	-1	444812	-1	-1	-1	-1	-1
1545	452.943	63.6076	[526][M]+	[M+K]+ 413.98	413.98	-1	-1	-1	-1	1.23399e+06	-1	-1
1546	453.12	76.4858	[868][M]+	[M+H]+ 452.113	452.113	-1	-1	2.31223e+06	-1	-1	-1	PXDNXJSDGQBLKS-UHFFFAOYSA-N,QOXQVMHGUNMPOZ-RIJSRGPQSA-N,QOXQVMHGUNMPOZ-BHACCYINSA-N,ILJIUGHJNCYQIT-PGODXZJGSA-N,LKCOZWLUAKSRQM-MSVHQQNVSA-N,AKZBEMDOKOHIFM-UMAWSMADSA-N,AKZBEMDOKOHIFM-IBUUURQNSA-N,HKPGWUPXXPIOAN-XMTAIGAMSA-N
1547	453.166	302.905	[341][M]+	[M+K]+ 414.203	414.2028,452.1588	21220350	-1	-1	-1	-1	16747453	KFRDUIWWNBYMBF-IBGZPJMESA-N,GYCBSZGIYPNYAB-UHFFFAOYSA-N,ZSIUEMMPNHGBBG-UHFFFAOYSA-N,NZNMCSYRDNCBPL-BNAOJXJXSA-N,RVCGYSNUNXICAF-BFYKDQAASA-N,UAMUYXWJNMHHRV-PSVRVQPJSA-N,WOXXSXDXNWLLQQ-ZXSIQIRYSA-N,ISKWRTCZWOXOOF-GNMVUSIZSA-N,OYKXWLQGJMIRTL-PTWPCQPQSA-N,WGTOTSBHFNRGHY-UHFFFAOYSA-N,PBSFHHQIJGTBQH-NDVLAHOZSA-N,PJEGJKFSPOTQNK-DMXFVVQCSA-N,IWPNHPPGEPHKBZ-UHFFFAOYSA-N
1548	453.166	255.876	[278][M]+	[M+K]+ 414.203 [M+K]+ 414.203 [M+K]+ 414.204 [M+K]+ 414.203 [M+K]+ 414.203 [M+K]+ 414.205	414.2034,414.2032,414.2035,452.1588,414.2031,414.2049	59968212	40040320	15195344	8876337	53201548	21130826	KFRDUIWWNBYMBF-IBGZPJMESA-N,XFTHGTMJVXVDKR-NOQIOLJMSA-N,GYCBSZGIYPNYAB-UHFFFAOYSA-N,ZSIUEMMPNHGBBG-UHFFFAOYSA-N,NZNMCSYRDNCBPL-BNAOJXJXSA-N,RVCGYSNUNXICAF-BFYKDQAASA-N,QCTKHEQQBXBMAZ-NOQIOLJMSA-N,UAMUYXWJNMHHRV-PSVRVQPJSA-N,WOXXSXDXNWLLQQ-ZXSIQIRYSA-N,ISKWRTCZWOXOOF-GNMVUSIZSA-N,OYKXWLQGJMIRTL-PTWPCQPQSA-N,WGTOTSBHFNRGHY-UHFFFAOYSA-N,KFRDUIWWNBYMBF-IBGZPJMESA-N,XFTHGTMJVXVDKR-NOQIOLJMSA-N,GYCBSZG…
1549	453.166	57.9699	[738][M]+	[2M+Na]+ 215.088	215.088	602399	-1	-1	-1	-1	-1	MZAGXDHQGXUDDX-MXRGZUMGSA-N
1550	453.208	369.874	[360][M]+	[2M+K]+ 207.118 [M+K]+ 414.245 [M+H]+ 452.194 [M+K]+ 414.245	207.1176,414.2453,452.1944,414.2452	-1	-1	5983127	5.94554e+06	-1	-1	OQJAHXQKGGHDPO-IGHWRCALSA-N,KZXIDLYHAWGLBM-VCZIDFHPSA-N,ZQFUYFFDPNJAJG-MGPHVKMZSA-N,ZZLUANSADFHKRE-OFDNLDAYSA-N,HNMHZCNKQFPENH-PFEJRHLYSA-N,QIKYQFQDLSAWJN-UHFFFAOYSA-N,YBYNSKQXIRSCQF-CQOOHDILSA-N,DBXHPZZOVLNOBW-YGBZGYNCSA-N,ZWOJZMXXTIYXQZ-YSYMIXFWSA-N,ZWOJZMXXTIYXQZ-DUWSIBPLSA-N,ZWOJZMXXTIYXQZ-RNHJDMMYSA-N,ZSJYWMNHPFESLM-WUZOMJNVSA-N,KVWHDTKSQUQVHQ-HBGMBDIISA-N,HIFNPSVUTKZGLU-NRGIPFJQSA-N,BOVBRDX…
1551	453.21	205.479	[408][M]+	[M+K]+ 414.245 [2M+K]+ 207.129	452.2024,414.2453,207.1289	-1	2.05898e+06	2.75364e+06	-1	-1	2178452	GNMYZMZOACOUID-UHFFFAOYSA-N,YVQFFNCNPFQQKW-UHFFFAOYSA-N,GNMYZMZOACOUID-JNHAMVOJSA-N,GNMYZMZOACOUID-RNDRUXQOSA-N,TXVLBRMNUYNGCT-KMEZTADASA-N,TXVLBRMNUYNGCT-UHFFFAOYSA-N,OQJAHXQKGGHDPO-IGHWRCALSA-N,KZXIDLYHAWGLBM-VCZIDFHPSA-N,ZQFUYFFDPNJAJG-MGPHVKMZSA-N,ZZLUANSADFHKRE-OFDNLDAYSA-N,HNMHZCNKQFPENH-PFEJRHLYSA-N,QIKYQFQDLSAWJN-UHFFFAOYSA-N,YBYNSKQXIRSCQF-CQOOHDILSA-N,DBXHPZZOVLNOBW-YGBZGYNCSA-N,ZWOJZMX…
1552	453.342	211.063	[253][M]+	[M+H]+ 452.335 [2M+Na]+ 215.172 [M+H]+ 452.335 [M+H]+ 452.335	452.3349,215.1717,452.3348,452.3351	-1	4.6475e+06	6.70327e+06	6315971	9159088	-1	AHMMSNQYOPMLSX-KEZAGTACSA-N,TVNHXADCBUCSOP-RFBUSYHYSA-N,AQUHIKXTCOSRFY-YAMUFALGSA-N,PLNOCPRTFZIBRT-DBAPKEHCSA-N,CQYCAQYQKRBNHY-UHFFFAOYSA-N,KZOBOICRKKYGAQ-GOUGDUPLSA-N,CQYCAQYQKRBNHY-HPCMVBPFSA-N,BRGPOTGGFUVACV-ILCZTSEPSA-N,XPCXNKAMKIVLJC-UIJOFUQVSA-N,XPCXNKAMKIVLJC-YCMYPXEBSA-N,PBTCJZMDQIVMQF-GQNWFBDHSA-N,AHKACQBAPDEQTN-WHZAAVMFSA-N,AHKACQBAPDEQTN-WTCBGJKXSA-N,SHDSXTLKCOGMKJ-ONDCXVNZSA-N,LDBKLYN…
1553	453.342	305.847	[342][M]+	[M+H]+ 452.335	452.335,452.3346,452.3352,452.3355	12107380	10257642	-1	-1	-1	14839267	AHMMSNQYOPMLSX-KEZAGTACSA-N,TVNHXADCBUCSOP-RFBUSYHYSA-N,AQUHIKXTCOSRFY-YAMUFALGSA-N,PLNOCPRTFZIBRT-DBAPKEHCSA-N,CQYCAQYQKRBNHY-UHFFFAOYSA-N,KZOBOICRKKYGAQ-GOUGDUPLSA-N,CQYCAQYQKRBNHY-HPCMVBPFSA-N,BRGPOTGGFUVACV-ILCZTSEPSA-N,XPCXNKAMKIVLJC-UIJOFUQVSA-N,XPCXNKAMKIVLJC-YCMYPXEBSA-N,PBTCJZMDQIVMQF-GQNWFBDHSA-N,AHKACQBAPDEQTN-WHZAAVMFSA-N,AHKACQBAPDEQTN-WTCBGJKXSA-N,SHDSXTLKCOGMKJ-ONDCXVNZSA-N,LDBKLYN…
1554	453.342	368.213	[870][M]+	[2M+H]+ 226.168 [M+H]+ 452.335 [2M+H]+ 226.169 [M+H]+ 452.335	452.335,452.3349,226.1684,452.3351,226.1692	15790111	14044437	15449765	16299098	15487053	19907952	AHMMSNQYOPMLSX-KEZAGTACSA-N,TVNHXADCBUCSOP-RFBUSYHYSA-N,AQUHIKXTCOSRFY-YAMUFALGSA-N,PLNOCPRTFZIBRT-DBAPKEHCSA-N,CQYCAQYQKRBNHY-UHFFFAOYSA-N,KZOBOICRKKYGAQ-GOUGDUPLSA-N,CQYCAQYQKRBNHY-HPCMVBPFSA-N,BRGPOTGGFUVACV-ILCZTSEPSA-N,XPCXNKAMKIVLJC-UIJOFUQVSA-N,XPCXNKAMKIVLJC-YCMYPXEBSA-N,PBTCJZMDQIVMQF-GQNWFBDHSA-N,AHKACQBAPDEQTN-WHZAAVMFSA-N,AHKACQBAPDEQTN-WTCBGJKXSA-N,SHDSXTLKCOGMKJ-ONDCXVNZSA-N,LDBKLYN…
1555	454.065	235.257	[483][M]+	[M+Na]+ 431.076 [M+Na]+ 431.076	431.076,431.0761	-1	-1	11739518	-1	-1	7521206	GTUIRORNXIOHQR-VIFPVBQESA-N,GTUIRORNXIOHQR-VIFPVBQESA-N
1556	454.192	198.325	[79][M]+	[M+K]+ 415.225 [M+Na]+ 431.199	415.2252,431.1992	3.41881e+06	-1	-1	-1	-1	-1	NPNHTIINNIMBKL-DFBPGSKZSA-N,WZPQGZXKERSUDY-BMIBEWIESA-N,AIBXKQALOBROCW-ZKSHOXQKSA-N,FZFYFSUIOSWLHW-FIMWYYHTSA-N,WNZKFOJMTUZBAW-KRWDZBQOSA-N,FZFYFSUIOSWLHW-QNLBBLRESA-N,LNTGLCDRWWFPDI-GZSAUYQBSA-N,JSCKUGMZWQEKEK-HLTVDCFTSA-O
1557	454.291	288.493	[170][M]+		453.284	-1	10985059	-1	-1	-1	-1	FIXMIXZULLAMCB-UHFFFAOYSA-N,YVYMBNSKXOXSKW-HXUWFJFHSA-N,YVYMBNSKXOXSKW-UHFFFAOYSA-N,VMKRIAILWBEBLR-TWCCLTHVSA-N,WJKJBBVBVFTCQK-KYYKPQATSA-N,FVYDVAOTXPELMH-CEGBQQDLSA-N,WNRCJJWBAXNAPE-HXUWFJFHSA-N
1558	454.301	183.621	[878][M]+	[M+H]+ 453.294	453.294	-1	1.31977e+06	-1	-1	-1	-1	FIXMIXZULLAMCB-UHFFFAOYSA-N,YVYMBNSKXOXSKW-HXUWFJFHSA-N,YVYMBNSKXOXSKW-UHFFFAOYSA-N,VMKRIAILWBEBLR-TWCCLTHVSA-N,WJKJBBVBVFTCQK-KYYKPQATSA-N,FVYDVAOTXPELMH-CEGBQQDLSA-N,VMRJSCCTMLTVII-GFVQWLNCSA-N,WNRCJJWBAXNAPE-HXUWFJFHSA-N
1559	454.372	276.067	[413][M]+	88.05231 88.05223	558.4352,541.4199	-1	-1	-1	-1	4.47854e+06	6.57158e+06	-1
1560	454.91	60.7388	[823][M]+	[M+H]+ 453.911	453.911	-1	-1	-1	686621	-1	-1	-1
1561	455.115	64.1536	[902][M]+	[M+K]+ 416.152 27.99243 [M+K]+ 416.152 [M+K]+ 416.152	416.1517,222.0736,416.1518	5620286	1.9185e+06	7.136e+06	-1	-1	4634579	QUSMURJIBTWAOP-WUXMJOGZSA-N,VWYGBXGOGQHZHM-JBAXFHHXSA-N,JJZAZDAEVNRFGT-PILGHQHZSA-N,RXZVFRWOOCCTMJ-NQQCORKOSA-N,SZBHSSGJBUMHOR-CGMMKJMPSA-N,PQCKBAMPLOMUBD-WIOCFUBSSA-N,ZNCHNBXDOIQLBI-IMRWPYOXSA-N,DRXHQLTVRTWTGH-UHFFFAOYSA-N,GQSYDJOTXRRVIS-MONBJTKQSA-N,BVPLOPDDUJTCFL-JBAXFHHXSA-N,JKARFACNOWLYIZ-LMBUFRTKSA-N,KASBSLTUMGOYEE-WAEFKPECSA-N,GUZVDQAQJRGKEH-UHFFFAOYSA-N,BZFOKKQJMFIXDI-NQQCORKOSA-N,QKNGOIP…
1562	455.163	255.876	[279][M]+	[M+Na]+ 432.182	432.182	3.8438e+06	-1	-1	-1	-1	-1	DWJXYEABWRJFSP-XOBRGWDASA-N,OBTGVDPYKOUXDZ-UHFFFAOYSA-N,BYWJNFQCWYEWHX-GLHKQHFESA-N,VJWVLLLSLDIXGK-AWEZNQCLSA-N,HMRARWPSVSGXMT-MCLOBCSCSA-N
1563	455.188	237.225	[679][M]+	[M+K]+ 416.223	416.223	-1	-1	-1	-1	1.45208e+06	-1	MMWCHIIGAIJQMV-DHCANEKFSA-N,XJLVGLQWWKSJQC-UHFFFAOYSA-N,WQOZGNFAVRFSGE-REGMICTRSA-N,KIBURFBDQVFUHO-UHFFFAOYSA-N,XEYHQCXTFFDUGL-UHFFFAOYSA-N,YAEXNKPEJYCROB-RDIKRESBSA-N,FWDUNYAYYMYOQL-MBFUXWLISA-N,KQZIMLFKBWIOJJ-ZRHSTDQJSA-N,YFSGXEZLCNEFQI-OEYMEHPVSA-N,YRNRZLZDGLUALE-GWGVGFAESA-N,QXBTVKIEYQTEJB-TVYLEIGOSA-N,NZWARRNVJMJZTP-WPNGSOMFSA-N,IQWZUGZXSQAQHD-NNNKGDBVSA-N,OJCUHOMXXINHDN-ZKRXJUSPSA-N,FSQOJHF…
1564	455.212	207.584	[316][M]+	[M+Na]+ 432.229 [M+H]+ 454.205	454.2051,432.2286,454.2053	4.70748e+06	-1	-1	-1	4416989	-1	MAYJEFRPIKEYBL-DKBZVKCESA-N,KQTCMUKPBNRTMJ-VGOFRKELSA-N,GKVWLPVTYNGYQO-TZNQKNEJSA-N,OISNJDUSFHGVBH-PTBXKFMTSA-N,CKMBMKXIDJMFEL-DMCYUOPFSA-N,VRFSFPAMHJPKSX-LTQWNSRPSA-N,UZVWRTZJFCDKBF-OODLVNIASA-N,DBPKITXSGZVNJG-FQEVSTJZSA-N,OUUMDNLSQJEMRV-CMDGGOBGSA-N,DFUHBSQGPGWPQE-UBSGIXRYSA-N,TVPGQJSFVJOUJO-QGLGQXQNSA-N,KWFUSJZUJLGPTO-ZJVPVJIZSA-N,DVNZKWQUAXJYGB-LVTNFWOSSA-N,MAYJEFRPIKEYBL-DKBZVKCESA-N,KQTCMUK…
1565	455.214	239.71	[612][M]+	[M+Na]+ 432.227 [M+Na]+ 432.225	432.2266,432.225	-1	-1	-1	7.14297e+06	-1	11161068	DFUHBSQGPGWPQE-UBSGIXRYSA-N,TVPGQJSFVJOUJO-QGLGQXQNSA-N,KWFUSJZUJLGPTO-ZJVPVJIZSA-N,DVNZKWQUAXJYGB-LVTNFWOSSA-N,DFUHBSQGPGWPQE-UBSGIXRYSA-N,TVPGQJSFVJOUJO-QGLGQXQNSA-N,KWFUSJZUJLGPTO-ZJVPVJIZSA-N,DVNZKWQUAXJYGB-LVTNFWOSSA-N
1566	455.312	305.427	[343][M]+		454.305	3.70401e+06	-1	-1	-1	-1	-1	CKCNVLQCNLEZSB-VJKIWBRUSA-N,JKARYSQDCYPQGG-AGASRBRESA-N,WTSUWKBKPMVEBO-JMDBEUEBSA-N,WBWNQJTXNKZCBN-JJQCCTCBSA-N,JZEVIVBNTLIMOV-LGZYZDSISA-N
1567	455.312	271.589	[387][M]+	[2M+Na]+ 216.154	216.154	4.88434e+06	-1	-1	-1	-1	-1	WQIFRGNDJXGCFI-YTXTXJHMSA-N,CVIXDDABZMVCMV-SNPRPXQTSA-N,AGMIVVAYCIYLIV-OAHLLOKOSA-N,SVNPNOPENVFTBB-ZYHUDNBSSA-N,DIPYJSWOBDKTRL-UHFFFAOYSA-N,JZRJXZHBHSDLDS-ZDUSSCGKSA-N
1568	456.062	235.257	[484][M]+	[M+Na]+ 433.072	433.072	-1	-1	4.37296e+06	-1	-1	-1	MWJULBGGWNVJER-UHFFFAOYSA-N
1569	456.128	237.356	[782][M]+	[M+H-H2O]+ 473.132	473.132	-1	-1	4.76204e+06	-1	-1	-1	WFFMTGCIAAQCKO-VSZRXASPSA-N,PURGDQCDJJEGGD-HXZZQYQQSA-N,WFFMTGCIAAQCKO-YBIMWRBWSA-N
1570	456.206	92.7095	[537][M]+		455.199	-1	10514435	-1	-1	-1	-1	PBVIXFOZRAMTSN-UHFFFAOYSA-N,FHEDZLXSZGPRCC-ZXIRRWRLSA-N,VFBABUVNVGVVJL-XMEHQIJLSA-N,MIQYPPGTNIFAPO-CABCVRRESA-N
1571	456.317	182.754	[879][M]+	[M+Na]+ 433.327	433.327	-1	1.54229e+06	-1	-1	-1	-1	SLVOKEOPLJCHCQ-OUKQBFOZSA-N,PLBRTTUILORDMU-KHPPLWFESA-N
1572	457.025	54.9991	[390][M]+	[M+Na+HCOOH]+ 388.037	388.037	-1	-1	-1	4.51234e+06	-1	-1	YGHQAMXBZNTFBI-UHFFFAOYSA-N,MQAHKRVNVQQRHE-UHFFFAOYSA-N
1573	457.305	255.876	[280][M]+		456.297	13924624	-1	-1	-1	-1	-1	IDXOHNKKJPWXGM-ZLNRFVROSA-N,NVLXCHQJLPXKLB-AKYQOPFMSA-N,WBPJNGNLQDHVDT-PJEZTNATSA-N
1574	457.339	274.511	[614][M]+	[M+Na]+ 434.353	434.353	-1	-1	17607582	-1	-1	-1	-1
1575	459.205	211.682	[489][M]+	[M+H]+ 458.204 [M+H-HCOOH]+ 504.215	458.2038,504.2153	-1	-1	-1	-1	886786	-1	VSOGHCWPRMMCAA-GOTSBHOMSA-N,OEQVWIAOBFYYLM-QTMJIHRVSA-N,SAYBGICIUZRORX-WWMFTPNXSA-N,IZIAIFCTOOEOCV-UHFFFAOYSA-N,CBYLXVCMCVXUQQ-UHFFFAOYSA-N,DNQGMSASTSNOOR-YJJLJQPASA-N,FAVGADQXPDBFQP-UHFFFAOYSA-N,MDRSLFCGMSYIKU-UHFFFAOYSA-N,HHAZEOQNUWGOLG-RQZCQDPDSA-N
1576	459.328	276.487	[414][M]+	[M+Na]+ 436.339 [M+Na]+ 436.339	436.3392,436.3389	-1	-1	-1	-1	10071489	16437941	CDIFLIYDTJYBDO-JZDBMQJNSA-N,DXDOEZOHVKXIBO-CCFQRRSOSA-N,CDIFLIYDTJYBDO-JZDBMQJNSA-N,DXDOEZOHVKXIBO-CCFQRRSOSA-N
1577	459.35	371.043	[300][M]+		458.3432,458.3433	-1	-1	-1	2.92065e+06	-1	3.72556e+06	LVRAKYNQYKVPIK-UHFFFAOYSA-N,LVRAKYNQYKVPIK-BSPYNPCNSA-N,XHYBMPNUAQFCPC-AGKUGKFISA-N,BIDNVTVZCOKKAF-FAGXQHCLSA-N,XCLVYKBMNARCLH-YARWUZRLSA-N,ZNQTVDWBXOHGDP-BMPWRIHXSA-N,PXVFRWYXTUOPCC-JORAJEIRSA-N,LFWSFOXGOIITEX-HWDYNJMHSA-N,RVRKNKJCAWZWEY-LOVJLTMUSA-N,LFYYNWIVRBNDME-WRRMDWLZSA-N,NHJWQKUVNWORED-UVOAWXSQSA-N,RVRKNKJCAWZWEY-ZPDFZRCISA-N,LVRAKYNQYKVPIK-UHFFFAOYSA-N,LVRAKYNQYKVPIK-BSPYNPCNSA-N,XHYBMPN…
1578	459.354	299.461	[17][M]+		458.347	-1	-1	9067858	-1	-1	-1	LVRAKYNQYKVPIK-UHFFFAOYSA-N,LVRAKYNQYKVPIK-BSPYNPCNSA-N,XHYBMPNUAQFCPC-AGKUGKFISA-N,BIDNVTVZCOKKAF-FAGXQHCLSA-N,XCLVYKBMNARCLH-YARWUZRLSA-N,ZNQTVDWBXOHGDP-BMPWRIHXSA-N,PXVFRWYXTUOPCC-JORAJEIRSA-N,LFWSFOXGOIITEX-HWDYNJMHSA-N,RVRKNKJCAWZWEY-LOVJLTMUSA-N,LFYYNWIVRBNDME-WRRMDWLZSA-N,NHJWQKUVNWORED-UVOAWXSQSA-N,RVRKNKJCAWZWEY-ZPDFZRCISA-N
1579	460.201	76.1389	[624][M]+	[M+Na]+ 437.203	437.203	-1	12069757	-1	-1	-1	-1	WZTHYPKDVIMHHT-KRWDZBQOSA-N,FRKBGPSXUBCIFE-URRUNNDYSA-N,JXZMSDXQKQMWKD-UYTIHBCGSA-N,TXGICURJQBELHX-DGGJZMOXSA-N,JXZMSDXQKQMWKD-CEXGZBIRSA-N
1580	460.268	255.575	[361][M]+	[M+H-H2O]+ 477.288	459.2605,477.2881,459.2607,459.2608	-1	15153593	10256517	11552198	19023288	25448482	JMMMWKAJHBCSAV-XZBFPPINSA-N,QBHLUAIWFDJXQG-UHFFFAOYSA-N,VLOSGEBNEZBLPE-YFIMHYGWSA-N,ITWQKCOXYYEWRZ-ZSFCWYGVSA-N,BZNPBFDQMIZFAM-JOCHRXQZSA-N,CDYGVGCTHMNLJY-FLMQFJOVSA-N,SBOCUPFPPJWMJW-JHKKMVOOSA-N,CHSNOFZXJPAESZ-LYAMDJHESA-N,KWYUDINJQJSPSU-HVWHZAPTSA-N,YZFWGIKUFWHHBE-IMCRMFDQSA-N,DBHKHNGBVGWQJE-UHFFFAOYSA-N,LYHWACCLUSDGME-HTGZJUKKSA-N,USCBZDVDPQNLLA-ZJMJOCHXSA-N,DCDYEIICKCUNNP-ANLZFSRJSA-N,DBHKHNG…
1581	460.275	186.307	[508][M]+		459.268	4.38278e+06	-1	-1	-1	-1	-1	JMMMWKAJHBCSAV-XZBFPPINSA-N,VLOSGEBNEZBLPE-YFIMHYGWSA-N,ITWQKCOXYYEWRZ-ZSFCWYGVSA-N,BZNPBFDQMIZFAM-JOCHRXQZSA-N,CDYGVGCTHMNLJY-FLMQFJOVSA-N,SBOCUPFPPJWMJW-JHKKMVOOSA-N,CHSNOFZXJPAESZ-LYAMDJHESA-N,KWYUDINJQJSPSU-HVWHZAPTSA-N,YZFWGIKUFWHHBE-IMCRMFDQSA-N
1582	461.166	224.567	[62][M]+	[M+K]+ 422.194 [M+K]+ 422.192 [M+H-H2O]+ 478.185	422.1941,422.1924,478.1851	-1	-1	-1	8136987	-1	20064742	NEHSHYOUIWBYSA-DJKXOVBDSA-N,LGWHIUKSRDCMLJ-GXDHUFHOSA-N,YHXSUSPTGLHIRR-UZFWGDPLSA-N,VWNJKIKLJYYOOD-AWQFTUOYSA-N,NEHSHYOUIWBYSA-DJKXOVBDSA-N,LGWHIUKSRDCMLJ-GXDHUFHOSA-N,YHXSUSPTGLHIRR-UZFWGDPLSA-N,DEALRZISPQZPLW-KQBANSRISA-N,OJVOQGWIFJVORR-UHFFFAOYSA-N,JFLNWCYVXTXVNU-DLQIGINHSA-N,UUYGQNWMNPMULJ-UHFFFAOYSA-N,YUBDGXNXXJEYCV-HSQINTTRSA-N,UQVHQQQKJXHPAP-ZHHHSVGMSA-N
1583	461.175	186.253	[851][M]+	[M+H]+ 460.169	460.169	-1	14263408	-1	-1	-1	-1	ICFWHHFUXCQUBQ-GUHDVFQZSA-N,ICFWHHFUXCQUBQ-BLWRJLTKSA-N,DQOVTSBYMKANKD-GOXAHRJRSA-N,KEHOQOMYJLDTRB-VYIZNDCLSA-N,ICFWHHFUXCQUBQ-HTEJKWGNSA-N,GZKZGQBQFWIDTD-WVRAITJISA-N,ICFWHHFUXCQUBQ-SYMYOLTFSA-N,NGISZQIZBLQNOR-ULQCWZBCSA-N
1584	462.159	206.793	[576][M]+		461.152	-1	5.36727e+06	-1	-1	-1	-1	-1
1585	462.231	200.017	[80][M]+	[M+H+HCOOH]+ 415.225	415.225	3785258	-1	-1	-1	-1	-1	-1
1586	462.237	231.208	[222][M]+		461.23	2.11239e+06	-1	-1	-1	-1	-1	YVUQSNJEYSNKRX-UHFFFAOYSA-N,XCPQIMUREABTHB-CZQHCSHRSA-N,PPVBHFZUHWABJT-LROBGIAVSA-N,QGPWJMZTCLHZLO-JGGMKHMHSA-N,RWPUAUNPEMCSNR-CZQHCSHRSA-N,RWPUAUNPEMCSNR-GUXWDLTFSA-N
1587	462.284	260.839	[566][M]+		461.276	-1	-1	-1	5.31944e+06	-1	-1	OJUDPWATXOUJOB-UHFFFAOYSA-N,RINOSSPYIGLHTK-QJKGZULSSA-N,HHDYWLZQNLNPNX-UNGBKTFNSA-N,ARCVBMPERJRMKB-CPIRLDNISA-N
1588	463.146	211.926	[460][M]+	13.97746 [M+Na+HCOOH]+ 394.149 [M+Na]+ 440.156	410.2085,394.149,440.1557	-1	-1	-1	2.71012e+06	-1	13971124	RAPZEAPATHNIPO-UHFFFAOYSA-N,BTFMCMVEUCGQDX-UHFFFAOYSA-N,LLZGCNVJOFHLTD-TWJITQDPSA-N,KSQRSKKEHRYRCT-UHFFFAOYSA-N,IWGWFWNCLYTAHJ-JWSIQUQCSA-N,IJBOCWFTWIQMQW-NLFYUQFTSA-N,XNNKZFPTGJMCHG-MAQTVKRESA-N,LBTHRNSBFIKBPH-CPSQOLORSA-N,FVNFXIPJDHVJGE-REZTVBANSA-N,YVGQVBTVRWWNNS-UHFFFAOYSA-N,DKIYWPRXYDNQFG-XMMPIXPASA-N,MEQYBBPXPMXGBJ-UHFFFAOYSA-N,ORDAZKGHSNRHTD-UXHICEINSA-N,BHCBWJBSVOKHRJ-UHFFFAOYSA-N,XRVLGJC…
1589	463.181	195.354	[665][M]+	[M+Na]+ 440.185	440.1851,462.174	-1	-1	-1	7964780	-1	1.58837e+06	BKEDHHFOCFGVBQ-QVWGALEVSA-N,AKNFWTRLIQUPJV-OYQNMOSVSA-N,NCCIBFYSFDVNGE-VMLRTVRNSA-N,UMKYYFZKSYATGO-LAQRIPCHSA-N,QNQXRLNOOGRQEB-FUJFFIKUSA-N,LPEQDJJHXQNPMW-DUKUYXITSA-N,ZEKIVNGGENIILG-IBGZPJMESA-N,ZLRPRQRKNNEKNL-VPNUPDECSA-N,WMJMZLGVIAIFFR-BMSBYHRTSA-N,OPASHUVCAOVDEQ-QZIZNRCXSA-N,MLJXXOUQWDXXEA-UHFFFAOYSA-N,PSOLWKCBNWNCAJ-OYKVQYDMSA-N,FMVFFMVMWVSZRC-XJDOXCRVSA-N,GHPCQDAMKFOYPM-XJDOXCRVSA-N,AZJHCBA…
1590	463.202	185.442	[509][M]+	26.01745 [M+K]+ 424.236	488.2164,424.2365	2562389	-1	-1	-1	624354	-1	SECKRCOLJRRGGV-UHFFFAOYSA-N,OPEYJCQUCFYYHO-OALUTQOASA-N,OPEYJCQUCFYYHO-MOPGFXCFSA-N,HRNLTDFVEVHLFF-UHFFFAOYSA-N,KKHKTWUGRNQGDU-UHFFFAOYSA-N,AMOJEXAHLGXQEH-UHFFFAOYSA-N,AFNMVZWHERFZJC-UHFFFAOYSA-N,SKCPIJZMAFLOJW-GIJQJNRQSA-N,JDZJUEFVZGTGIJ-UHFFFAOYSA-N,TVPZDSSZKMMCLB-UHFFFAOYSA-N,GKELGBDDLUFHJZ-UHFFFAOYSA-N,CVRXLMUYFMERMJ-UHFFFAOYSA-N,YYJRAGPDSYXARF-STZQEDGTSA-N,VGYFZLSKHWRJHX-IRXDYDNUSA-N
1591	463.447	324.568	[599][M]+		462.4394,462.4395	-1	27650558	8714630	22254982	26121592	-1	-1
1592	464.13	240.302	[561][M]+	[M+Na]+ 441.141	441.141	-1	-1	4.00223e+06	-1	-1	-1	IXTMWRCNAAVVAI-UHFFFAOYSA-N,OVBPIULPVIDEAO-LBPRGKRZSA-N,PUFBETSPEKSOSF-LEAFIULHSA-N,KDEIHABGQBSWKG-OVJGHYRJSA-N,IMPZRHMUHJDKTE-UHFFFAOYSA-N,FSBWLHLWIYLPKF-VLFXKYBSSA-N,QWWBXBCMNXTPTL-CBZVYWDSSA-N,HMOZULVKWBXSPA-MGUJFXTKSA-N
1593	464.299	241.404	[613][M]+	32.0274	393.3138,409.2877,431.2697,477.2793	-1	-1	-1	3.08764e+06	-1	-1	CERISUFCIISKED-OKLDCXMISA-N,CERISUFCIISKED-GHCVQRJKSA-N,ZECLKHBQXKMZMZ-JEBUHTPESA-N,CTCWWHNYPVOMQP-XEJAYVSFSA-N,IXONDWQZWWLZDF-LWCQKGSWSA-N,GKNWQNLEUNDXAP-FOZWZDRDSA-N,DBHKHNGBVGWQJE-UHFFFAOYSA-N,LYHWACCLUSDGME-HTGZJUKKSA-N,YFJWRMZGLWVCSQ-CBVPCKOISA-N,USCBZDVDPQNLLA-ZJMJOCHXSA-N,DCDYEIICKCUNNP-ANLZFSRJSA-N,VKTJUSLRQGGFQY-KKQRBIROSA-N,DBHKHNGBVGWQJE-USWSLJGRSA-N
1594	465.039	60.1054	[137][M]+	[M+H]+ 464.032 [M+H-HCOOH]+ 510.038	464.0321,510.0375	-1	4.47331e+06	-1	-1	-1	-1	-1
1595	465.197	200.017	[115][M]+	[M+Na+HCOOH]+ 396.2 [M+H-H2O]+ 482.217 [2M+Na]+ 221.113	396.1999,482.217,221.1134	21185320	-1	-1	-1	3.75095e+06	-1	GGNVSANPVOEGII-GXDHUFHOSA-N,FYIPKJHNWFVEIR-WMNLMFOASA-N,KLFCZJPRAVIRKE-YXZJEIOKSA-N,XHYHTGJZXZEXDW-VKGYTVAMSA-N,KFKOTHCXRDTJMM-UHFFFAOYSA-N,XRVKCURQKFTZGG-UHFFFAOYSA-N,RLFQQEPSNGTXRX-UHFFFAOYSA-N,RSTDLWMDIQZRBJ-AEYSNHFCSA-N,FLLYIKBNXZGXFU-SXSJYPBVSA-N,VDTQLOASZLCFCY-SFQUDFHCSA-N
1596	465.236	190.166	[755][M]2+	[M+2H]2+ 928.459	928.459	-1	951252	-1	-1	-1	-1	-1
1597	466.11	236.097	[485][M]+	32.0274	411.0923,433.0724	-1	-1	5.0546e+06	-1	-1	-1	MWJULBGGWNVJER-UHFFFAOYSA-N
1598	466.291	280.913	[684][M]+		465.2841,465.2843	-1	10741516	-1	-1	2.4362e+06	-1	LNJNONCNASQZOB-HEDKFQSOSA-N,APYNVIXJDXCVNV-RAAOCQATSA-N,HSZFOQSMGNAIJM-UHFFFAOYSA-N,HSZFOQSMGNAIJM-BTBOFAPCSA-N,DFRSAXDUKXRQOM-SQUVOPNFSA-N,VTLZZYINHDUOQU-DCKIOERHSA-N,ZLFSNAGNVUVFPM-MZKRTTBSSA-N,JXGLGTFMAQOJBB-HEDKFQSOSA-N,LNJNONCNASQZOB-HEDKFQSOSA-N,APYNVIXJDXCVNV-RAAOCQATSA-N,HSZFOQSMGNAIJM-UHFFFAOYSA-N,HSZFOQSMGNAIJM-BTBOFAPCSA-N,DFRSAXDUKXRQOM-SQUVOPNFSA-N,VTLZZYINHDUOQU-DCKIOERHSA-N,ZLFSNAG…
1599	466.533	374.315	[541][M]+		465.526	2.72802e+06	-1	-1	-1	-1	-1	-1
1600	467.174	202.961	[116][M]+	21.98247 [2M+Na]+ 222.097 [M+Na]+ 444.184	406.2354,222.0971,444.1844	10041235	-1	-1	-1	786719	-1	SCULYIZXJXVKHD-WGVNNLPSSA-N,LOIDFPMIJNIDAO-VBWSGNRFSA-N,PLQYDIDGVVEJIJ-UZFXXOKOSA-N,PHSSIDQQMMOHAI-QLKLMDKZSA-N,OROJAERRGGSBPD-OXQOHEQNSA-N,LOIDFPMIJNIDAO-YRIYXBMDSA-N,ICHHXFCJBZGEMY-POOSZJRSSA-N,MFGBRRYIFWHNIZ-KIYFCUGLSA-N,CWSUETWLMHLISD-OVXWBWHVSA-N,QLFWPFJWFDNGQP-UHFFFAOYSA-N,OSJNWDRTTGIQSH-UHFFFAOYSA-N,RFTCCHRJHJWRKA-UHFFFAOYSA-N,IVYIJUUWHCVYGS-FQEVSTJZSA-N,JQXMCRHNXBMTMR-AOTIWLIOSA-N,KZUVIZC…
1601	467.278	285.973	[171][M]+	[M+H-H2O]+ 484.282 [M+H-H2O]+ 484.282	484.2823,484.2824	-1	4349303	3.81632e+06	-1	-1	-1	LOIYZIMLLRKKNS-UHFFFAOYSA-N,BVJSKAUUFXBDOB-LEWJYISDSA-N,AHUPOCLKEKMZQR-AOUILNQWSA-N,JQSXTZPTXNNYCX-IXVQIIOTSA-N,AXIFNPRFDIZFNM-YNFACUOGSA-N,RMGREFLDMCGIFA-WFMSWEOJSA-N,OSMGLBXNQSXIGQ-RKRQUAHGSA-N,DLIISVUQGANIBC-CRCXRKBUSA-N,DBBIGSFTALEARQ-ZZGYNKHGSA-N,HJQVAHVCLKAUFE-TUGVHBDESA-N,LOIYZIMLLRKKNS-UHFFFAOYSA-N,BVJSKAUUFXBDOB-LEWJYISDSA-N,AHUPOCLKEKMZQR-AOUILNQWSA-N,JQSXTZPTXNNYCX-IXVQIIOTSA-N,AXIFNPR…
1602	468.388	281.989	[575][M]+		467.381	-1	-1	-1	-1	3.80591e+06	-1	-1
1603	468.419	373.11	[501][M]+	[M+H-H2O]+ 485.424 [M+H-H2O]+ 485.424	467.4115,485.4238,485.4237,467.4116	-1	2.03589e+06	2.20467e+06	2276318	2.236e+06	-1	ZJZPELRZWMRYGW-PFRPCOQVSA-N,ZJZPELRZWMRYGW-PFRPCOQVSA-N
1604	468.918	64.0517	[345][M]+	[2M+Na]+ 222.964	222.964	-1	-1	-1	-1	1.5508e+06	-1	WCCLQCBKBPTODV-UHFFFAOYSA-N
1605	469.28	254.065	[227][M]+		468.272	-1	-1	-1	3.41826e+06	-1	-1	YGYWCCFAWCDWKW-HGRHQEBXSA-N,WCKOGWVWLFJJJX-ZCXGUVEESA-N,VNLMUYUQEVFVJO-DSWISHMVSA-N,DILYBEDJTMAIIY-IJALTSKHSA-N,GYNWSIBKBBWJJW-JMFXFZRYSA-N
1606	469.291	267.738	[388][M]+	13.9775	216.154	3729024	-1	-1	-1	-1	-1	WQIFRGNDJXGCFI-YTXTXJHMSA-N,CVIXDDABZMVCMV-SNPRPXQTSA-N,AGMIVVAYCIYLIV-OAHLLOKOSA-N,SVNPNOPENVFTBB-ZYHUDNBSSA-N,DIPYJSWOBDKTRL-UHFFFAOYSA-N,JZRJXZHBHSDLDS-ZDUSSCGKSA-N
1607	469.385	326.682	[139][M]+	[M+H]+ 468.385	468.3778,468.3775,468.3777,468.3851	4779004	6.19922e+06	6123555	-1	-1	8032234	-1
1608	470.296	201.631	[439][M]+	[M+H]+ 469.288	469.288	-1	2231051	-1	-1	-1	-1	INFZKNGDHJIHQW-LDDRKRPBSA-N,HLJLAUKKXYIBLT-BTWUSTLMSA-N,PLNBIPHLIPNPLJ-YXTYEQIDSA-N,FIHGINDTQGOOMA-BTVBPFRVSA-N
1609	470.369	199.208	[601][M]+	[M+H]+ 469.363	469.3618,469.3631	-1	-1	1.21418e+06	-1	1.28271e+06	-1	-1
1610	471.217	57.9534	[824][M]+		470.21	-1	2.80049e+06	-1	-1	-1	-1	VVULKSCKRBKZQX-UHFFFAOYSA-N,OPCNBYUJAGAASS-UHFFFAOYSA-N
1611	471.22	201.825	[602][M]+	[2M+Na]+ 224.116	224.116	-1	-1	1838612	-1	-1	-1	UWMXVJVTKRSOPW-UHFFFAOYSA-N
1612	471.307	302.905	[344][M]+		470.3	4.63688e+06	-1	-1	-1	-1	-1	LMSRXHXSWMRYEX-CDTDPFSWSA-N,MCQNBADNXHETRN-IIDSXYMRSA-N,TWISSXUWVGIUBP-LQIJOPIVSA-N,XYRWDMXUDDAXMF-JJPZVYOZSA-N,YHRYKMQBQALRPC-FGTAZQSTSA-N,YHRYKMQBQALRPC-NBRNKRCBSA-N,TXEJUZMIQVTZHO-LVMIJFGSSA-N,PLIQXOWNZPNPRH-CDTDPFSWSA-N,KWKITCKAXYJDML-RPSOVOHRSA-N,IMYJTUGOEIVGGR-BLHJQSBVSA-N,IMYJTUGOEIVGGR-SMCWOUIGSA-N,NSJPSUNAUBAKMH-FCHUYYIVSA-N,INZKQBNBXNYQRQ-YVGPYMOQSA-N
1613	471.307	258.426	[281][M]+		470.3	5.69042e+06	-1	-1	-1	-1	-1	LMSRXHXSWMRYEX-CDTDPFSWSA-N,MCQNBADNXHETRN-IIDSXYMRSA-N,TWISSXUWVGIUBP-LQIJOPIVSA-N,XYRWDMXUDDAXMF-JJPZVYOZSA-N,YHRYKMQBQALRPC-FGTAZQSTSA-N,YHRYKMQBQALRPC-NBRNKRCBSA-N,TXEJUZMIQVTZHO-LVMIJFGSSA-N,PLIQXOWNZPNPRH-CDTDPFSWSA-N,KWKITCKAXYJDML-RPSOVOHRSA-N,IMYJTUGOEIVGGR-BLHJQSBVSA-N,IMYJTUGOEIVGGR-SMCWOUIGSA-N,NSJPSUNAUBAKMH-FCHUYYIVSA-N,INZKQBNBXNYQRQ-YVGPYMOQSA-N
1614	472.149	237.776	[773][M]+		471.142	-1	-1	29230460	-1	-1	-1	-1
1615	472.18	143.855	[917][M]+	[M+H-H2O]+ 489.185	489.185	-1	1.06821e+06	-1	-1	-1	-1	HDXFGBFIEQUETL-IVWWPFAYSA-N,XWWNMYFZBOZWKF-YHAMSUFESA-N,RXLNSJFXNXSUPN-HSZRJFAPSA-N,XWWNMYFZBOZWKF-QMTYFTJSSA-N
1616	472.203	200.017	[117][M]+	[M+Na]+ 449.215	449.215	2185284	-1	-1	-1	-1	-1	UNZVQFYBJFBZQU-UHFFFAOYSA-N,JNHPMJVSUJKCKH-KCCNSQSLSA-N,PNTWBWUDGNXMNE-BKNFTSAMSA-N,PNTWBWUDGNXMNE-GUMUBYMOSA-N,CPWPNTRWIIAFEG-WYMJOSIYSA-N,WAFFUBPVCLGDOV-UHFFFAOYSA-N,CPWPNTRWIIAFEG-DOEKTCAHSA-N,WMJODBDPGQNYNL-TVIYGZMDSA-N,OUBLQCRJHJCFIK-CWXJUIEOSA-N,SXNAFBWBFSABTB-GUGMBJANSA-N
1617	472.287	168.634	[902][M]+		471.28	-1	1.12166e+06	-1	-1	-1	-1	-1
1618	473.344	282.603	[678][M]+	44.0274	472.3365,472.3367,494.3802,472.3366	6650445	-1	-1	3155273	8867566	14461431	RVNBVQKDPQVSOY-SFQZDBTHSA-N,RVNBVQKDPQVSOY-SFQZDBTHSA-N,RVNBVQKDPQVSOY-SFQZDBTHSA-N
1619	474.217	84.7974	[538][M]+		473.21	-1	38029464	-1	-1	-1	-1	VGVPNVYKDNAHLX-RJCXQJAVSA-N,LNVBATHWLFVZRW-REHZGWCSSA-N,KGYYECCJAXZXMH-YNTSQJICSA-N,UQTMBBQISVQTGO-BXNMXXHVSA-N,JNCNRIDYWQJICU-IACIIXEISA-N,KGYYECCJAXZXMH-GNXNSZJDSA-N,KGYYECCJAXZXMH-YUPJTPIFSA-N,KGYYECCJAXZXMH-ALJOQSOMSA-N
1620	474.255	199.888	[440][M]+		473.248	-1	2.6475e+06	-1	-1	-1	-1	RNEHQZRKZJSYOL-UHFFFAOYSA-N,SFUBFTGOYAYJGE-CVKLGVJQSA-N,LJTHAHHHNCRWHP-MCQYAUJPSA-N,AHYSWFBBMLPXFU-XBRQCBKPSA-N,BWPFIDWJPVFHKS-CXUHLZMHSA-N,YVDHKEZQOSFSPC-QCQGSNGOSA-N,WPGYUFCFBKWCSL-JVBHARQXSA-N
1621	475.239	202.961	[118][M]+	[M+Na+HCOOH]+ 406.235	406.235	6.01516e+06	-1	-1	-1	-1	-1	SCULYIZXJXVKHD-WGVNNLPSSA-N,LOIDFPMIJNIDAO-VBWSGNRFSA-N,PLQYDIDGVVEJIJ-UZFXXOKOSA-N,PHSSIDQQMMOHAI-QLKLMDKZSA-N,OROJAERRGGSBPD-OXQOHEQNSA-N,LOIDFPMIJNIDAO-YRIYXBMDSA-N,ICHHXFCJBZGEMY-POOSZJRSSA-N,MFGBRRYIFWHNIZ-KIYFCUGLSA-N,CWSUETWLMHLISD-OVXWBWHVSA-N
1622	475.324	213.053	[72][M]+	[M+Na]+ 452.335 [M+Na]+ 452.335	474.3168,452.3348,452.3351	26900648	-1	-1	21403748	18725388	-1	NKWRHFUPAYVQCE-KURWIIFQSA-N,XNNCIMFABXVYGU-CHNBMPJASA-N,AHMMSNQYOPMLSX-KEZAGTACSA-N,TVNHXADCBUCSOP-RFBUSYHYSA-N,AQUHIKXTCOSRFY-YAMUFALGSA-N,PLNOCPRTFZIBRT-DBAPKEHCSA-N,CQYCAQYQKRBNHY-UHFFFAOYSA-N,KZOBOICRKKYGAQ-GOUGDUPLSA-N,CQYCAQYQKRBNHY-HPCMVBPFSA-N,BRGPOTGGFUVACV-ILCZTSEPSA-N,XPCXNKAMKIVLJC-UIJOFUQVSA-N,XPCXNKAMKIVLJC-YCMYPXEBSA-N,PBTCJZMDQIVMQF-GQNWFBDHSA-N,AHKACQBAPDEQTN-WHZAAVMFSA-N,AHKACQB…
1623	475.324	338.314	[469][M]+	[M+Na]+ 452.335 [M+K]+ 436.361 [M+Na]+ 452.335 [M+Na]+ 452.335	452.3349,436.3609,474.3169,452.3351,474.3168,474.3172	103444048	93170928	-1	91510704	95325128	131123304	AHMMSNQYOPMLSX-KEZAGTACSA-N,TVNHXADCBUCSOP-RFBUSYHYSA-N,AQUHIKXTCOSRFY-YAMUFALGSA-N,PLNOCPRTFZIBRT-DBAPKEHCSA-N,CQYCAQYQKRBNHY-UHFFFAOYSA-N,KZOBOICRKKYGAQ-GOUGDUPLSA-N,CQYCAQYQKRBNHY-HPCMVBPFSA-N,BRGPOTGGFUVACV-ILCZTSEPSA-N,XPCXNKAMKIVLJC-UIJOFUQVSA-N,XPCXNKAMKIVLJC-YCMYPXEBSA-N,PBTCJZMDQIVMQF-GQNWFBDHSA-N,AHKACQBAPDEQTN-WHZAAVMFSA-N,AHKACQBAPDEQTN-WTCBGJKXSA-N,SHDSXTLKCOGMKJ-ONDCXVNZSA-N,LDBKLYN…
1624	475.324	373.427	[519][M]+	[M+Na]+ 452.335 [2M+Na]+ 226.168 [M+Na]+ 452.335 [2M+Na]+ 226.169 [M+Na]+ 452.335 [M+Na]+ 452.335 [M+Na]+ 452.335	452.335,474.3169,226.1684,452.3351,226.1692,452.3352	83689424	85334624	83503296	83661672	111927232	128543672	AHMMSNQYOPMLSX-KEZAGTACSA-N,TVNHXADCBUCSOP-RFBUSYHYSA-N,AQUHIKXTCOSRFY-YAMUFALGSA-N,PLNOCPRTFZIBRT-DBAPKEHCSA-N,CQYCAQYQKRBNHY-UHFFFAOYSA-N,KZOBOICRKKYGAQ-GOUGDUPLSA-N,CQYCAQYQKRBNHY-HPCMVBPFSA-N,BRGPOTGGFUVACV-ILCZTSEPSA-N,XPCXNKAMKIVLJC-UIJOFUQVSA-N,XPCXNKAMKIVLJC-YCMYPXEBSA-N,PBTCJZMDQIVMQF-GQNWFBDHSA-N,AHKACQBAPDEQTN-WHZAAVMFSA-N,AHKACQBAPDEQTN-WTCBGJKXSA-N,SHDSXTLKCOGMKJ-ONDCXVNZSA-N,LDBKLYN…
1625	475.324	302.485	[345][M]+		474.3169,474.3165,474.317,474.3167,474.3171	72293032	50710220	47576776	-1	71903144	46381248	NKWRHFUPAYVQCE-KURWIIFQSA-N,XNNCIMFABXVYGU-CHNBMPJASA-N,NKWRHFUPAYVQCE-KURWIIFQSA-N,XNNCIMFABXVYGU-CHNBMPJASA-N,NKWRHFUPAYVQCE-KURWIIFQSA-N,XNNCIMFABXVYGU-CHNBMPJASA-N,NKWRHFUPAYVQCE-KURWIIFQSA-N,XNNCIMFABXVYGU-CHNBMPJASA-N,NKWRHFUPAYVQCE-KURWIIFQSA-N,XNNCIMFABXVYGU-CHNBMPJASA-N
1626	475.324	238.438	[414][M]+		474.3171,474.3168,474.3169	21428600	20711844	-1	24990768	-1	-1	NKWRHFUPAYVQCE-KURWIIFQSA-N,XNNCIMFABXVYGU-CHNBMPJASA-N,NKWRHFUPAYVQCE-KURWIIFQSA-N,XNNCIMFABXVYGU-CHNBMPJASA-N,NKWRHFUPAYVQCE-KURWIIFQSA-N,XNNCIMFABXVYGU-CHNBMPJASA-N
1627	475.324	266.035	[389][M]+	[2M+K]+ 218.171	474.3171,218.1712,474.3168	41902792	39022252	33554220	37113700	38810648	-1	NKWRHFUPAYVQCE-KURWIIFQSA-N,XNNCIMFABXVYGU-CHNBMPJASA-N,ACGPFWZDANXQSU-SNAWJCMRSA-N,WTOYNNBCKUYIKC-JMSVASOKSA-N,KUFXJZXMWHNCEH-UHFFFAOYSA-N,KUFXJZXMWHNCEH-SWLSCSKDSA-N,SHUZZAXJEJPUGA-CCUNJIBTSA-N,RJZWGDPBGWGJNU-MTXIQXFFSA-N,ABLPGPHZENVRRH-DZGCQCFKSA-N,WCZCSOXIWRFHNZ-UPQREJAMSA-N,DNBAZHCMMBVLFT-SNSYNLEUSA-N,GCGYSSVLNKVBEK-DOMZBBRYSA-N,XKFZSRUWOAGKRT-MPXAEWJHSA-N,RRCHUAUWSLVPRW-PUPMMZHASA-N,GVADVPQ…
[truncated: 1,581 more rows]
